# Supplementary material for: SET7 methylates the deubiquitinase OTUB1 at Lys 122 to impair its binding to E2 enzyme UBC13 and relieve its suppressive role on ferroptosis
Source: J Biol Chem. 2023 Feb 22;299(4):103054. doi: 10.1016/j.jbc.2023.103054 (PMC10040876; doi:10.1016/j.jbc.2023.103054)
Supplement: Supplemental Table S1 [file mmc1.xlsx]

## Sheet: all_result_PG20221208093
#	Title	Charge	Sq	Mod_Sites	Score	Spectra Mass	Q value	Theory Sq Mass	Delta Mass	Delta Mass (PPM)	Specific Flag	Label Flag	Target_Decoy	Protein AC	Description
2595	A-1.10014.10014.2.0.dta	2	IQQEIAVQNPLVSER		0.00145	1723.94	0	1723.93	0.0109	6.32	S	1	TRUE	sp_Q96FW1	sp_Q96FW1|OTUB1_HUMAN Ubiquitin thioesterase OTUB1 OS=Homo sapiens OX=9606 GN=OTUB1 PE=1 SV=2
5582	A-1.10037.10037.3.0.dta	3	FFEHFIEGGR		0.0741	1238.6	0	1238.6	0.00601	4.85	S	1	TRUE	sp_Q96FW1	sp_Q96FW1|OTUB1_HUMAN Ubiquitin thioesterase OTUB1 OS=Homo sapiens OX=9606 GN=OTUB1 PE=1 SV=2
4821	A-1.10051.10051.3.0.dta	3	ESKFFEHFIEGGR		0.0317	1582.77	0	1582.76	0.00844	5.33	S	1	TRUE	sp_Q96FW1	sp_Q96FW1|OTUB1_HUMAN Ubiquitin thioesterase OTUB1 OS=Homo sapiens OX=9606 GN=OTUB1 PE=1 SV=2
5368	A-1.10058.10058.2.0.dta	2	LELSVLYK		0.0565	964.58	0	964.57	0.00526	5.45	S	1	TRUE	sp_Q96FW1	sp_Q96FW1|OTUB1_HUMAN Ubiquitin thioesterase OTUB1 OS=Homo sapiens OX=9606 GN=OTUB1 PE=1 SV=2
6120	A-1.10081.10081.2.0.dta	2	LLTSGYLQR		0.193	1050.6	0.00065	1050.59	0.00599	5.7	S	1	TRUE	sp_Q96FW1	sp_Q96FW1|OTUB1_HUMAN Ubiquitin thioesterase OTUB1 OS=Homo sapiens OX=9606 GN=OTUB1 PE=1 SV=2
4018	A-1.10089.10089.3.0.dta	3	LELSVLYKEYAEDDNIYQQK		0.0119	2461.23	0	2461.21	0.01253	5.09	S	1	TRUE	sp_Q96FW1	sp_Q96FW1|OTUB1_HUMAN Ubiquitin thioesterase OTUB1 OS=Homo sapiens OX=9606 GN=OTUB1 PE=1 SV=2
2171	A-1.10140.10140.2.0.dta	2	IQQEIAVQNPLVSER		0.000643	1723.94	0	1723.93	0.01045	6.06	S	1	TRUE	sp_Q96FW1	sp_Q96FW1|OTUB1_HUMAN Ubiquitin thioesterase OTUB1 OS=Homo sapiens OX=9606 GN=OTUB1 PE=1 SV=2
5571	A-1.10164.10164.3.0.dta	3	FFEHFIEGGR		0.0708	1238.6	0	1238.6	0.00594	4.8	S	1	TRUE	sp_Q96FW1	sp_Q96FW1|OTUB1_HUMAN Ubiquitin thioesterase OTUB1 OS=Homo sapiens OX=9606 GN=OTUB1 PE=1 SV=2
5790	A-1.10178.10178.3.0.dta	3	ESKFFEHFIEGGR		0.128	1582.77	0	1582.76	0.00776	4.9	S	1	TRUE	sp_Q96FW1	sp_Q96FW1|OTUB1_HUMAN Ubiquitin thioesterase OTUB1 OS=Homo sapiens OX=9606 GN=OTUB1 PE=1 SV=2
3673	A-1.10184.10184.2.0.dta	2	LELSVLYK		0.00769	964.58	0	964.57	0.00502	5.2	S	1	TRUE	sp_Q96FW1	sp_Q96FW1|OTUB1_HUMAN Ubiquitin thioesterase OTUB1 OS=Homo sapiens OX=9606 GN=OTUB1 PE=1 SV=2
1471	A-1.10215.10215.3.0.dta	3	LELSVLYKEYAEDDNIYQQK		0.000128	2461.23	0	2461.21	0.01269	5.16	S	1	TRUE	sp_Q96FW1	sp_Q96FW1|OTUB1_HUMAN Ubiquitin thioesterase OTUB1 OS=Homo sapiens OX=9606 GN=OTUB1 PE=1 SV=2
7972	A-1.10255.10255.4.0.dta	4	VYLLYRPGHYDILYK		0.443	1913.04	0.00784	1913.03	0.01055	5.51	S	1	TRUE	sp_Q96FW1	sp_Q96FW1|OTUB1_HUMAN Ubiquitin thioesterase OTUB1 OS=Homo sapiens OX=9606 GN=OTUB1 PE=1 SV=2
2505	A-1.10266.10266.2.0.dta	2	IQQEIAVQNPLVSER		0.0012	1723.94	0	1723.93	0.01061	6.16	S	1	TRUE	sp_Q96FW1	sp_Q96FW1|OTUB1_HUMAN Ubiquitin thioesterase OTUB1 OS=Homo sapiens OX=9606 GN=OTUB1 PE=1 SV=2
5480	A-1.10292.10292.3.0.dta	3	FFEHFIEGGR		0.063	1238.6	0	1238.6	0.00593	4.79	S	1	TRUE	sp_Q96FW1	sp_Q96FW1|OTUB1_HUMAN Ubiquitin thioesterase OTUB1 OS=Homo sapiens OX=9606 GN=OTUB1 PE=1 SV=2
3517	A-1.10313.10313.2.0.dta	2	LELSVLYK		0.00604	964.58	0	964.57	0.0047	4.87	S	1	TRUE	sp_Q96FW1	sp_Q96FW1|OTUB1_HUMAN Ubiquitin thioesterase OTUB1 OS=Homo sapiens OX=9606 GN=OTUB1 PE=1 SV=2
1661	A-1.10346.10346.3.0.dta	3	LELSVLYKEYAEDDNIYQQK		0.000216	2461.23	0	2461.21	0.0129	5.24	S	1	TRUE	sp_Q96FW1	sp_Q96FW1|OTUB1_HUMAN Ubiquitin thioesterase OTUB1 OS=Homo sapiens OX=9606 GN=OTUB1 PE=1 SV=2
6834	A-1.10370.10370.2.0.dta	2	LLTSGYLQR		0.289	1050.6	0.00131	1050.59	0.00536	5.11	S	1	TRUE	sp_Q96FW1	sp_Q96FW1|OTUB1_HUMAN Ubiquitin thioesterase OTUB1 OS=Homo sapiens OX=9606 GN=OTUB1 PE=1 SV=2
7439	A-1.10374.10374.3.0.dta	3	VYLLYRPGHYDILYK		0.368	1913.04	0.00296	1913.03	0.01128	5.9	S	1	TRUE	sp_Q96FW1	sp_Q96FW1|OTUB1_HUMAN Ubiquitin thioesterase OTUB1 OS=Homo sapiens OX=9606 GN=OTUB1 PE=1 SV=2
2824	A-1.10399.10399.2.0.dta	2	IQQEIAVQNPLVSER		0.00212	1723.94	0	1723.93	0.00919	5.33	S	1	TRUE	sp_Q96FW1	sp_Q96FW1|OTUB1_HUMAN Ubiquitin thioesterase OTUB1 OS=Homo sapiens OX=9606 GN=OTUB1 PE=1 SV=2
4792	A-1.10410.10410.2.0.dta	2	LELSVLYK	8,Carbamidomethyl[K](Gly[K])#0;	0.0303	1021.6	0	1021.59	0.00547	5.36	S	1	TRUE	sp_Q96FW1	sp_Q96FW1|OTUB1_HUMAN Ubiquitin thioesterase OTUB1 OS=Homo sapiens OX=9606 GN=OTUB1 PE=1 SV=2
5712	A-1.10425.10425.3.0.dta	3	FFEHFIEGGR		0.104	1238.6	0	1238.6	0.00565	4.56	S	1	TRUE	sp_Q96FW1	sp_Q96FW1|OTUB1_HUMAN Ubiquitin thioesterase OTUB1 OS=Homo sapiens OX=9606 GN=OTUB1 PE=1 SV=2
3529	A-1.10448.10448.2.0.dta	2	LELSVLYK		0.00617	964.58	0	964.57	0.00544	5.64	S	1	TRUE	sp_Q96FW1	sp_Q96FW1|OTUB1_HUMAN Ubiquitin thioesterase OTUB1 OS=Homo sapiens OX=9606 GN=OTUB1 PE=1 SV=2
2208	A-1.10483.10483.3.0.dta	3	LELSVLYKEYAEDDNIYQQK		0.00068	2461.23	0	2461.21	0.01306	5.31	S	1	TRUE	sp_Q96FW1	sp_Q96FW1|OTUB1_HUMAN Ubiquitin thioesterase OTUB1 OS=Homo sapiens OX=9606 GN=OTUB1 PE=1 SV=2
5808	A-1.10510.10510.3.0.dta	3	VYLLYRPGHYDILYK		0.132	1913.04	0	1913.03	0.01169	6.11	S	1	TRUE	sp_Q96FW1	sp_Q96FW1|OTUB1_HUMAN Ubiquitin thioesterase OTUB1 OS=Homo sapiens OX=9606 GN=OTUB1 PE=1 SV=2
2691	A-1.10533.10533.2.0.dta	2	IQQEIAVQNPLVSER		0.00172	1723.95	0	1723.93	0.01163	6.75	S	1	TRUE	sp_Q96FW1	sp_Q96FW1|OTUB1_HUMAN Ubiquitin thioesterase OTUB1 OS=Homo sapiens OX=9606 GN=OTUB1 PE=1 SV=2
5654	A-1.10558.10558.3.0.dta	3	FFEHFIEGGR		0.0896	1238.6	0	1238.6	0.00628	5.07	S	1	TRUE	sp_Q96FW1	sp_Q96FW1|OTUB1_HUMAN Ubiquitin thioesterase OTUB1 OS=Homo sapiens OX=9606 GN=OTUB1 PE=1 SV=2
3363	A-1.10579.10579.2.0.dta	2	LELSVLYK		0.00478	964.58	0	964.57	0.00519	5.38	S	1	TRUE	sp_Q96FW1	sp_Q96FW1|OTUB1_HUMAN Ubiquitin thioesterase OTUB1 OS=Homo sapiens OX=9606 GN=OTUB1 PE=1 SV=2
925	A-1.10614.10614.3.0.dta	3	LELSVLYKEYAEDDNIYQQK		2.49e-05	2461.23	0	2461.21	0.01335	5.43	S	1	TRUE	sp_Q96FW1	sp_Q96FW1|OTUB1_HUMAN Ubiquitin thioesterase OTUB1 OS=Homo sapiens OX=9606 GN=OTUB1 PE=1 SV=2
7824	A-1.10640.10640.3.0.dta	3	VYLLYRPGHYDILYK		0.417	1913.04	0.0063	1913.03	0.01024	5.35	S	1	TRUE	sp_Q96FW1	sp_Q96FW1|OTUB1_HUMAN Ubiquitin thioesterase OTUB1 OS=Homo sapiens OX=9606 GN=OTUB1 PE=1 SV=2
2738	A-1.10663.10663.2.0.dta	2	IQQEIAVQNPLVSER		0.00182	1723.94	0	1723.93	0.01001	5.81	S	1	TRUE	sp_Q96FW1	sp_Q96FW1|OTUB1_HUMAN Ubiquitin thioesterase OTUB1 OS=Homo sapiens OX=9606 GN=OTUB1 PE=1 SV=2
5669	A-1.10689.10689.3.0.dta	3	FFEHFIEGGR		0.0935	1238.6	0	1238.6	0.00604	4.88	S	1	TRUE	sp_Q96FW1	sp_Q96FW1|OTUB1_HUMAN Ubiquitin thioesterase OTUB1 OS=Homo sapiens OX=9606 GN=OTUB1 PE=1 SV=2
3478	A-1.10711.10711.2.0.dta	2	LELSVLYK		0.00572	964.58	0	964.57	0.00518	5.37	S	1	TRUE	sp_Q96FW1	sp_Q96FW1|OTUB1_HUMAN Ubiquitin thioesterase OTUB1 OS=Homo sapiens OX=9606 GN=OTUB1 PE=1 SV=2
5655	A-1.10724.10724.2.0.dta	2	FFEHFIEGGR		0.0896	1238.6	0	1238.6	0.00674	5.44	S	1	TRUE	sp_Q96FW1	sp_Q96FW1|OTUB1_HUMAN Ubiquitin thioesterase OTUB1 OS=Homo sapiens OX=9606 GN=OTUB1 PE=1 SV=2
1252	A-1.10744.10744.3.0.dta	3	LELSVLYKEYAEDDNIYQQK		7.09e-05	2461.23	0	2461.21	0.01511	6.14	S	1	TRUE	sp_Q96FW1	sp_Q96FW1|OTUB1_HUMAN Ubiquitin thioesterase OTUB1 OS=Homo sapiens OX=9606 GN=OTUB1 PE=1 SV=2
6158	A-1.10768.10768.3.0.dta	3	VYLLYRPGHYDILYK		0.213	1913.04	0.00065	1913.03	0.01191	6.23	S	1	TRUE	sp_Q96FW1	sp_Q96FW1|OTUB1_HUMAN Ubiquitin thioesterase OTUB1 OS=Homo sapiens OX=9606 GN=OTUB1 PE=1 SV=2
6618	A-1.10777.10777.3.0.dta	3	GFVFITFKEEEPVKK		0.236	1797.99	0.00105	1797.98	0.00953	5.3	S	1	TRUE	sp_Q99729	sp_Q99729|ROAA_HUMAN Heterogeneous nuclear ribonucleoprotein A/B OS=Homo sapiens OX=9606 GN=HNRNPAB PE=1 SV=2
2724	A-1.10795.10795.2.0.dta	2	IQQEIAVQNPLVSER		0.00178	1723.94	0	1723.93	0.01066	6.18	S	1	TRUE	sp_Q96FW1	sp_Q96FW1|OTUB1_HUMAN Ubiquitin thioesterase OTUB1 OS=Homo sapiens OX=9606 GN=OTUB1 PE=1 SV=2
5194	A-1.10820.10820.3.0.dta	3	FFEHFIEGGR		0.0472	1238.6	0	1238.6	0.00602	4.86	S	1	TRUE	sp_Q96FW1	sp_Q96FW1|OTUB1_HUMAN Ubiquitin thioesterase OTUB1 OS=Homo sapiens OX=9606 GN=OTUB1 PE=1 SV=2
6641	A-1.10821.10821.4.0.dta	4	VYLLYRPGHYDILYK		0.25	1913.04	0.00105	1913.03	0.01023	5.35	S	1	TRUE	sp_Q96FW1	sp_Q96FW1|OTUB1_HUMAN Ubiquitin thioesterase OTUB1 OS=Homo sapiens OX=9606 GN=OTUB1 PE=1 SV=2
5560	A-1.10842.10842.2.0.dta	2	LELSVLYK		0.0691	964.58	0	964.57	0.00491	5.09	S	1	TRUE	sp_Q96FW1	sp_Q96FW1|OTUB1_HUMAN Ubiquitin thioesterase OTUB1 OS=Homo sapiens OX=9606 GN=OTUB1 PE=1 SV=2
1316	A-1.10875.10875.3.0.dta	3	LELSVLYKEYAEDDNIYQQK		8.35e-05	2461.23	0	2461.21	0.01376	5.59	S	1	TRUE	sp_Q96FW1	sp_Q96FW1|OTUB1_HUMAN Ubiquitin thioesterase OTUB1 OS=Homo sapiens OX=9606 GN=OTUB1 PE=1 SV=2
5940	A-1.10900.10900.3.0.dta	3	VYLLYRPGHYDILYK		0.153	1913.04	0.00033	1913.03	0.01025	5.36	S	1	TRUE	sp_Q96FW1	sp_Q96FW1|OTUB1_HUMAN Ubiquitin thioesterase OTUB1 OS=Homo sapiens OX=9606 GN=OTUB1 PE=1 SV=2
2607	A-1.10929.10929.2.0.dta	2	IQQEIAVQNPLVSER		0.00149	1723.94	0	1723.93	0.01043	6.05	S	1	TRUE	sp_Q96FW1	sp_Q96FW1|OTUB1_HUMAN Ubiquitin thioesterase OTUB1 OS=Homo sapiens OX=9606 GN=OTUB1 PE=1 SV=2
6013	A-1.10949.10949.3.0.dta	3	FFEHFIEGGR		0.181	1238.6	0.00033	1238.6	0.00577	4.65	S	1	TRUE	sp_Q96FW1	sp_Q96FW1|OTUB1_HUMAN Ubiquitin thioesterase OTUB1 OS=Homo sapiens OX=9606 GN=OTUB1 PE=1 SV=2
7783	A-1.10960.10960.4.0.dta	4	VYLLYRPGHYDILYK		0.408	1913.04	0.00595	1913.03	0.00967	5.06	S	1	TRUE	sp_Q96FW1	sp_Q96FW1|OTUB1_HUMAN Ubiquitin thioesterase OTUB1 OS=Homo sapiens OX=9606 GN=OTUB1 PE=1 SV=2
3718	A-1.10972.10972.2.0.dta	2	LELSVLYK		0.00828	964.58	0	964.57	0.00516	5.35	S	1	TRUE	sp_Q96FW1	sp_Q96FW1|OTUB1_HUMAN Ubiquitin thioesterase OTUB1 OS=Homo sapiens OX=9606 GN=OTUB1 PE=1 SV=2
657	A-1.11002.11002.3.0.dta	3	LELSVLYKEYAEDDNIYQQK		9.05e-06	2461.23	0	2461.21	0.01527	6.2	S	1	TRUE	sp_Q96FW1	sp_Q96FW1|OTUB1_HUMAN Ubiquitin thioesterase OTUB1 OS=Homo sapiens OX=9606 GN=OTUB1 PE=1 SV=2
6633	A-1.11026.11026.3.0.dta	3	VYLLYRPGHYDILYK		0.247	1913.04	0.00105	1913.03	0.01194	6.24	S	1	TRUE	sp_Q96FW1	sp_Q96FW1|OTUB1_HUMAN Ubiquitin thioesterase OTUB1 OS=Homo sapiens OX=9606 GN=OTUB1 PE=1 SV=2
6132	A-1.11076.11076.3.0.dta	3	FFEHFIEGGR		0.198	1238.6	0.00065	1238.6	0.00599	4.84	S	1	TRUE	sp_Q96FW1	sp_Q96FW1|OTUB1_HUMAN Ubiquitin thioesterase OTUB1 OS=Homo sapiens OX=9606 GN=OTUB1 PE=1 SV=2
3877	A-1.11097.11097.2.0.dta	2	LELSVLYK		0.0101	964.58	0	964.57	0.00546	5.66	S	1	TRUE	sp_Q96FW1	sp_Q96FW1|OTUB1_HUMAN Ubiquitin thioesterase OTUB1 OS=Homo sapiens OX=9606 GN=OTUB1 PE=1 SV=2
6133	A-1.11098.11098.4.0.dta	4	VYLLYRPGHYDILYK		0.198	1913.04	0.00065	1913.03	0.01085	5.67	S	1	TRUE	sp_Q96FW1	sp_Q96FW1|OTUB1_HUMAN Ubiquitin thioesterase OTUB1 OS=Homo sapiens OX=9606 GN=OTUB1 PE=1 SV=2
3459	A-1.11104.11104.2.0.dta	2	IQQEIAVQNPLVSER		0.00559	1723.94	0	1723.93	0.01103	6.4	S	1	TRUE	sp_Q96FW1	sp_Q96FW1|OTUB1_HUMAN Ubiquitin thioesterase OTUB1 OS=Homo sapiens OX=9606 GN=OTUB1 PE=1 SV=2
1003	A-1.11129.11129.3.0.dta	3	LELSVLYKEYAEDDNIYQQK		3.21e-05	2461.23	0	2461.21	0.01564	6.35	S	1	TRUE	sp_Q96FW1	sp_Q96FW1|OTUB1_HUMAN Ubiquitin thioesterase OTUB1 OS=Homo sapiens OX=9606 GN=OTUB1 PE=1 SV=2
5756	A-1.11137.11137.3.0.dta	3	HGVQELEIELQSQLSKK		0.115	1966.07	0	1966.06	0.01128	5.73	S	1	TRUE	sp_P35527	sp_P35527|K1C9_HUMAN Keratin, type I cytoskeletal 9 OS=Homo sapiens OX=9606 GN=KRT9 PE=1 SV=3
5804	A-1.11154.11154.3.0.dta	3	VYLLYRPGHYDILYK		0.131	1913.04	0	1913.03	0.01148	6	S	1	TRUE	sp_Q96FW1	sp_Q96FW1|OTUB1_HUMAN Ubiquitin thioesterase OTUB1 OS=Homo sapiens OX=9606 GN=OTUB1 PE=1 SV=2
6606	A-1.11207.11207.3.0.dta	3	FFEHFIEGGR		0.231	1238.6	0.00105	1238.6	0.00548	4.42	S	1	TRUE	sp_Q96FW1	sp_Q96FW1|OTUB1_HUMAN Ubiquitin thioesterase OTUB1 OS=Homo sapiens OX=9606 GN=OTUB1 PE=1 SV=2
5373	A-1.11229.11229.2.0.dta	2	LELSVLYK		0.0567	964.58	0	964.57	0.00491	5.09	S	1	TRUE	sp_Q96FW1	sp_Q96FW1|OTUB1_HUMAN Ubiquitin thioesterase OTUB1 OS=Homo sapiens OX=9606 GN=OTUB1 PE=1 SV=2
7971	A-1.11236.11236.4.0.dta	4	VYLLYRPGHYDILYK		0.443	1913.04	0.00784	1913.03	0.0098	5.12	S	1	TRUE	sp_Q96FW1	sp_Q96FW1|OTUB1_HUMAN Ubiquitin thioesterase OTUB1 OS=Homo sapiens OX=9606 GN=OTUB1 PE=1 SV=2
1095	A-1.11259.11259.3.0.dta	3	LELSVLYKEYAEDDNIYQQK		4.32e-05	2461.23	0	2461.21	0.01465	5.95	S	1	TRUE	sp_Q96FW1	sp_Q96FW1|OTUB1_HUMAN Ubiquitin thioesterase OTUB1 OS=Homo sapiens OX=9606 GN=OTUB1 PE=1 SV=2
5728	A-1.11269.11269.3.0.dta	3	HGVQELEIELQSQLSKK		0.11	1966.07	0	1966.06	0.01274	6.48	S	1	TRUE	sp_P35527	sp_P35527|K1C9_HUMAN Keratin, type I cytoskeletal 9 OS=Homo sapiens OX=9606 GN=KRT9 PE=1 SV=3
6600	A-1.11283.11283.3.0.dta	3	VYLLYRPGHYDILYK		0.229	1913.04	0.00105	1913.03	0.01186	6.2	S	1	TRUE	sp_Q96FW1	sp_Q96FW1|OTUB1_HUMAN Ubiquitin thioesterase OTUB1 OS=Homo sapiens OX=9606 GN=OTUB1 PE=1 SV=2
6596	A-1.11331.11331.3.0.dta	3	FFEHFIEGGR		0.228	1238.6	0.00105	1238.6	0.00621	5.01	S	1	TRUE	sp_Q96FW1	sp_Q96FW1|OTUB1_HUMAN Ubiquitin thioesterase OTUB1 OS=Homo sapiens OX=9606 GN=OTUB1 PE=1 SV=2
5521	A-1.11355.11355.2.0.dta	2	LELSVLYK		0.065	964.58	0	964.57	0.00518	5.37	S	1	TRUE	sp_Q96FW1	sp_Q96FW1|OTUB1_HUMAN Ubiquitin thioesterase OTUB1 OS=Homo sapiens OX=9606 GN=OTUB1 PE=1 SV=2
6855	A-1.11365.11365.4.0.dta	4	VYLLYRPGHYDILYK		0.302	1913.04	0.00131	1913.03	0.01005	5.25	S	1	TRUE	sp_Q96FW1	sp_Q96FW1|OTUB1_HUMAN Ubiquitin thioesterase OTUB1 OS=Homo sapiens OX=9606 GN=OTUB1 PE=1 SV=2
1395	A-1.11389.11389.3.0.dta	3	LELSVLYKEYAEDDNIYQQK		0.000103	2461.23	0	2461.21	0.01495	6.07	S	1	TRUE	sp_Q96FW1	sp_Q96FW1|OTUB1_HUMAN Ubiquitin thioesterase OTUB1 OS=Homo sapiens OX=9606 GN=OTUB1 PE=1 SV=2
5299	A-1.11413.11413.3.0.dta	3	VYLLYRPGHYDILYK		0.0527	1913.04	0	1913.03	0.01202	6.28	S	1	TRUE	sp_Q96FW1	sp_Q96FW1|OTUB1_HUMAN Ubiquitin thioesterase OTUB1 OS=Homo sapiens OX=9606 GN=OTUB1 PE=1 SV=2
7814	A-1.11422.11422.3.1.dta	3	AFGFSHLEALLDDSKELQR		0.41	2176.11	0.0063	2176.1	0.01164	5.35	S	1	TRUE	sp_Q96FW1	sp_Q96FW1|OTUB1_HUMAN Ubiquitin thioesterase OTUB1 OS=Homo sapiens OX=9606 GN=OTUB1 PE=1 SV=2
6637	A-1.11458.11458.3.0.dta	3	FFEHFIEGGR		0.249	1238.6	0.00105	1238.6	0.00605	4.89	S	1	TRUE	sp_Q96FW1	sp_Q96FW1|OTUB1_HUMAN Ubiquitin thioesterase OTUB1 OS=Homo sapiens OX=9606 GN=OTUB1 PE=1 SV=2
5293	A-1.11481.11481.2.0.dta	2	LELSVLYK		0.0524	964.58	0	964.57	0.00533	5.53	S	1	TRUE	sp_Q96FW1	sp_Q96FW1|OTUB1_HUMAN Ubiquitin thioesterase OTUB1 OS=Homo sapiens OX=9606 GN=OTUB1 PE=1 SV=2
612	A-1.11516.11516.3.0.dta	3	LELSVLYKEYAEDDNIYQQK		7.4e-06	2461.23	0	2461.21	0.01532	6.23	S	1	TRUE	sp_Q96FW1	sp_Q96FW1|OTUB1_HUMAN Ubiquitin thioesterase OTUB1 OS=Homo sapiens OX=9606 GN=OTUB1 PE=1 SV=2
5946	A-1.11541.11541.3.0.dta	3	VYLLYRPGHYDILYK		0.155	1913.04	0.00033	1913.03	0.01039	5.43	S	1	TRUE	sp_Q96FW1	sp_Q96FW1|OTUB1_HUMAN Ubiquitin thioesterase OTUB1 OS=Homo sapiens OX=9606 GN=OTUB1 PE=1 SV=2
6139	A-1.11592.11592.3.0.dta	3	FFEHFIEGGR		0.199	1238.6	0.00065	1238.6	0.00625	5.05	S	1	TRUE	sp_Q96FW1	sp_Q96FW1|OTUB1_HUMAN Ubiquitin thioesterase OTUB1 OS=Homo sapiens OX=9606 GN=OTUB1 PE=1 SV=2
5406	A-1.11614.11614.2.0.dta	2	LELSVLYK		0.0589	964.58	0	964.57	0.00537	5.57	S	1	TRUE	sp_Q96FW1	sp_Q96FW1|OTUB1_HUMAN Ubiquitin thioesterase OTUB1 OS=Homo sapiens OX=9606 GN=OTUB1 PE=1 SV=2
895	A-1.11648.11648.3.0.dta	3	LELSVLYKEYAEDDNIYQQK		2.26e-05	2461.23	0	2461.21	0.01477	6	S	1	TRUE	sp_Q96FW1	sp_Q96FW1|OTUB1_HUMAN Ubiquitin thioesterase OTUB1 OS=Homo sapiens OX=9606 GN=OTUB1 PE=1 SV=2
7409	A-1.11657.11657.4.0.dta	4	VYLLYRPGHYDILYK		0.357	1913.04	0.0027	1913.03	0.01055	5.52	S	1	TRUE	sp_Q96FW1	sp_Q96FW1|OTUB1_HUMAN Ubiquitin thioesterase OTUB1 OS=Homo sapiens OX=9606 GN=OTUB1 PE=1 SV=2
5594	A-1.11674.11674.3.0.dta	3	VYLLYRPGHYDILYK		0.0771	1913.04	0	1913.03	0.01192	6.23	S	1	TRUE	sp_Q96FW1	sp_Q96FW1|OTUB1_HUMAN Ubiquitin thioesterase OTUB1 OS=Homo sapiens OX=9606 GN=OTUB1 PE=1 SV=2
5617	A-1.11690.11690.2.0.dta	2	SISISVAGGGGGFGAAGGFGGR		0.0827	1838.93	0	1838.91	0.0123	6.69	S	1	TRUE	sp_P35908	sp_P35908|K22E_HUMAN Keratin, type II cytoskeletal 2 epidermal OS=Homo sapiens OX=9606 GN=KRT2 PE=1 SV=2
6170	A-1.11725.11725.3.0.dta	3	FFEHFIEGGR		0.219	1238.6	0.00065	1238.6	0.00568	4.59	S	1	TRUE	sp_Q96FW1	sp_Q96FW1|OTUB1_HUMAN Ubiquitin thioesterase OTUB1 OS=Homo sapiens OX=9606 GN=OTUB1 PE=1 SV=2
5291	A-1.11737.11737.2.1.dta	2	SEGVNCLAYDEAIMAQQDR	6,HNE[C]#0;	0.0523	2269.06	0	2269.05	0.00896	3.95	C	1	TRUE	sp_Q96FW1	sp_Q96FW1|OTUB1_HUMAN Ubiquitin thioesterase OTUB1 OS=Homo sapiens OX=9606 GN=OTUB1 PE=1 SV=2
5346	A-1.11745.11745.2.0.dta	2	LELSVLYK		0.0556	964.58	0	964.57	0.00551	5.71	S	1	TRUE	sp_Q96FW1	sp_Q96FW1|OTUB1_HUMAN Ubiquitin thioesterase OTUB1 OS=Homo sapiens OX=9606 GN=OTUB1 PE=1 SV=2
831	A-1.11781.11781.3.0.dta	3	LELSVLYKEYAEDDNIYQQK		1.81e-05	2461.23	0	2461.21	0.01592	6.47	S	1	TRUE	sp_Q96FW1	sp_Q96FW1|OTUB1_HUMAN Ubiquitin thioesterase OTUB1 OS=Homo sapiens OX=9606 GN=OTUB1 PE=1 SV=2
5809	A-1.11807.11807.4.0.dta	4	VYLLYRPGHYDILYK		0.133	1913.04	0	1913.03	0.01074	5.61	S	1	TRUE	sp_Q96FW1	sp_Q96FW1|OTUB1_HUMAN Ubiquitin thioesterase OTUB1 OS=Homo sapiens OX=9606 GN=OTUB1 PE=1 SV=2
5307	A-1.11809.11809.3.0.dta	3	VYLLYRPGHYDILYK		0.0532	1913.04	0	1913.03	0.01191	6.23	S	1	TRUE	sp_Q96FW1	sp_Q96FW1|OTUB1_HUMAN Ubiquitin thioesterase OTUB1 OS=Homo sapiens OX=9606 GN=OTUB1 PE=1 SV=2
2420	A-1.11828.11828.2.0.dta	2	SISISVAGGGGGFGAAGGFGGR		0.00102	1838.93	0	1838.91	0.01337	7.27	S	1	TRUE	sp_P35908	sp_P35908|K22E_HUMAN Keratin, type II cytoskeletal 2 epidermal OS=Homo sapiens OX=9606 GN=KRT2 PE=1 SV=2
5775	A-1.11862.11862.3.0.dta	3	FFEHFIEGGR		0.12	1238.6	0	1238.6	0.006	4.85	S	1	TRUE	sp_Q96FW1	sp_Q96FW1|OTUB1_HUMAN Ubiquitin thioesterase OTUB1 OS=Homo sapiens OX=9606 GN=OTUB1 PE=1 SV=2
6162	A-1.11874.11874.2.0.dta	2	SEGVNCLAYDEAIMAQQDR	6,HNE[C]#0;	0.214	2269.06	0.00065	2269.05	0.00859	3.79	C	1	TRUE	sp_Q96FW1	sp_Q96FW1|OTUB1_HUMAN Ubiquitin thioesterase OTUB1 OS=Homo sapiens OX=9606 GN=OTUB1 PE=1 SV=2
5625	A-1.11878.11878.2.0.dta	2	LALDVEIATYR		0.084	1263.7	0	1263.69	0.00729	5.77	S	1	TRUE	sp_P02538/sp_P13647/sp_Q01546/sp_P04259/sp_O95678/sp_P35908/sp_P12035/sp_P48668/sp_Q5XKE5	sp_P02538|K2C6A_HUMAN Keratin, type II cytoskeletal 6A OS=Homo sapiens OX=9606 GN=KRT6A PE=1 SV=3/sp_P13647|K2C5_HUMAN Keratin, type II cytoskeletal 5 OS=Homo sapiens OX=9606 GN=KRT5 PE=1 SV=3/sp_Q01546|K22O_HUMAN Keratin, type II cytoskeletal 2 oral OS=Homo sapiens OX=9606 GN=KRT76 PE=1 SV=2/sp_P04259|K2C6B_HUMAN Keratin, type II cytoskeletal 6B OS=Homo sapiens OX=9606 GN=KRT6B PE=1 SV=5/sp_O956…
5733	A-1.11885.11885.2.0.dta	2	LELSVLYK		0.11	964.58	0	964.57	0.00521	5.4	S	1	TRUE	sp_Q96FW1	sp_Q96FW1|OTUB1_HUMAN Ubiquitin thioesterase OTUB1 OS=Homo sapiens OX=9606 GN=OTUB1 PE=1 SV=2
1909	A-1.11918.11918.3.0.dta	3	LELSVLYKEYAEDDNIYQQK		0.000369	2461.23	0	2461.21	0.01499	6.09	S	1	TRUE	sp_Q96FW1	sp_Q96FW1|OTUB1_HUMAN Ubiquitin thioesterase OTUB1 OS=Homo sapiens OX=9606 GN=OTUB1 PE=1 SV=2
5761	A-1.11945.11945.4.0.dta	4	VYLLYRPGHYDILYK		0.117	1913.04	0	1913.03	0.01025	5.36	S	1	TRUE	sp_Q96FW1	sp_Q96FW1|OTUB1_HUMAN Ubiquitin thioesterase OTUB1 OS=Homo sapiens OX=9606 GN=OTUB1 PE=1 SV=2
5125	A-1.11969.11969.3.0.dta	3	VYLLYRPGHYDILYK		0.0445	1913.04	0	1913.03	0.01139	5.95	S	1	TRUE	sp_Q96FW1	sp_Q96FW1|OTUB1_HUMAN Ubiquitin thioesterase OTUB1 OS=Homo sapiens OX=9606 GN=OTUB1 PE=1 SV=2
5685	A-1.11998.11998.3.0.dta	3	FFEHFIEGGR		0.0984	1238.6	0	1238.6	0.00601	4.85	S	1	TRUE	sp_Q96FW1	sp_Q96FW1|OTUB1_HUMAN Ubiquitin thioesterase OTUB1 OS=Homo sapiens OX=9606 GN=OTUB1 PE=1 SV=2
5621	A-1.12021.12021.2.0.dta	2	LELSVLYK		0.0831	964.58	0	964.57	0.00515	5.34	S	1	TRUE	sp_Q96FW1	sp_Q96FW1|OTUB1_HUMAN Ubiquitin thioesterase OTUB1 OS=Homo sapiens OX=9606 GN=OTUB1 PE=1 SV=2
2309	A-1.12053.12053.3.0.dta	3	LELSVLYKEYAEDDNIYQQK		0.00083	2461.23	0	2461.21	0.01476	6	S	1	TRUE	sp_Q96FW1	sp_Q96FW1|OTUB1_HUMAN Ubiquitin thioesterase OTUB1 OS=Homo sapiens OX=9606 GN=OTUB1 PE=1 SV=2
5098	A-1.12079.12079.4.0.dta	4	VYLLYRPGHYDILYK		0.0434	1913.04	0	1913.03	0.01079	5.64	S	1	TRUE	sp_Q96FW1	sp_Q96FW1|OTUB1_HUMAN Ubiquitin thioesterase OTUB1 OS=Homo sapiens OX=9606 GN=OTUB1 PE=1 SV=2
7863	A-1.12096.12096.4.0.dta	4	IQQEIAVQNPLVSERLELSVLYKEYAEDDNIYQQK		0.426	4166.15	0.00691	4166.13	0.0233	5.59	S	1	TRUE	sp_Q96FW1	sp_Q96FW1|OTUB1_HUMAN Ubiquitin thioesterase OTUB1 OS=Homo sapiens OX=9606 GN=OTUB1 PE=1 SV=2
4504	A-1.12116.12116.3.0.dta	3	VYLLYRPGHYDILYK		0.0214	1913.04	0	1913.03	0.01073	5.61	S	1	TRUE	sp_Q96FW1	sp_Q96FW1|OTUB1_HUMAN Ubiquitin thioesterase OTUB1 OS=Homo sapiens OX=9606 GN=OTUB1 PE=1 SV=2
6588	A-1.12136.12136.3.0.dta	3	FFEHFIEGGR		0.225	1238.6	0.00105	1238.6	0.00578	4.66	S	1	TRUE	sp_Q96FW1	sp_Q96FW1|OTUB1_HUMAN Ubiquitin thioesterase OTUB1 OS=Homo sapiens OX=9606 GN=OTUB1 PE=1 SV=2
5715	A-1.12160.12160.2.0.dta	2	LELSVLYK		0.105	964.58	0	964.57	0.00539	5.59	S	1	TRUE	sp_Q96FW1	sp_Q96FW1|OTUB1_HUMAN Ubiquitin thioesterase OTUB1 OS=Homo sapiens OX=9606 GN=OTUB1 PE=1 SV=2
6701	A-1.12189.12189.3.0.dta	3	FFEHFIEGGR		0.279	1238.6	0.00105	1238.6	0.00541	4.37	S	1	TRUE	sp_Q96FW1	sp_Q96FW1|OTUB1_HUMAN Ubiquitin thioesterase OTUB1 OS=Homo sapiens OX=9606 GN=OTUB1 PE=1 SV=2
2793	A-1.12195.12195.3.0.dta	3	LELSVLYKEYAEDDNIYQQK		0.00201	2461.23	0	2461.21	0.01418	5.76	S	1	TRUE	sp_Q96FW1	sp_Q96FW1|OTUB1_HUMAN Ubiquitin thioesterase OTUB1 OS=Homo sapiens OX=9606 GN=OTUB1 PE=1 SV=2
3598	A-1.12223.12223.4.0.dta	4	VYLLYRPGHYDILYK		0.00681	1913.04	0	1913.03	0.00996	5.21	S	1	TRUE	sp_Q96FW1	sp_Q96FW1|OTUB1_HUMAN Ubiquitin thioesterase OTUB1 OS=Homo sapiens OX=9606 GN=OTUB1 PE=1 SV=2
5793	A-1.12225.12225.2.0.dta	2	LELSVLYK		0.128	964.58	0	964.57	0.00462	4.79	S	1	TRUE	sp_Q96FW1	sp_Q96FW1|OTUB1_HUMAN Ubiquitin thioesterase OTUB1 OS=Homo sapiens OX=9606 GN=OTUB1 PE=1 SV=2
2673	A-1.12237.12237.3.0.dta	3	VYLLYRPGHYDILYK		0.00169	1913.04	0	1913.03	0.00859	4.49	S	1	TRUE	sp_Q96FW1	sp_Q96FW1|OTUB1_HUMAN Ubiquitin thioesterase OTUB1 OS=Homo sapiens OX=9606 GN=OTUB1 PE=1 SV=2
3072	A-1.12266.12266.4.0.dta	4	VYLLYRPGHYDILYK		0.00307	1913.04	0	1913.03	0.00945	4.94	S	1	TRUE	sp_Q96FW1	sp_Q96FW1|OTUB1_HUMAN Ubiquitin thioesterase OTUB1 OS=Homo sapiens OX=9606 GN=OTUB1 PE=1 SV=2
4902	A-1.12267.12267.2.0.dta	2	VYLLYRPGHYDILYK		0.0344	1913.04	0	1913.03	0.01078	5.64	S	1	TRUE	sp_Q96FW1	sp_Q96FW1|OTUB1_HUMAN Ubiquitin thioesterase OTUB1 OS=Homo sapiens OX=9606 GN=OTUB1 PE=1 SV=2
6169	A-1.12288.12288.3.0.dta	3	FFEHFIEGGR		0.218	1238.6	0.00065	1238.6	0.00418	3.38	S	1	TRUE	sp_Q96FW1	sp_Q96FW1|OTUB1_HUMAN Ubiquitin thioesterase OTUB1 OS=Homo sapiens OX=9606 GN=OTUB1 PE=1 SV=2
7413	A-1.12325.12325.3.0.dta	3	IQQEIAVQNPLVSERLELSVLYK		0.359	2669.5	0.0027	2669.49	0.01197	4.48	S	1	TRUE	sp_Q96FW1	sp_Q96FW1|OTUB1_HUMAN Ubiquitin thioesterase OTUB1 OS=Homo sapiens OX=9606 GN=OTUB1 PE=1 SV=2
5988	A-1.12329.12329.2.0.dta	2	LELSVLYK		0.17	964.58	0.00033	964.57	0.00378	3.92	S	1	TRUE	sp_Q96FW1	sp_Q96FW1|OTUB1_HUMAN Ubiquitin thioesterase OTUB1 OS=Homo sapiens OX=9606 GN=OTUB1 PE=1 SV=2
7313	A-1.12358.12358.4.3.dta	4	QALSVSIQVEYMDRGEGGTTNPHIFPEGSEPK	21,Deamidated[N]#0;	0.318	3474.68	0.00205	3474.65	0.03618	10.41	C	1	TRUE	sp_Q96FW1	sp_Q96FW1|OTUB1_HUMAN Ubiquitin thioesterase OTUB1 OS=Homo sapiens OX=9606 GN=OTUB1 PE=1 SV=2
7362	A-1.12371.12371.6.2.dta	6	ESDHIHIIALAQALSVSIQVEYMDRGEGGTTNPHIFPEGSEPK	23,Carbamidomethyl[M]#0;32,Deamidated[N]#0;	0.33	4731.34	0.0027	4731.3	0.04115	8.7	S	1	TRUE	sp_Q96FW1	sp_Q96FW1|OTUB1_HUMAN Ubiquitin thioesterase OTUB1 OS=Homo sapiens OX=9606 GN=OTUB1 PE=1 SV=2
3096	A-1.12374.12374.3.0.dta	3	LELSVLYKEYAEDDNIYQQK		0.00316	2461.22	0	2461.21	0.01103	4.48	S	1	TRUE	sp_Q96FW1	sp_Q96FW1|OTUB1_HUMAN Ubiquitin thioesterase OTUB1 OS=Homo sapiens OX=9606 GN=OTUB1 PE=1 SV=2
3962	A-1.12391.12391.3.0.dta	3	LLYRPGHYDILYK		0.0111	1650.91	0	1650.9	0.00587	3.56	C	1	TRUE	sp_Q96FW1	sp_Q96FW1|OTUB1_HUMAN Ubiquitin thioesterase OTUB1 OS=Homo sapiens OX=9606 GN=OTUB1 PE=1 SV=2
4599	A-1.12398.12398.2.0.dta	2	VYLLYRPGHYDILYK		0.024	1913.04	0	1913.03	0.00867	4.53	S	1	TRUE	sp_Q96FW1	sp_Q96FW1|OTUB1_HUMAN Ubiquitin thioesterase OTUB1 OS=Homo sapiens OX=9606 GN=OTUB1 PE=1 SV=2
3029	A-1.12412.12412.4.0.dta	4	VYLLYRPGHYDILYK		0.00288	1913.04	0	1913.03	0.00997	5.21	S	1	TRUE	sp_Q96FW1	sp_Q96FW1|OTUB1_HUMAN Ubiquitin thioesterase OTUB1 OS=Homo sapiens OX=9606 GN=OTUB1 PE=1 SV=2
5610	A-1.12414.12414.2.2.dta	2	LELSVLYK		0.0805	964.58	0	964.57	0.00415	4.3	S	1	TRUE	sp_Q96FW1	sp_Q96FW1|OTUB1_HUMAN Ubiquitin thioesterase OTUB1 OS=Homo sapiens OX=9606 GN=OTUB1 PE=1 SV=2
3084	A-1.12424.12424.3.0.dta	3	VYLLYRPGHYDILYK		0.00312	1913.04	0	1913.03	0.00891	4.66	S	1	TRUE	sp_Q96FW1	sp_Q96FW1|OTUB1_HUMAN Ubiquitin thioesterase OTUB1 OS=Homo sapiens OX=9606 GN=OTUB1 PE=1 SV=2
6125	A-1.12474.12474.3.0.dta	3	FFEHFIEGGR		0.195	1238.6	0.00065	1238.6	0.00516	4.17	S	1	TRUE	sp_Q96FW1	sp_Q96FW1|OTUB1_HUMAN Ubiquitin thioesterase OTUB1 OS=Homo sapiens OX=9606 GN=OTUB1 PE=1 SV=2
5643	A-1.12501.12501.2.0.dta	2	LELSVLYK		0.0877	964.58	0	964.57	0.00533	5.53	S	1	TRUE	sp_Q96FW1	sp_Q96FW1|OTUB1_HUMAN Ubiquitin thioesterase OTUB1 OS=Homo sapiens OX=9606 GN=OTUB1 PE=1 SV=2
7693	A-1.12535.12535.6.2.dta	6	ESDHIHIIALAQALSVSIQVEYMDRGEGGTTNPHIFPEGSEPK	23,Carbamidomethyl[M]#0;	0.392	4730.34	0.00496	4730.32	0.02328	4.92	S	1	TRUE	sp_Q96FW1	sp_Q96FW1|OTUB1_HUMAN Ubiquitin thioesterase OTUB1 OS=Homo sapiens OX=9606 GN=OTUB1 PE=1 SV=2
3244	A-1.12538.12538.3.0.dta	3	LELSVLYKEYAEDDNIYQQK		0.00397	2461.23	0	2461.21	0.01549	6.29	S	1	TRUE	sp_Q96FW1	sp_Q96FW1|OTUB1_HUMAN Ubiquitin thioesterase OTUB1 OS=Homo sapiens OX=9606 GN=OTUB1 PE=1 SV=2
3902	A-1.12565.12565.4.0.dta	4	VYLLYRPGHYDILYK		0.0103	1913.04	0	1913.03	0.01129	5.9	S	1	TRUE	sp_Q96FW1	sp_Q96FW1|OTUB1_HUMAN Ubiquitin thioesterase OTUB1 OS=Homo sapiens OX=9606 GN=OTUB1 PE=1 SV=2
7728	A-1.12605.12605.4.0.dta	4	IQQEIAVQNPLVSERLELSVLYKEYAEDDNIYQQK		0.397	4166.16	0.00533	4166.13	0.03062	7.35	S	1	TRUE	sp_Q96FW1	sp_Q96FW1|OTUB1_HUMAN Ubiquitin thioesterase OTUB1 OS=Homo sapiens OX=9606 GN=OTUB1 PE=1 SV=2
6021	A-1.12623.12623.3.0.dta	3	FFEHFIEGGR		0.186	1238.6	0.00033	1238.6	0.0065	5.25	S	1	TRUE	sp_Q96FW1	sp_Q96FW1|OTUB1_HUMAN Ubiquitin thioesterase OTUB1 OS=Homo sapiens OX=9606 GN=OTUB1 PE=1 SV=2
5969	A-1.12645.12645.2.0.dta	2	LELSVLYK		0.163	964.58	0.00033	964.57	0.00608	6.3	S	1	TRUE	sp_Q96FW1	sp_Q96FW1|OTUB1_HUMAN Ubiquitin thioesterase OTUB1 OS=Homo sapiens OX=9606 GN=OTUB1 PE=1 SV=2
5825	A-1.12651.12651.3.0.dta	3	IQQEIAVQNPLVSERLELSVLYK		0.14	2669.5	0	2669.49	0.01767	6.62	S	1	TRUE	sp_Q96FW1	sp_Q96FW1|OTUB1_HUMAN Ubiquitin thioesterase OTUB1 OS=Homo sapiens OX=9606 GN=OTUB1 PE=1 SV=2
6658	A-1.12676.12676.3.0.dta	3	HGVQELEIELQSQLSK		0.258	1837.97	0.00105	1837.97	0.00945	5.14	S	1	TRUE	sp_P35527	sp_P35527|K1C9_HUMAN Keratin, type I cytoskeletal 9 OS=Homo sapiens OX=9606 GN=KRT9 PE=1 SV=3
3677	A-1.12683.12683.3.0.dta	3	LELSVLYKEYAEDDNIYQQK		0.00776	2461.23	0	2461.21	0.01511	6.14	S	1	TRUE	sp_Q96FW1	sp_Q96FW1|OTUB1_HUMAN Ubiquitin thioesterase OTUB1 OS=Homo sapiens OX=9606 GN=OTUB1 PE=1 SV=2
6861	A-1.12684.12684.6.1.dta	6	ESDHIHIIALAQALSVSIQVEYMDRGEGGTTNPHIFPEGSEPK	23,Carbamidomethyl[M]#0;	0.304	4730.34	0.00131	4730.32	0.02188	4.62	S	1	TRUE	sp_Q96FW1	sp_Q96FW1|OTUB1_HUMAN Ubiquitin thioesterase OTUB1 OS=Homo sapiens OX=9606 GN=OTUB1 PE=1 SV=2
5797	A-1.12692.12692.4.0.dta	4	GFGFVTFSSMAEVDAAMAARPHSIDGR	10,Carbamidomethyl[M]#0;	0.129	2884.37	0	2884.35	0.01694	5.87	S	1	TRUE	sp_P22626	sp_P22626|ROA2_HUMAN Heterogeneous nuclear ribonucleoproteins A2/B1 OS=Homo sapiens OX=9606 GN=HNRNPA2B1 PE=1 SV=2
3950	A-1.12713.12713.4.0.dta	4	VYLLYRPGHYDILYK		0.011	1913.04	0	1913.03	0.01153	6.03	S	1	TRUE	sp_Q96FW1	sp_Q96FW1|OTUB1_HUMAN Ubiquitin thioesterase OTUB1 OS=Homo sapiens OX=9606 GN=OTUB1 PE=1 SV=2
5254	A-1.12714.12714.4.0.dta	4	GFGFVTFSSMAEVDAAMAARPHSIDGR	10,Carbamidomethyl[M]#0;	0.0504	2884.37	0	2884.35	0.01846	6.4	S	1	TRUE	sp_P22626	sp_P22626|ROA2_HUMAN Heterogeneous nuclear ribonucleoproteins A2/B1 OS=Homo sapiens OX=9606 GN=HNRNPA2B1 PE=1 SV=2
4459	A-1.12745.12745.3.0.dta	3	VYLLYRPGHYDILYK		0.0203	1913.04	0	1913.03	0.01225	6.4	S	1	TRUE	sp_Q96FW1	sp_Q96FW1|OTUB1_HUMAN Ubiquitin thioesterase OTUB1 OS=Homo sapiens OX=9606 GN=OTUB1 PE=1 SV=2
5678	A-1.12751.12751.4.0.dta	4	IQQEIAVQNPLVSERLELSVLYKEYAEDDNIYQQK		0.0951	4166.16	0	4166.13	0.03331	8	S	1	TRUE	sp_Q96FW1	sp_Q96FW1|OTUB1_HUMAN Ubiquitin thioesterase OTUB1 OS=Homo sapiens OX=9606 GN=OTUB1 PE=1 SV=2
6153	A-1.12769.12769.3.0.dta	3	FFEHFIEGGR		0.211	1238.6	0.00065	1238.6	0.00625	5.04	S	1	TRUE	sp_Q96FW1	sp_Q96FW1|OTUB1_HUMAN Ubiquitin thioesterase OTUB1 OS=Homo sapiens OX=9606 GN=OTUB1 PE=1 SV=2
5976	A-1.12791.12791.2.0.dta	2	LELSVLYK		0.165	964.58	0.00033	964.57	0.00596	6.18	S	1	TRUE	sp_Q96FW1	sp_Q96FW1|OTUB1_HUMAN Ubiquitin thioesterase OTUB1 OS=Homo sapiens OX=9606 GN=OTUB1 PE=1 SV=2
5551	A-1.12797.12797.3.0.dta	3	IQQEIAVQNPLVSERLELSVLYK		0.0674	2669.5	0	2669.49	0.01589	5.95	S	1	TRUE	sp_Q96FW1	sp_Q96FW1|OTUB1_HUMAN Ubiquitin thioesterase OTUB1 OS=Homo sapiens OX=9606 GN=OTUB1 PE=1 SV=2
3252	A-1.12829.12829.3.0.dta	3	LELSVLYKEYAEDDNIYQQK		0.00403	2461.23	0	2461.21	0.01523	6.19	S	1	TRUE	sp_Q96FW1	sp_Q96FW1|OTUB1_HUMAN Ubiquitin thioesterase OTUB1 OS=Homo sapiens OX=9606 GN=OTUB1 PE=1 SV=2
4234	A-1.12830.12830.6.0.dta	6	ESDHIHIIALAQALSVSIQVEYMDRGEGGTTNPHIFPEGSEPK	23,Carbamidomethyl[M]#0;	0.0155	4730.35	0	4730.32	0.03447	7.29	S	1	TRUE	sp_Q96FW1	sp_Q96FW1|OTUB1_HUMAN Ubiquitin thioesterase OTUB1 OS=Homo sapiens OX=9606 GN=OTUB1 PE=1 SV=2
4283	A-1.12857.12857.4.0.dta	4	GFGFVTFSSMAEVDAAMAARPHSIDGR	10,Carbamidomethyl[M]#0;	0.0164	2884.37	0	2884.35	0.01757	6.09	S	1	TRUE	sp_P22626	sp_P22626|ROA2_HUMAN Heterogeneous nuclear ribonucleoproteins A2/B1 OS=Homo sapiens OX=9606 GN=HNRNPA2B1 PE=1 SV=2
5199	A-1.12860.12860.4.0.dta	4	VYLLYRPGHYDILYK		0.0475	1913.04	0	1913.03	0.01125	5.88	S	1	TRUE	sp_Q96FW1	sp_Q96FW1|OTUB1_HUMAN Ubiquitin thioesterase OTUB1 OS=Homo sapiens OX=9606 GN=OTUB1 PE=1 SV=2
4223	A-1.12862.12862.4.0.dta	4	GFGFVTFSSMAEVDAAMAARPHSIDGR	10,Carbamidomethyl[M]#0;	0.0152	2884.37	0	2884.35	0.01852	6.42	S	1	TRUE	sp_P22626	sp_P22626|ROA2_HUMAN Heterogeneous nuclear ribonucleoproteins A2/B1 OS=Homo sapiens OX=9606 GN=HNRNPA2B1 PE=1 SV=2
4921	A-1.12885.12885.3.0.dta	3	AFGFSHLEALLDDSKELQR		0.0351	2176.12	0	2176.1	0.01326	6.09	S	1	TRUE	sp_Q96FW1	sp_Q96FW1|OTUB1_HUMAN Ubiquitin thioesterase OTUB1 OS=Homo sapiens OX=9606 GN=OTUB1 PE=1 SV=2
4852	A-1.12897.12897.3.0.dta	3	VYLLYRPGHYDILYK		0.0329	1913.04	0	1913.03	0.01173	6.13	S	1	TRUE	sp_Q96FW1	sp_Q96FW1|OTUB1_HUMAN Ubiquitin thioesterase OTUB1 OS=Homo sapiens OX=9606 GN=OTUB1 PE=1 SV=2
6161	A-1.12900.12900.4.0.dta	4	IQQEIAVQNPLVSERLELSVLYKEYAEDDNIYQQK		0.214	4166.16	0.00065	4166.13	0.03125	7.5	S	1	TRUE	sp_Q96FW1	sp_Q96FW1|OTUB1_HUMAN Ubiquitin thioesterase OTUB1 OS=Homo sapiens OX=9606 GN=OTUB1 PE=1 SV=2
6601	A-1.12916.12916.3.0.dta	3	FFEHFIEGGR		0.229	1238.6	0.00105	1238.6	0.00635	5.13	S	1	TRUE	sp_Q96FW1	sp_Q96FW1|OTUB1_HUMAN Ubiquitin thioesterase OTUB1 OS=Homo sapiens OX=9606 GN=OTUB1 PE=1 SV=2
3958	A-1.12939.12939.3.0.dta	3	VYLLYRPGHYDILYK	0,Carbamidomethyl[AnyN-term]#0;	0.011	1970.06	0	1970.05	0.01163	5.9	S	1	TRUE	sp_Q96FW1	sp_Q96FW1|OTUB1_HUMAN Ubiquitin thioesterase OTUB1 OS=Homo sapiens OX=9606 GN=OTUB1 PE=1 SV=2
5928	A-1.12943.12943.2.1.dta	2	SEGVNCLAYDEAIMAQQDR	6,NEM_2H(5)+H2O[C]#0;	0.147	2261.06	0.00033	2261.02	0.03805	16.83	C	1	TRUE	sp_Q96FW1	sp_Q96FW1|OTUB1_HUMAN Ubiquitin thioesterase OTUB1 OS=Homo sapiens OX=9606 GN=OTUB1 PE=1 SV=2
5704	A-1.12944.12944.2.0.dta	2	LELSVLYK		0.103	964.58	0	964.57	0.00536	5.56	S	1	TRUE	sp_Q96FW1	sp_Q96FW1|OTUB1_HUMAN Ubiquitin thioesterase OTUB1 OS=Homo sapiens OX=9606 GN=OTUB1 PE=1 SV=2
5762	A-1.12948.12948.3.0.dta	3	IQQEIAVQNPLVSERLELSVLYK		0.117	2669.51	0	2669.49	0.01801	6.75	S	1	TRUE	sp_Q96FW1	sp_Q96FW1|OTUB1_HUMAN Ubiquitin thioesterase OTUB1 OS=Homo sapiens OX=9606 GN=OTUB1 PE=1 SV=2
2661	A-1.12978.12978.3.0.dta	3	LELSVLYKEYAEDDNIYQQK		0.00165	2461.23	0	2461.21	0.01383	5.62	S	1	TRUE	sp_Q96FW1	sp_Q96FW1|OTUB1_HUMAN Ubiquitin thioesterase OTUB1 OS=Homo sapiens OX=9606 GN=OTUB1 PE=1 SV=2
3308	A-1.12979.12979.6.3.dta	6	ESDHIHIIALAQALSVSIQVEYMDRGEGGTTNPHIFPEGSEPK	23,Carbamidomethyl[M]#0;	0.00442	4730.35	0	4730.32	0.03703	7.83	S	1	TRUE	sp_Q96FW1	sp_Q96FW1|OTUB1_HUMAN Ubiquitin thioesterase OTUB1 OS=Homo sapiens OX=9606 GN=OTUB1 PE=1 SV=2
7662	A-1.13017.13017.2.1.dta	2	SEGVNCLAYDEAIMAQQDR	6,HNE[C]#0;	0.389	2269.06	0.00433	2269.05	0.00951	4.19	C	1	TRUE	sp_Q96FW1	sp_Q96FW1|OTUB1_HUMAN Ubiquitin thioesterase OTUB1 OS=Homo sapiens OX=9606 GN=OTUB1 PE=1 SV=2
5567	A-1.13019.13019.4.0.dta	4	VYLLYRPGHYDILYK		0.07	1913.04	0	1913.03	0.01014	5.3	S	1	TRUE	sp_Q96FW1	sp_Q96FW1|OTUB1_HUMAN Ubiquitin thioesterase OTUB1 OS=Homo sapiens OX=9606 GN=OTUB1 PE=1 SV=2
4881	A-1.13022.13022.5.0.dta	5	ESDHIHIIALAQALSVSIQVEYMDRGEGGTTNPHIFPEGSEPK	23,Carbamidomethyl[M]#0;32,Deamidated[N]#0;	0.0337	4731.35	0	4731.3	0.04844	10.24	S	1	TRUE	sp_Q96FW1	sp_Q96FW1|OTUB1_HUMAN Ubiquitin thioesterase OTUB1 OS=Homo sapiens OX=9606 GN=OTUB1 PE=1 SV=2
6114	A-1.13061.13061.4.0.dta	4	IQQEIAVQNPLVSERLELSVLYKEYAEDDNIYQQK		0.191	4166.15	0.00065	4166.13	0.02531	6.07	S	1	TRUE	sp_Q96FW1	sp_Q96FW1|OTUB1_HUMAN Ubiquitin thioesterase OTUB1 OS=Homo sapiens OX=9606 GN=OTUB1 PE=1 SV=2
4877	A-1.13095.13095.3.0.dta	3	VYLLYRPGHYDILYK		0.0336	1913.04	0	1913.03	0.01243	6.5	S	1	TRUE	sp_Q96FW1	sp_Q96FW1|OTUB1_HUMAN Ubiquitin thioesterase OTUB1 OS=Homo sapiens OX=9606 GN=OTUB1 PE=1 SV=2
7317	A-1.13105.13105.2.1.dta	2	SEGVNCLAYDEAIMAQQDR	6,NEM_2H(5)+H2O[C]#0;	0.323	2261.06	0.00205	2261.02	0.04037	17.85	C	1	TRUE	sp_Q96FW1	sp_Q96FW1|OTUB1_HUMAN Ubiquitin thioesterase OTUB1 OS=Homo sapiens OX=9606 GN=OTUB1 PE=1 SV=2
5765	A-1.13107.13107.2.0.dta	2	LELSVLYK		0.118	964.58	0	964.57	0.00607	6.29	S	1	TRUE	sp_Q96FW1	sp_Q96FW1|OTUB1_HUMAN Ubiquitin thioesterase OTUB1 OS=Homo sapiens OX=9606 GN=OTUB1 PE=1 SV=2
5768	A-1.13110.13110.3.0.dta	3	IQQEIAVQNPLVSERLELSVLYK		0.119	2669.51	0	2669.49	0.02137	8	S	1	TRUE	sp_Q96FW1	sp_Q96FW1|OTUB1_HUMAN Ubiquitin thioesterase OTUB1 OS=Homo sapiens OX=9606 GN=OTUB1 PE=1 SV=2
1969	A-1.13142.13142.3.0.dta	3	LELSVLYKEYAEDDNIYQQK		0.00042	2461.23	0	2461.21	0.01573	6.39	S	1	TRUE	sp_Q96FW1	sp_Q96FW1|OTUB1_HUMAN Ubiquitin thioesterase OTUB1 OS=Homo sapiens OX=9606 GN=OTUB1 PE=1 SV=2
3082	A-1.13144.13144.5.0.dta	5	ESDHIHIIALAQALSVSIQVEYMDRGEGGTTNPHIFPEGSEPK	23,Carbamidomethyl[M]#0;	0.00311	4730.36	0	4730.32	0.04665	9.86	S	1	TRUE	sp_Q96FW1	sp_Q96FW1|OTUB1_HUMAN Ubiquitin thioesterase OTUB1 OS=Homo sapiens OX=9606 GN=OTUB1 PE=1 SV=2
5782	A-1.13173.13173.4.0.dta	4	VYLLYRPGHYDILYK		0.123	1913.04	0	1913.03	0.01189	6.22	S	1	TRUE	sp_Q96FW1	sp_Q96FW1|OTUB1_HUMAN Ubiquitin thioesterase OTUB1 OS=Homo sapiens OX=9606 GN=OTUB1 PE=1 SV=2
5608	A-1.13187.13187.3.0.dta	3	VYLLYRPGHYDILYK		0.0797	1913.04	0	1913.03	0.01243	6.5	S	1	TRUE	sp_Q96FW1	sp_Q96FW1|OTUB1_HUMAN Ubiquitin thioesterase OTUB1 OS=Homo sapiens OX=9606 GN=OTUB1 PE=1 SV=2
6674	A-1.13207.13207.3.0.dta	3	AFGFSHLEALLDDSKELQR		0.267	2176.12	0.00105	2176.1	0.01442	6.63	S	1	TRUE	sp_Q96FW1	sp_Q96FW1|OTUB1_HUMAN Ubiquitin thioesterase OTUB1 OS=Homo sapiens OX=9606 GN=OTUB1 PE=1 SV=2
5813	A-1.13229.13229.3.0.dta	3	FFEHFIEGGR		0.134	1238.6	0	1238.6	0.00658	5.31	S	1	TRUE	sp_Q96FW1	sp_Q96FW1|OTUB1_HUMAN Ubiquitin thioesterase OTUB1 OS=Homo sapiens OX=9606 GN=OTUB1 PE=1 SV=2
4182	A-1.13255.13255.2.1.dta	2	SEGVNCLAYDEAIMAQQDR	6,NEM_2H(5)+H2O[C]#0;	0.0146	2261.06	0	2261.02	0.03905	17.27	C	1	TRUE	sp_Q96FW1	sp_Q96FW1|OTUB1_HUMAN Ubiquitin thioesterase OTUB1 OS=Homo sapiens OX=9606 GN=OTUB1 PE=1 SV=2
5821	A-1.13257.13257.2.0.dta	2	LELSVLYK		0.138	964.58	0	964.57	0.00571	5.92	S	1	TRUE	sp_Q96FW1	sp_Q96FW1|OTUB1_HUMAN Ubiquitin thioesterase OTUB1 OS=Homo sapiens OX=9606 GN=OTUB1 PE=1 SV=2
6609	A-1.13263.13263.3.0.dta	3	IQQEIAVQNPLVSERLELSVLYK		0.232	2669.5	0.00105	2669.49	0.0174	6.52	S	1	TRUE	sp_Q96FW1	sp_Q96FW1|OTUB1_HUMAN Ubiquitin thioesterase OTUB1 OS=Homo sapiens OX=9606 GN=OTUB1 PE=1 SV=2
6004	A-1.13268.13268.3.0.dta	3	PLVSERLELSVLYK		0.178	1645.96	0.00033	1645.95	0.01001	6.08	C	1	TRUE	sp_Q96FW1	sp_Q96FW1|OTUB1_HUMAN Ubiquitin thioesterase OTUB1 OS=Homo sapiens OX=9606 GN=OTUB1 PE=1 SV=2
4890	A-1.13285.13285.3.0.dta	3	VYLLYRPGHYDILYK		0.0341	1913.04	0	1913.03	0.01234	6.45	S	1	TRUE	sp_Q96FW1	sp_Q96FW1|OTUB1_HUMAN Ubiquitin thioesterase OTUB1 OS=Homo sapiens OX=9606 GN=OTUB1 PE=1 SV=2
2847	A-1.13293.13293.3.0.dta	3	LELSVLYKEYAEDDNIYQQK		0.00219	2461.23	0	2461.21	0.0164	6.66	S	1	TRUE	sp_Q96FW1	sp_Q96FW1|OTUB1_HUMAN Ubiquitin thioesterase OTUB1 OS=Homo sapiens OX=9606 GN=OTUB1 PE=1 SV=2
5665	A-1.13296.13296.6.2.dta	6	ESDHIHIIALAQALSVSIQVEYMDRGEGGTTNPHIFPEGSEPK	23,Carbamidomethyl[M]#0;32,Deamidated[N]#0;	0.0924	4731.36	0	4731.3	0.06144	12.98	S	1	TRUE	sp_Q96FW1	sp_Q96FW1|OTUB1_HUMAN Ubiquitin thioesterase OTUB1 OS=Homo sapiens OX=9606 GN=OTUB1 PE=1 SV=2
5256	A-1.13330.13330.4.0.dta	4	VYLLYRPGHYDILYK		0.0507	1913.04	0	1913.03	0.01186	6.2	S	1	TRUE	sp_Q96FW1	sp_Q96FW1|OTUB1_HUMAN Ubiquitin thioesterase OTUB1 OS=Homo sapiens OX=9606 GN=OTUB1 PE=1 SV=2
4896	A-1.13368.13368.4.0.dta	4	IQQEIAVQNPLVSERLELSVLYKEYAEDDNIYQQK		0.0342	4166.16	0	4166.13	0.0305	7.32	S	1	TRUE	sp_Q96FW1	sp_Q96FW1|OTUB1_HUMAN Ubiquitin thioesterase OTUB1 OS=Homo sapiens OX=9606 GN=OTUB1 PE=1 SV=2
8036	A-1.13384.13384.3.0.dta	3	FFEHFIEGGR		0.451	1238.6	0.00878	1238.6	0.00622	5.02	S	1	TRUE	sp_Q96FW1	sp_Q96FW1|OTUB1_HUMAN Ubiquitin thioesterase OTUB1 OS=Homo sapiens OX=9606 GN=OTUB1 PE=1 SV=2
6841	A-1.13415.13415.2.0.dta	2	LELSVLYK		0.291	964.58	0.00131	964.57	0.00575	5.96	S	1	TRUE	sp_Q96FW1	sp_Q96FW1|OTUB1_HUMAN Ubiquitin thioesterase OTUB1 OS=Homo sapiens OX=9606 GN=OTUB1 PE=1 SV=2
4004	A-1.13420.13420.2.0.dta	2	LLTSGYLQR	0,Formyl[AnyN-term]#0;	0.0117	1078.6	0	1078.59	0.00613	5.68	S	1	TRUE	sp_Q96FW1	sp_Q96FW1|OTUB1_HUMAN Ubiquitin thioesterase OTUB1 OS=Homo sapiens OX=9606 GN=OTUB1 PE=1 SV=2
5948	A-1.13421.13421.3.0.dta	3	IQQEIAVQNPLVSERLELSVLYK		0.155	2669.51	0.00033	2669.49	0.01954	7.32	S	1	TRUE	sp_Q96FW1	sp_Q96FW1|OTUB1_HUMAN Ubiquitin thioesterase OTUB1 OS=Homo sapiens OX=9606 GN=OTUB1 PE=1 SV=2
2266	A-1.13450.13450.3.0.dta	3	LELSVLYKEYAEDDNIYQQK		0.000764	2461.23	0	2461.21	0.01626	6.61	S	1	TRUE	sp_Q96FW1	sp_Q96FW1|OTUB1_HUMAN Ubiquitin thioesterase OTUB1 OS=Homo sapiens OX=9606 GN=OTUB1 PE=1 SV=2
4411	A-1.13454.13454.5.0.dta	5	ESDHIHIIALAQALSVSIQVEYMDRGEGGTTNPHIFPEGSEPK	23,Carbamidomethyl[M]#0;32,Deamidated[N]#0;	0.0192	4731.35	0	4731.3	0.05566	11.76	S	1	TRUE	sp_Q96FW1	sp_Q96FW1|OTUB1_HUMAN Ubiquitin thioesterase OTUB1 OS=Homo sapiens OX=9606 GN=OTUB1 PE=1 SV=2
5557	A-1.13457.13457.3.0.dta	3	VYLLYRPGHYDILYK		0.0681	1913.04	0	1913.03	0.0125	6.53	S	1	TRUE	sp_Q96FW1	sp_Q96FW1|OTUB1_HUMAN Ubiquitin thioesterase OTUB1 OS=Homo sapiens OX=9606 GN=OTUB1 PE=1 SV=2
5711	A-1.13482.13482.4.0.dta	4	VYLLYRPGHYDILYK		0.104	1913.04	0	1913.03	0.01112	5.81	S	1	TRUE	sp_Q96FW1	sp_Q96FW1|OTUB1_HUMAN Ubiquitin thioesterase OTUB1 OS=Homo sapiens OX=9606 GN=OTUB1 PE=1 SV=2
3931	A-1.13504.13504.6.0.dta	6	ESDHIHIIALAQALSVSIQVEYMDRGEGGTTNPHIFPEGSEPK	23,Carbamidomethyl[M]#0;	0.0107	4730.34	0	4730.32	0.02567	5.43	S	1	TRUE	sp_Q96FW1	sp_Q96FW1|OTUB1_HUMAN Ubiquitin thioesterase OTUB1 OS=Homo sapiens OX=9606 GN=OTUB1 PE=1 SV=2
7692	A-1.13513.13513.3.0.dta	3	AFGFSHLEALLDDSKELQR		0.392	2176.12	0.00496	2176.1	0.01426	6.55	S	1	TRUE	sp_Q96FW1	sp_Q96FW1|OTUB1_HUMAN Ubiquitin thioesterase OTUB1 OS=Homo sapiens OX=9606 GN=OTUB1 PE=1 SV=2
5606	A-1.13521.13521.4.0.dta	4	IQQEIAVQNPLVSERLELSVLYKEYAEDDNIYQQK		0.0792	4166.16	0	4166.13	0.03121	7.49	S	1	TRUE	sp_Q96FW1	sp_Q96FW1|OTUB1_HUMAN Ubiquitin thioesterase OTUB1 OS=Homo sapiens OX=9606 GN=OTUB1 PE=1 SV=2
4673	A-1.13562.13562.2.1.dta	2	SEGVNCLAYDEAIMAQQDR	6,NEM_2H(5)+H2O[C]#0;	0.0263	2261.06	0	2261.02	0.03847	17.01	C	1	TRUE	sp_Q96FW1	sp_Q96FW1|OTUB1_HUMAN Ubiquitin thioesterase OTUB1 OS=Homo sapiens OX=9606 GN=OTUB1 PE=1 SV=2
5727	A-1.13571.13571.2.0.dta	2	LELSVLYK		0.108	964.58	0	964.57	0.00595	6.17	S	1	TRUE	sp_Q96FW1	sp_Q96FW1|OTUB1_HUMAN Ubiquitin thioesterase OTUB1 OS=Homo sapiens OX=9606 GN=OTUB1 PE=1 SV=2
5718	A-1.13572.13572.3.0.dta	3	IQQEIAVQNPLVSERLELSVLYK		0.106	2669.51	0	2669.49	0.01972	7.39	S	1	TRUE	sp_Q96FW1	sp_Q96FW1|OTUB1_HUMAN Ubiquitin thioesterase OTUB1 OS=Homo sapiens OX=9606 GN=OTUB1 PE=1 SV=2
7368	A-1.13592.13592.3.0.dta	3	GFAFVTFDDHDSVDKIVIQK		0.333	2281.17	0.0027	2281.15	0.01609	7.05	S	1	TRUE	sp_Q32P51/sp_P09651	sp_Q32P51|RA1L2_HUMAN Heterogeneous nuclear ribonucleoprotein A1-like 2 OS=Homo sapiens OX=9606 GN=HNRNPA1L2 PE=2 SV=2/sp_P09651|ROA1_HUMAN Heterogeneous nuclear ribonucleoprotein A1 OS=Homo sapiens OX=9606 GN=HNRNPA1 PE=1 SV=5
620	A-1.13604.13604.3.0.dta	3	LELSVLYKEYAEDDNIYQQK		7.73e-06	2461.23	0	2461.21	0.01583	6.43	S	1	TRUE	sp_Q96FW1	sp_Q96FW1|OTUB1_HUMAN Ubiquitin thioesterase OTUB1 OS=Homo sapiens OX=9606 GN=OTUB1 PE=1 SV=2
7381	A-1.13614.13614.2.0.dta	2	LLTSGYLQR	0,Formyl[AnyN-term]#0;	0.339	1078.6	0.0027	1078.59	0.00655	6.07	S	1	TRUE	sp_Q96FW1	sp_Q96FW1|OTUB1_HUMAN Ubiquitin thioesterase OTUB1 OS=Homo sapiens OX=9606 GN=OTUB1 PE=1 SV=2
5701	A-1.13625.13625.3.0.dta	3	VYLLYRPGHYDILYK		0.103	1913.05	0	1913.03	0.01338	6.99	S	1	TRUE	sp_Q96FW1	sp_Q96FW1|OTUB1_HUMAN Ubiquitin thioesterase OTUB1 OS=Homo sapiens OX=9606 GN=OTUB1 PE=1 SV=2
5999	A-1.13635.13635.4.0.dta	4	VYLLYRPGHYDILYK		0.174	1913.04	0.00033	1913.03	0.0101	5.28	S	1	TRUE	sp_Q96FW1	sp_Q96FW1|OTUB1_HUMAN Ubiquitin thioesterase OTUB1 OS=Homo sapiens OX=9606 GN=OTUB1 PE=1 SV=2
2496	A-1.13657.13657.6.1.dta	6	ESDHIHIIALAQALSVSIQVEYMDRGEGGTTNPHIFPEGSEPK	23,Carbamidomethyl[M]#0;	0.00119	4730.35	0	4730.32	0.03032	6.41	S	1	TRUE	sp_Q96FW1	sp_Q96FW1|OTUB1_HUMAN Ubiquitin thioesterase OTUB1 OS=Homo sapiens OX=9606 GN=OTUB1 PE=1 SV=2
4983	A-1.13673.13673.4.0.dta	4	IQQEIAVQNPLVSERLELSVLYKEYAEDDNIYQQK		0.0381	4166.16	0	4166.13	0.03174	7.62	S	1	TRUE	sp_Q96FW1	sp_Q96FW1|OTUB1_HUMAN Ubiquitin thioesterase OTUB1 OS=Homo sapiens OX=9606 GN=OTUB1 PE=1 SV=2
6686	A-1.13688.13688.3.0.dta	3	FFEHFIEGGR		0.274	1238.6	0.00105	1238.6	0.00624	5.03	S	1	TRUE	sp_Q96FW1	sp_Q96FW1|OTUB1_HUMAN Ubiquitin thioesterase OTUB1 OS=Homo sapiens OX=9606 GN=OTUB1 PE=1 SV=2
4515	A-1.13727.13727.3.0.dta	3	IQQEIAVQNPLVSERLELSVLYK		0.0217	2669.51	0	2669.49	0.01959	7.34	S	1	TRUE	sp_Q96FW1	sp_Q96FW1|OTUB1_HUMAN Ubiquitin thioesterase OTUB1 OS=Homo sapiens OX=9606 GN=OTUB1 PE=1 SV=2
7384	A-1.13728.13728.2.0.dta	2	LELSVLYK		0.341	964.58	0.0027	964.57	0.00558	5.78	S	1	TRUE	sp_Q96FW1	sp_Q96FW1|OTUB1_HUMAN Ubiquitin thioesterase OTUB1 OS=Homo sapiens OX=9606 GN=OTUB1 PE=1 SV=2
3941	A-1.13741.13741.2.0.dta	2	LALDLEIATYR		0.0108	1277.72	0	1277.71	0.00654	5.11	S	1	TRUE	sp_Q6KB66/sp_P19013/sp_P14136/sp_P04264/sp_P05787/sp_P08729	sp_Q6KB66|K2C80_HUMAN Keratin, type II cytoskeletal 80 OS=Homo sapiens OX=9606 GN=KRT80 PE=1 SV=2/sp_P19013|K2C4_HUMAN Keratin, type II cytoskeletal 4 OS=Homo sapiens OX=9606 GN=KRT4 PE=1 SV=4/sp_P14136|GFAP_HUMAN Glial fibrillary acidic protein OS=Homo sapiens OX=9606 GN=GFAP PE=1 SV=1/sp_P04264|K2C1_HUMAN Keratin, type II cytoskeletal 1 OS=Homo sapiens OX=9606 GN=KRT1 PE=1 SV=6/sp_P05787|K2C8_H…
6591	A-1.13751.13751.3.0.dta	3	VLYDAEISQIHQSVTDTNVILSMDNSR	23,Oxidation[M]#0;	0.226	3064.51	0.00105	3064.49	0.02095	6.84	S	1	TRUE	sp_P35908	sp_P35908|K22E_HUMAN Keratin, type II cytoskeletal 2 epidermal OS=Homo sapiens OX=9606 GN=KRT2 PE=1 SV=2
489	A-1.13756.13756.3.0.dta	3	LELSVLYKEYAEDDNIYQQK		4.41e-06	2461.23	0	2461.21	0.01615	6.56	S	1	TRUE	sp_Q96FW1	sp_Q96FW1|OTUB1_HUMAN Ubiquitin thioesterase OTUB1 OS=Homo sapiens OX=9606 GN=OTUB1 PE=1 SV=2
5676	A-1.13782.13782.3.0.dta	3	VYLLYRPGHYDILYK		0.0949	1913.05	0	1913.03	0.01339	7	S	1	TRUE	sp_Q96FW1	sp_Q96FW1|OTUB1_HUMAN Ubiquitin thioesterase OTUB1 OS=Homo sapiens OX=9606 GN=OTUB1 PE=1 SV=2
6023	A-1.13788.13788.4.0.dta	4	VYLLYRPGHYDILYK		0.186	1913.04	0.00033	1913.03	0.01073	5.61	S	1	TRUE	sp_Q96FW1	sp_Q96FW1|OTUB1_HUMAN Ubiquitin thioesterase OTUB1 OS=Homo sapiens OX=9606 GN=OTUB1 PE=1 SV=2
1749	A-1.13811.13811.6.0.dta	6	ESDHIHIIALAQALSVSIQVEYMDRGEGGTTNPHIFPEGSEPK	23,Carbamidomethyl[M]#0;	0.000267	4730.34	0	4730.32	0.02912	6.16	S	1	TRUE	sp_Q96FW1	sp_Q96FW1|OTUB1_HUMAN Ubiquitin thioesterase OTUB1 OS=Homo sapiens OX=9606 GN=OTUB1 PE=1 SV=2
4023	A-1.13825.13825.3.0.dta	3	AFGFSHLEALLDDSKELQR		0.012	2176.12	0	2176.1	0.01356	6.23	S	1	TRUE	sp_Q96FW1	sp_Q96FW1|OTUB1_HUMAN Ubiquitin thioesterase OTUB1 OS=Homo sapiens OX=9606 GN=OTUB1 PE=1 SV=2
4272	A-1.13829.13829.4.0.dta	4	IQQEIAVQNPLVSERLELSVLYKEYAEDDNIYQQK		0.0162	4166.16	0	4166.13	0.02601	6.24	S	1	TRUE	sp_Q96FW1	sp_Q96FW1|OTUB1_HUMAN Ubiquitin thioesterase OTUB1 OS=Homo sapiens OX=9606 GN=OTUB1 PE=1 SV=2
4509	A-1.13875.13875.3.0.dta	3	LELSVLYKEYAEDDNIYQQK	14,Carbamidomethyl[D]#0;	0.0215	2518.25	0	2518.23	0.01693	6.72	S	1	TRUE	sp_Q96FW1	sp_Q96FW1|OTUB1_HUMAN Ubiquitin thioesterase OTUB1 OS=Homo sapiens OX=9606 GN=OTUB1 PE=1 SV=2
5795	A-1.13886.13886.3.0.dta	3	IQQEIAVQNPLVSERLELSVLYK		0.128	2669.5	0	2669.49	0.01682	6.3	S	1	TRUE	sp_Q96FW1	sp_Q96FW1|OTUB1_HUMAN Ubiquitin thioesterase OTUB1 OS=Homo sapiens OX=9606 GN=OTUB1 PE=1 SV=2
2073	A-1.13897.13897.2.0.dta	2	LALDLEIATYR		0.000505	1277.72	0	1277.71	0.00779	6.1	S	1	TRUE	sp_Q6KB66/sp_P19013/sp_P14136/sp_P04264/sp_P05787/sp_P08729	sp_Q6KB66|K2C80_HUMAN Keratin, type II cytoskeletal 80 OS=Homo sapiens OX=9606 GN=KRT80 PE=1 SV=2/sp_P19013|K2C4_HUMAN Keratin, type II cytoskeletal 4 OS=Homo sapiens OX=9606 GN=KRT4 PE=1 SV=4/sp_P14136|GFAP_HUMAN Glial fibrillary acidic protein OS=Homo sapiens OX=9606 GN=GFAP PE=1 SV=1/sp_P04264|K2C1_HUMAN Keratin, type II cytoskeletal 1 OS=Homo sapiens OX=9606 GN=KRT1 PE=1 SV=6/sp_P05787|K2C8_H…
486	A-1.13915.13915.3.0.dta	3	LELSVLYKEYAEDDNIYQQK		4.39e-06	2461.23	0	2461.21	0.01565	6.36	S	1	TRUE	sp_Q96FW1	sp_Q96FW1|OTUB1_HUMAN Ubiquitin thioesterase OTUB1 OS=Homo sapiens OX=9606 GN=OTUB1 PE=1 SV=2
7734	A-1.13950.13950.4.0.dta	4	VYLLYRPGHYDILYK		0.401	1913.04	0.00533	1913.03	0.00974	5.09	S	1	TRUE	sp_Q96FW1	sp_Q96FW1|OTUB1_HUMAN Ubiquitin thioesterase OTUB1 OS=Homo sapiens OX=9606 GN=OTUB1 PE=1 SV=2
1238	A-1.13976.13976.6.0.dta	6	ESDHIHIIALAQALSVSIQVEYMDRGEGGTTNPHIFPEGSEPK	23,Carbamidomethyl[M]#0;	6.86e-05	4730.35	0	4730.32	0.0334	7.06	S	1	TRUE	sp_Q96FW1	sp_Q96FW1|OTUB1_HUMAN Ubiquitin thioesterase OTUB1 OS=Homo sapiens OX=9606 GN=OTUB1 PE=1 SV=2
6656	A-1.13996.13996.3.0.dta	3	AFGFSHLEALLDDSKELQR		0.258	2176.12	0.00105	2176.1	0.0123	5.65	S	1	TRUE	sp_Q96FW1	sp_Q96FW1|OTUB1_HUMAN Ubiquitin thioesterase OTUB1 OS=Homo sapiens OX=9606 GN=OTUB1 PE=1 SV=2
3889	A-1.13999.13999.4.0.dta	4	IQQEIAVQNPLVSERLELSVLYKEYAEDDNIYQQK		0.0102	4166.16	0	4166.13	0.02933	7.04	S	1	TRUE	sp_Q96FW1	sp_Q96FW1|OTUB1_HUMAN Ubiquitin thioesterase OTUB1 OS=Homo sapiens OX=9606 GN=OTUB1 PE=1 SV=2
4097	A-1.14047.14047.3.0.dta	3	GFAFVTFDDHDSVDKIVIQK		0.0131	2281.16	0	2281.15	0.01481	6.49	S	1	TRUE	sp_Q32P51/sp_P09651	sp_Q32P51|RA1L2_HUMAN Heterogeneous nuclear ribonucleoprotein A1-like 2 OS=Homo sapiens OX=9606 GN=HNRNPA1L2 PE=2 SV=2/sp_P09651|ROA1_HUMAN Heterogeneous nuclear ribonucleoprotein A1 OS=Homo sapiens OX=9606 GN=HNRNPA1 PE=1 SV=5
1333	A-1.14052.14052.5.0.dta	5	ESDHIHIIALAQALSVSIQVEYMDRGEGGTTNPHIFPEGSEPK	23,Carbamidomethyl[M]#0;	8.63e-05	4730.35	0	4730.32	0.02993	6.33	S	1	TRUE	sp_Q96FW1	sp_Q96FW1|OTUB1_HUMAN Ubiquitin thioesterase OTUB1 OS=Homo sapiens OX=9606 GN=OTUB1 PE=1 SV=2
5045	A-1.14070.14070.2.1.dta	2	LALDLEIATYR		0.0414	1277.72	0	1277.71	0.00645	5.05	S	1	TRUE	sp_Q6KB66/sp_P19013/sp_P14136/sp_P04264/sp_P05787/sp_P08729	sp_Q6KB66|K2C80_HUMAN Keratin, type II cytoskeletal 80 OS=Homo sapiens OX=9606 GN=KRT80 PE=1 SV=2/sp_P19013|K2C4_HUMAN Keratin, type II cytoskeletal 4 OS=Homo sapiens OX=9606 GN=KRT4 PE=1 SV=4/sp_P14136|GFAP_HUMAN Glial fibrillary acidic protein OS=Homo sapiens OX=9606 GN=GFAP PE=1 SV=1/sp_P04264|K2C1_HUMAN Keratin, type II cytoskeletal 1 OS=Homo sapiens OX=9606 GN=KRT1 PE=1 SV=6/sp_P05787|K2C8_H…
7821	A-1.14080.14080.2.0.dta	2	LELSVLYK		0.415	964.58	0.0063	964.57	0.00539	5.59	S	1	TRUE	sp_Q96FW1	sp_Q96FW1|OTUB1_HUMAN Ubiquitin thioesterase OTUB1 OS=Homo sapiens OX=9606 GN=OTUB1 PE=1 SV=2
275	A-1.14088.14088.3.0.dta	3	LELSVLYKEYAEDDNIYQQK		1.54e-06	2461.23	0	2461.21	0.01531	6.22	S	1	TRUE	sp_Q96FW1	sp_Q96FW1|OTUB1_HUMAN Ubiquitin thioesterase OTUB1 OS=Homo sapiens OX=9606 GN=OTUB1 PE=1 SV=2
6631	A-1.14131.14131.3.0.dta	3	VYLLYRPGHYDILYK		0.244	1913.04	0.00105	1913.03	0.01196	6.25	S	1	TRUE	sp_Q96FW1	sp_Q96FW1|OTUB1_HUMAN Ubiquitin thioesterase OTUB1 OS=Homo sapiens OX=9606 GN=OTUB1 PE=1 SV=2
1908	A-1.14149.14149.5.0.dta	5	ESDHIHIIALAQALSVSIQVEYMDRGEGGTTNPHIFPEGSEPK	23,Carbamidomethyl[M]#0;	0.000369	4730.35	0	4730.32	0.03029	6.4	S	1	TRUE	sp_Q96FW1	sp_Q96FW1|OTUB1_HUMAN Ubiquitin thioesterase OTUB1 OS=Homo sapiens OX=9606 GN=OTUB1 PE=1 SV=2
4668	A-1.14169.14169.4.0.dta	4	IQQEIAVQNPLVSERLELSVLYKEYAEDDNIYQQK		0.0262	4166.16	0	4166.13	0.03016	7.24	S	1	TRUE	sp_Q96FW1	sp_Q96FW1|OTUB1_HUMAN Ubiquitin thioesterase OTUB1 OS=Homo sapiens OX=9606 GN=OTUB1 PE=1 SV=2
3502	A-1.14213.14213.3.0.dta	3	LELSVLYKEYAEDDNIYQQK	14,Carbamidomethyl[D]#0;	0.00592	2518.25	0	2518.23	0.01457	5.78	S	1	TRUE	sp_Q96FW1	sp_Q96FW1|OTUB1_HUMAN Ubiquitin thioesterase OTUB1 OS=Homo sapiens OX=9606 GN=OTUB1 PE=1 SV=2
160	A-1.14256.14256.3.0.dta	3	LELSVLYKEYAEDDNIYQQK		7.38e-07	2461.23	0	2461.21	0.01441	5.85	S	1	TRUE	sp_Q96FW1	sp_Q96FW1|OTUB1_HUMAN Ubiquitin thioesterase OTUB1 OS=Homo sapiens OX=9606 GN=OTUB1 PE=1 SV=2
7856	A-1.14288.14288.4.0.dta	4	VYLLYRPGHYDILYK		0.42	1913.04	0.00691	1913.03	0.01071	5.6	S	1	TRUE	sp_Q96FW1	sp_Q96FW1|OTUB1_HUMAN Ubiquitin thioesterase OTUB1 OS=Homo sapiens OX=9606 GN=OTUB1 PE=1 SV=2
6867	A-1.14297.14297.3.0.dta	3	VYLLYRPGHYDILYK		0.308	1913.04	0.00131	1913.03	0.01252	6.55	S	1	TRUE	sp_Q96FW1	sp_Q96FW1|OTUB1_HUMAN Ubiquitin thioesterase OTUB1 OS=Homo sapiens OX=9606 GN=OTUB1 PE=1 SV=2
2758	A-1.14303.14303.3.0.dta	3	LELSVLYKEYAEDDNIYQQK	8,Carbamidomethyl[K](Gly[K])#0;	0.00189	2518.25	0	2518.23	0.01691	6.71	S	1	TRUE	sp_Q96FW1	sp_Q96FW1|OTUB1_HUMAN Ubiquitin thioesterase OTUB1 OS=Homo sapiens OX=9606 GN=OTUB1 PE=1 SV=2
1688	A-1.14313.14313.6.1.dta	6	ESDHIHIIALAQALSVSIQVEYMDRGEGGTTNPHIFPEGSEPK	23,Carbamidomethyl[M]#0;	0.00023	4730.34	0	4730.32	0.02805	5.93	S	1	TRUE	sp_Q96FW1	sp_Q96FW1|OTUB1_HUMAN Ubiquitin thioesterase OTUB1 OS=Homo sapiens OX=9606 GN=OTUB1 PE=1 SV=2
5789	A-1.14326.14326.3.0.dta	3	AFGFSHLEALLDDSKELQR		0.126	2176.12	0	2176.1	0.01391	6.39	S	1	TRUE	sp_Q96FW1	sp_Q96FW1|OTUB1_HUMAN Ubiquitin thioesterase OTUB1 OS=Homo sapiens OX=9606 GN=OTUB1 PE=1 SV=2
2380	A-1.14330.14330.4.0.dta	4	IQQEIAVQNPLVSERLELSVLYKEYAEDDNIYQQK		0.000963	4166.16	0	4166.13	0.03121	7.49	S	1	TRUE	sp_Q96FW1	sp_Q96FW1|OTUB1_HUMAN Ubiquitin thioesterase OTUB1 OS=Homo sapiens OX=9606 GN=OTUB1 PE=1 SV=2
961	A-1.14372.14372.3.0.dta	3	LELSVLYKEYAEDDNIYQQK	0,Carbamidomethyl[AnyN-term]#0;	2.76e-05	2518.25	0	2518.23	0.01578	6.27	S	1	TRUE	sp_Q96FW1	sp_Q96FW1|OTUB1_HUMAN Ubiquitin thioesterase OTUB1 OS=Homo sapiens OX=9606 GN=OTUB1 PE=1 SV=2
233	A-1.14411.14411.3.0.dta	3	LELSVLYKEYAEDDNIYQQK		1.21e-06	2461.23	0	2461.21	0.01607	6.53	S	1	TRUE	sp_Q96FW1	sp_Q96FW1|OTUB1_HUMAN Ubiquitin thioesterase OTUB1 OS=Homo sapiens OX=9606 GN=OTUB1 PE=1 SV=2
6680	A-1.14415.14415.3.0.dta	3	IQQEIAVQNPLVSERLELSVLYK		0.272	2669.51	0.00105	2669.49	0.0184	6.89	S	1	TRUE	sp_Q96FW1	sp_Q96FW1|OTUB1_HUMAN Ubiquitin thioesterase OTUB1 OS=Homo sapiens OX=9606 GN=OTUB1 PE=1 SV=2
5209	A-1.14432.14432.4.0.dta	4	VSERLELSVLYKEYAEDDNIYQQK		0.0482	2932.47	0	2932.46	0.01489	5.08	C	1	TRUE	sp_Q96FW1	sp_Q96FW1|OTUB1_HUMAN Ubiquitin thioesterase OTUB1 OS=Homo sapiens OX=9606 GN=OTUB1 PE=1 SV=2
6683	A-1.14452.14452.4.0.dta	4	VYLLYRPGHYDILYK		0.272	1913.04	0.00105	1913.03	0.01019	5.33	S	1	TRUE	sp_Q96FW1	sp_Q96FW1|OTUB1_HUMAN Ubiquitin thioesterase OTUB1 OS=Homo sapiens OX=9606 GN=OTUB1 PE=1 SV=2
7695	A-1.14459.14459.3.0.dta	3	KLFIGGLSFETTDESLR		0.393	1913.03	0.00496	1913	0.02775	14.51	S	1	TRUE	sp_Q32P51/sp_P09651	sp_Q32P51|RA1L2_HUMAN Heterogeneous nuclear ribonucleoprotein A1-like 2 OS=Homo sapiens OX=9606 GN=HNRNPA1L2 PE=2 SV=2/sp_P09651|ROA1_HUMAN Heterogeneous nuclear ribonucleoprotein A1 OS=Homo sapiens OX=9606 GN=HNRNPA1 PE=1 SV=5
7412	A-1.14470.14470.2.0.dta	2	LELSVLYK		0.359	964.58	0.0027	964.57	0.00483	5	S	1	TRUE	sp_Q96FW1	sp_Q96FW1|OTUB1_HUMAN Ubiquitin thioesterase OTUB1 OS=Homo sapiens OX=9606 GN=OTUB1 PE=1 SV=2
1409	A-1.14477.14477.6.1.dta	6	ESDHIHIIALAQALSVSIQVEYMDRGEGGTTNPHIFPEGSEPK	23,Carbamidomethyl[M]#0;	0.000108	4730.34	0	4730.32	0.02432	5.14	S	1	TRUE	sp_Q96FW1	sp_Q96FW1|OTUB1_HUMAN Ubiquitin thioesterase OTUB1 OS=Homo sapiens OX=9606 GN=OTUB1 PE=1 SV=2
676	A-1.14495.14495.3.0.dta	3	LELSVLYKEYAEDDNIYQQK	0,Carbamidomethyl[AnyN-term]#0;	9.79e-06	2518.25	0	2518.23	0.015	5.96	S	1	TRUE	sp_Q96FW1	sp_Q96FW1|OTUB1_HUMAN Ubiquitin thioesterase OTUB1 OS=Homo sapiens OX=9606 GN=OTUB1 PE=1 SV=2
2625	A-1.14497.14497.4.0.dta	4	IQQEIAVQNPLVSERLELSVLYKEYAEDDNIYQQK		0.00154	4166.16	0	4166.13	0.02686	6.45	S	1	TRUE	sp_Q96FW1	sp_Q96FW1|OTUB1_HUMAN Ubiquitin thioesterase OTUB1 OS=Homo sapiens OX=9606 GN=OTUB1 PE=1 SV=2
1237	A-1.14508.14508.3.0.dta	3	LELSVLYKEYAEDDNIYQQK	0,Carbamidomethyl[AnyN-term]#0;	6.86e-05	2518.25	0	2518.23	0.01497	5.94	S	1	TRUE	sp_Q96FW1	sp_Q96FW1|OTUB1_HUMAN Ubiquitin thioesterase OTUB1 OS=Homo sapiens OX=9606 GN=OTUB1 PE=1 SV=2
225	A-1.14509.14509.3.0.dta	3	LELSVLYKEYAEDDNIYQQK		1.15e-06	2461.23	0	2461.21	0.0145	5.89	S	1	TRUE	sp_Q96FW1	sp_Q96FW1|OTUB1_HUMAN Ubiquitin thioesterase OTUB1 OS=Homo sapiens OX=9606 GN=OTUB1 PE=1 SV=2
1159	A-1.14546.14546.3.0.dta	3	LELSVLYKEYAEDDNIYQQK	0,Carbamidomethyl[AnyN-term]#0;	5.36e-05	2518.25	0	2518.23	0.01468	5.83	S	1	TRUE	sp_Q96FW1	sp_Q96FW1|OTUB1_HUMAN Ubiquitin thioesterase OTUB1 OS=Homo sapiens OX=9606 GN=OTUB1 PE=1 SV=2
7853	A-1.14579.14579.3.0.dta	3	LELSVLYKEYAEDDNIYQQK	0,Formyl[AnyN-term]#0;	0.418	2489.22	0.00691	2489.21	0.0104	4.18	S	1	TRUE	sp_Q96FW1	sp_Q96FW1|OTUB1_HUMAN Ubiquitin thioesterase OTUB1 OS=Homo sapiens OX=9606 GN=OTUB1 PE=1 SV=2
236	A-1.14589.14589.3.0.dta	3	LELSVLYKEYAEDDNIYQQK		1.24e-06	2461.23	0	2461.21	0.01292	5.25	S	1	TRUE	sp_Q96FW1	sp_Q96FW1|OTUB1_HUMAN Ubiquitin thioesterase OTUB1 OS=Homo sapiens OX=9606 GN=OTUB1 PE=1 SV=2
2150	A-1.14600.14600.3.0.dta	3	VSERLELSVLYKEYAEDDNIYQQK		0.000609	2932.47	0	2932.46	0.01464	4.99	C	1	TRUE	sp_Q96FW1	sp_Q96FW1|OTUB1_HUMAN Ubiquitin thioesterase OTUB1 OS=Homo sapiens OX=9606 GN=OTUB1 PE=1 SV=2
1346	A-1.14611.14611.4.0.dta	4	VSERLELSVLYKEYAEDDNIYQQK		8.95e-05	2932.47	0	2932.46	0.01381	4.71	C	1	TRUE	sp_Q96FW1	sp_Q96FW1|OTUB1_HUMAN Ubiquitin thioesterase OTUB1 OS=Homo sapiens OX=9606 GN=OTUB1 PE=1 SV=2
6651	A-1.14639.14639.4.0.dta	4	VYLLYRPGHYDILYK		0.256	1913.04	0.00105	1913.03	0.0075	3.92	S	1	TRUE	sp_Q96FW1	sp_Q96FW1|OTUB1_HUMAN Ubiquitin thioesterase OTUB1 OS=Homo sapiens OX=9606 GN=OTUB1 PE=1 SV=2
6636	A-1.14645.14645.3.0.dta	3	VYLLYRPGHYDILYK		0.248	1913.04	0.00105	1913.03	0.00805	4.21	S	1	TRUE	sp_Q96FW1	sp_Q96FW1|OTUB1_HUMAN Ubiquitin thioesterase OTUB1 OS=Homo sapiens OX=9606 GN=OTUB1 PE=1 SV=2
1334	A-1.14668.14668.6.3.dta	6	ESDHIHIIALAQALSVSIQVEYMDRGEGGTTNPHIFPEGSEPK	23,Carbamidomethyl[M]#0;	8.67e-05	4730.33	0	4730.32	0.01779	3.76	S	1	TRUE	sp_Q96FW1	sp_Q96FW1|OTUB1_HUMAN Ubiquitin thioesterase OTUB1 OS=Homo sapiens OX=9606 GN=OTUB1 PE=1 SV=2
659	A-1.14687.14687.3.0.dta	3	LELSVLYKEYAEDDNIYQQK	13,Carbamidomethyl[D]#0;	9.09e-06	2518.25	0	2518.23	0.01303	5.17	S	1	TRUE	sp_Q96FW1	sp_Q96FW1|OTUB1_HUMAN Ubiquitin thioesterase OTUB1 OS=Homo sapiens OX=9606 GN=OTUB1 PE=1 SV=2
3344	A-1.14692.14692.4.0.dta	4	IQQEIAVQNPLVSERLELSVLYKEYAEDDNIYQQK		0.00464	4166.15	0	4166.13	0.02335	5.6	S	1	TRUE	sp_Q96FW1	sp_Q96FW1|OTUB1_HUMAN Ubiquitin thioesterase OTUB1 OS=Homo sapiens OX=9606 GN=OTUB1 PE=1 SV=2
3595	A-1.14702.14702.3.0.dta	3	LELSVLYKEYAEDDNIYQQK	20,GlyGly[K]#0;	0.00677	2575.27	0	2575.26	0.01282	4.98	S	1	TRUE	sp_Q96FW1	sp_Q96FW1|OTUB1_HUMAN Ubiquitin thioesterase OTUB1 OS=Homo sapiens OX=9606 GN=OTUB1 PE=1 SV=2
7858	A-1.14702.14702.3.1.dta	3	LYRDVMLENYSNLVSVGYQAGK	6,Carbamidomethyl[M]#0;	0.421	2576.27	0.00691	2576.28	-0.00966	-3.75	C	1	TRUE	sp_Q9BS31	sp_Q9BS31|ZN649_HUMAN Zinc finger protein 649 OS=Homo sapiens OX=9606 GN=ZNF649 PE=1 SV=1
5751	A-1.14705.14705.2.1.dta	2	LELSVLYKEYAEDDNIYQQK	15,Deamidated[N]#0;	0.114	2462.23	0	2462.2	0.03057	12.42	S	1	TRUE	sp_Q96FW1	sp_Q96FW1|OTUB1_HUMAN Ubiquitin thioesterase OTUB1 OS=Homo sapiens OX=9606 GN=OTUB1 PE=1 SV=2
381	A-1.14710.14710.3.0.dta	3	LELSVLYKEYAEDDNIYQQK		2.69e-06	2461.23	0	2461.21	0.01223	4.97	S	1	TRUE	sp_Q96FW1	sp_Q96FW1|OTUB1_HUMAN Ubiquitin thioesterase OTUB1 OS=Homo sapiens OX=9606 GN=OTUB1 PE=1 SV=2
3112	A-1.14724.14724.4.0.dta	4	IQQEIAVQNPLVSERLELSVLYKEYAEDDNIYQQK		0.00323	4166.15	0	4166.13	0.02179	5.23	S	1	TRUE	sp_Q96FW1	sp_Q96FW1|OTUB1_HUMAN Ubiquitin thioesterase OTUB1 OS=Homo sapiens OX=9606 GN=OTUB1 PE=1 SV=2
5938	A-1.14726.14726.3.0.dta	3	AFGFSHLEALLDDSKELQR		0.152	2176.11	0.00033	2176.1	0.00822	3.78	S	1	TRUE	sp_Q96FW1	sp_Q96FW1|OTUB1_HUMAN Ubiquitin thioesterase OTUB1 OS=Homo sapiens OX=9606 GN=OTUB1 PE=1 SV=2
527	A-1.14734.14734.3.0.dta	3	LELSVLYKEYAEDDNIYQQK	20,Carbamidomethyl[K](Gly[K])#0;	5.11e-06	2518.25	0	2518.23	0.01387	5.51	S	1	TRUE	sp_Q96FW1	sp_Q96FW1|OTUB1_HUMAN Ubiquitin thioesterase OTUB1 OS=Homo sapiens OX=9606 GN=OTUB1 PE=1 SV=2
627	A-1.14749.14749.3.0.dta	3	LELSVLYKEYAEDDNIYQQK	20,Carbamidomethyl[K](Gly[K])#0;	7.84e-06	2518.25	0	2518.23	0.0139	5.52	S	1	TRUE	sp_Q96FW1	sp_Q96FW1|OTUB1_HUMAN Ubiquitin thioesterase OTUB1 OS=Homo sapiens OX=9606 GN=OTUB1 PE=1 SV=2
2474	A-1.14778.14778.2.0.dta	2	DQSTSDYLVVYLR		0.00114	1558.78	0	1558.77	0.00568	3.65	C	1	TRUE	sp_Q96FW1	sp_Q96FW1|OTUB1_HUMAN Ubiquitin thioesterase OTUB1 OS=Homo sapiens OX=9606 GN=OTUB1 PE=1 SV=2
4889	A-1.14795.14795.4.0.dta	4	IQQEIAVQNPLVSERLELSVLYKEYAEDDNIYQQK		0.0341	4166.15	0	4166.13	0.02292	5.5	S	1	TRUE	sp_Q96FW1	sp_Q96FW1|OTUB1_HUMAN Ubiquitin thioesterase OTUB1 OS=Homo sapiens OX=9606 GN=OTUB1 PE=1 SV=2
274	A-1.14798.14798.3.0.dta	3	LELSVLYKEYAEDDNIYQQK		1.54e-06	2461.23	0	2461.21	0.01369	5.56	S	1	TRUE	sp_Q96FW1	sp_Q96FW1|OTUB1_HUMAN Ubiquitin thioesterase OTUB1 OS=Homo sapiens OX=9606 GN=OTUB1 PE=1 SV=2
5376	A-1.14816.14816.2.0.dta	2	IQQEIAVQNPLVSER	0,Formyl[AnyN-term]#0;	0.0569	1751.94	0	1751.93	0.00882	5.03	S	1	TRUE	sp_Q96FW1	sp_Q96FW1|OTUB1_HUMAN Ubiquitin thioesterase OTUB1 OS=Homo sapiens OX=9606 GN=OTUB1 PE=1 SV=2
3512	A-1.14823.14823.4.0.dta	4	VSERLELSVLYKEYAEDDNIYQQK		0.00601	2932.47	0	2932.46	0.01027	3.5	C	1	TRUE	sp_Q96FW1	sp_Q96FW1|OTUB1_HUMAN Ubiquitin thioesterase OTUB1 OS=Homo sapiens OX=9606 GN=OTUB1 PE=1 SV=2
6027	A-1.14840.14840.3.0.dta	3	KLFIGGLSFETTEESLR		0.188	1927.03	0.00033	1927.02	0.00853	4.43	S	1	TRUE	sp_P22626	sp_P22626|ROA2_HUMAN Heterogeneous nuclear ribonucleoproteins A2/B1 OS=Homo sapiens OX=9606 GN=HNRNPA2B1 PE=1 SV=2
6643	A-1.14842.14842.3.1.dta	3	KLFIGGLSFETTEESLR		0.252	1927.03	0.00105	1927.02	0.00812	4.21	S	1	TRUE	sp_P22626	sp_P22626|ROA2_HUMAN Heterogeneous nuclear ribonucleoproteins A2/B1 OS=Homo sapiens OX=9606 GN=HNRNPA2B1 PE=1 SV=2
5586	A-1.14859.14859.2.0.dta	2	LSVLYKEYAEDDNIYQQK		0.0756	2219.09	0	2219.09	0.00058	0.26	C	1	TRUE	sp_Q96FW1	sp_Q96FW1|OTUB1_HUMAN Ubiquitin thioesterase OTUB1 OS=Homo sapiens OX=9606 GN=OTUB1 PE=1 SV=2
465	A-1.14867.14867.3.0.dta	3	LELSVLYKEYAEDDNIYQQK		4.05e-06	2461.23	0	2461.21	0.0147	5.97	S	1	TRUE	sp_Q96FW1	sp_Q96FW1|OTUB1_HUMAN Ubiquitin thioesterase OTUB1 OS=Homo sapiens OX=9606 GN=OTUB1 PE=1 SV=2
5957	A-1.14875.14875.3.0.dta	3	VYLLYRPGHYDILYK		0.158	1913.04	0.00033	1913.03	0.00759	3.97	S	1	TRUE	sp_Q96FW1	sp_Q96FW1|OTUB1_HUMAN Ubiquitin thioesterase OTUB1 OS=Homo sapiens OX=9606 GN=OTUB1 PE=1 SV=2
7329	A-1.14882.14882.3.0.dta	3	VYLLYRPGHYDILYK		0.328	1913.04	0.00232	1913.03	0.00704	3.68	S	1	TRUE	sp_Q96FW1	sp_Q96FW1|OTUB1_HUMAN Ubiquitin thioesterase OTUB1 OS=Homo sapiens OX=9606 GN=OTUB1 PE=1 SV=2
8021	A-1.14891.14891.3.4.dta	3	LYRDVMLENYSNLVSVGYQAGK		0.449	2519.25	0.00842	2519.26	-0.01361	-5.4	C	1	TRUE	sp_Q9BS31	sp_Q9BS31|ZN649_HUMAN Zinc finger protein 649 OS=Homo sapiens OX=9606 GN=ZNF649 PE=1 SV=1
5726	A-1.14910.14910.4.0.dta	4	VSERLELSVLYKEYAEDDNIYQQK		0.108	2932.47	0	2932.46	0.00885	3.02	C	1	TRUE	sp_Q96FW1	sp_Q96FW1|OTUB1_HUMAN Ubiquitin thioesterase OTUB1 OS=Homo sapiens OX=9606 GN=OTUB1 PE=1 SV=2
1447	A-1.14914.14914.6.4.dta	6	ESDHIHIIALAQALSVSIQVEYMDRGEGGTTNPHIFPEGSEPK	23,Carbamidomethyl[M]#0;	0.000122	4730.33	0	4730.32	0.01155	2.44	S	1	TRUE	sp_Q96FW1	sp_Q96FW1|OTUB1_HUMAN Ubiquitin thioesterase OTUB1 OS=Homo sapiens OX=9606 GN=OTUB1 PE=1 SV=2
5630	A-1.14915.14915.3.1.dta	3	LELSVLYKEYAEDDNIYQQK	4,Malonyl[S]#0;	0.0849	2547.24	0	2547.21	0.02845	11.17	S	1	TRUE	sp_Q96FW1	sp_Q96FW1|OTUB1_HUMAN Ubiquitin thioesterase OTUB1 OS=Homo sapiens OX=9606 GN=OTUB1 PE=1 SV=2
8037	A-1.14918.14918.3.0.dta	3	VSERLELSVLYKEYAEDDNIYQQK	19,Deamidated[N]#0;	0.451	2933.47	0.00878	2933.44	0.03324	11.33	C	1	TRUE	sp_Q96FW1	sp_Q96FW1|OTUB1_HUMAN Ubiquitin thioesterase OTUB1 OS=Homo sapiens OX=9606 GN=OTUB1 PE=1 SV=2
5436	A-1.14920.14920.3.0.dta	3	LELSVLYKEYAEDDNIYQQK	14,Cation_Ca[II][D]#0;	0.0604	2499.17	0	2499.16	0.01296	5.18	S	1	TRUE	sp_Q96FW1	sp_Q96FW1|OTUB1_HUMAN Ubiquitin thioesterase OTUB1 OS=Homo sapiens OX=9606 GN=OTUB1 PE=1 SV=2
1862	A-1.14922.14922.2.0.dta	2	LYKEYAEDDNIYQQK		0.000336	1919.91	0	1919.9	0.00582	3.03	C	1	TRUE	sp_Q96FW1	sp_Q96FW1|OTUB1_HUMAN Ubiquitin thioesterase OTUB1 OS=Homo sapiens OX=9606 GN=OTUB1 PE=1 SV=2
3362	A-1.14930.14930.2.0.dta	2	LYKEYAEDDNIYQQK		0.00478	1919.91	0	1919.9	0.00437	2.27	C	1	TRUE	sp_Q96FW1	sp_Q96FW1|OTUB1_HUMAN Ubiquitin thioesterase OTUB1 OS=Homo sapiens OX=9606 GN=OTUB1 PE=1 SV=2
2677	A-1.14934.14934.4.0.dta	4	IQQEIAVQNPLVSERLELSVLYKEYAEDDNIYQQK		0.00169	4166.15	0	4166.13	0.02196	5.27	S	1	TRUE	sp_Q96FW1	sp_Q96FW1|OTUB1_HUMAN Ubiquitin thioesterase OTUB1 OS=Homo sapiens OX=9606 GN=OTUB1 PE=1 SV=2
7935	A-1.14935.14935.2.0.dta	2	LELSVLYK		0.432	964.58	0.00749	964.57	0.00424	4.39	S	1	TRUE	sp_Q96FW1	sp_Q96FW1|OTUB1_HUMAN Ubiquitin thioesterase OTUB1 OS=Homo sapiens OX=9606 GN=OTUB1 PE=1 SV=2
6646	A-1.14948.14948.3.1.dta	3	LYRDVMLENYSNLVSVGYQAGK	6,Carbamidomethyl[M]#0;	0.252	2576.27	0.00105	2576.28	-0.01261	-4.89	C	1	TRUE	sp_Q9BS31	sp_Q9BS31|ZN649_HUMAN Zinc finger protein 649 OS=Homo sapiens OX=9606 GN=ZNF649 PE=1 SV=1
190	A-1.14959.14959.3.0.dta	3	LELSVLYKEYAEDDNIYQQK		9.09e-07	2461.23	0	2461.21	0.0131	5.32	S	1	TRUE	sp_Q96FW1	sp_Q96FW1|OTUB1_HUMAN Ubiquitin thioesterase OTUB1 OS=Homo sapiens OX=9606 GN=OTUB1 PE=1 SV=2
5472	A-1.14965.14965.3.0.dta	3	LELSVLYKEYAEDDNIYQQK	14,Dehydrated[D]#0;	0.0626	2443.23	0	2443.2	0.0256	10.48	S	1	TRUE	sp_Q96FW1	sp_Q96FW1|OTUB1_HUMAN Ubiquitin thioesterase OTUB1 OS=Homo sapiens OX=9606 GN=OTUB1 PE=1 SV=2
181	A-1.14971.14971.3.0.dta	3	LELSVLYKEYAEDDNIYQQK		8.51e-07	2461.23	0	2461.21	0.01279	5.2	S	1	TRUE	sp_Q96FW1	sp_Q96FW1|OTUB1_HUMAN Ubiquitin thioesterase OTUB1 OS=Homo sapiens OX=9606 GN=OTUB1 PE=1 SV=2
798	A-1.14972.14972.3.0.dta	3	LELSVLYKEYAEDDNIYQQK	13,Cation_Na[D]#0;	1.6e-05	2483.2	0	2483.2	0.00858	3.45	S	1	TRUE	sp_Q96FW1	sp_Q96FW1|OTUB1_HUMAN Ubiquitin thioesterase OTUB1 OS=Homo sapiens OX=9606 GN=OTUB1 PE=1 SV=2
1059	A-1.14974.14974.2.0.dta	2	SVLYKEYAEDDNIYQQK		3.8e-05	2106.02	0	2106	0.01357	6.44	C	1	TRUE	sp_Q96FW1	sp_Q96FW1|OTUB1_HUMAN Ubiquitin thioesterase OTUB1 OS=Homo sapiens OX=9606 GN=OTUB1 PE=1 SV=2
875	A-1.14978.14978.3.0.dta	3	LELSVLYKEYAEDDNIYQQK	10,Nitro[Y]#0;	2.12e-05	2506.2	0	2506.2	0.00532	2.12	S	1	TRUE	sp_Q96FW1	sp_Q96FW1|OTUB1_HUMAN Ubiquitin thioesterase OTUB1 OS=Homo sapiens OX=9606 GN=OTUB1 PE=1 SV=2
5745	A-1.14979.14979.3.0.dta	3	AFGFSHLEALLDDSKELQR		0.112	2176.11	0	2176.1	0.003	1.38	S	1	TRUE	sp_Q96FW1	sp_Q96FW1|OTUB1_HUMAN Ubiquitin thioesterase OTUB1 OS=Homo sapiens OX=9606 GN=OTUB1 PE=1 SV=2
3374	A-1.14986.14986.5.0.dta	5	ESDHIHIIALAQALSVSIQVEYMDRGEGGTTNPHIFPEGSEPK	23,Carbamidomethyl[M]#0;32,Deamidated[N]#0;	0.00488	4731.34	0	4731.3	0.03713	7.85	S	1	TRUE	sp_Q96FW1	sp_Q96FW1|OTUB1_HUMAN Ubiquitin thioesterase OTUB1 OS=Homo sapiens OX=9606 GN=OTUB1 PE=1 SV=2
1491	A-1.14990.14990.2.0.dta	2	LSVLYKEYAEDDNIYQQK		0.000141	2219.09	0	2219.09	0.00252	1.14	C	1	TRUE	sp_Q96FW1	sp_Q96FW1|OTUB1_HUMAN Ubiquitin thioesterase OTUB1 OS=Homo sapiens OX=9606 GN=OTUB1 PE=1 SV=2
3681	A-1.14997.14997.3.0.dta	3	LELSVLYKEYAEDDNIYQQK	13,Cation_Ca[II][D]#0;	0.0078	2499.17	0	2499.16	0.00934	3.74	S	1	TRUE	sp_Q96FW1	sp_Q96FW1|OTUB1_HUMAN Ubiquitin thioesterase OTUB1 OS=Homo sapiens OX=9606 GN=OTUB1 PE=1 SV=2
2675	A-1.15009.15009.6.1.dta	6	ESDHIHIIALAQALSVSIQVEYMDRGEGGTTNPHIFPEGSEPK	23,Carbamidomethyl[M]#0;	0.00169	4730.33	0	4730.32	0.01706	3.61	S	1	TRUE	sp_Q96FW1	sp_Q96FW1|OTUB1_HUMAN Ubiquitin thioesterase OTUB1 OS=Homo sapiens OX=9606 GN=OTUB1 PE=1 SV=2
608	A-1.15011.15011.3.0.dta	3	LELSVLYKEYAEDDNIYQQK	14,Carbamidomethyl[D]#0;	7.32e-06	2518.24	0	2518.23	0.00867	3.44	S	1	TRUE	sp_Q96FW1	sp_Q96FW1|OTUB1_HUMAN Ubiquitin thioesterase OTUB1 OS=Homo sapiens OX=9606 GN=OTUB1 PE=1 SV=2
2225	A-1.15013.15013.3.2.dta	3	LELSVLYKEYAEDDNIYQQK	13,Methylthio[D]#0;	0.000705	2507.21	0	2507.2	0.00591	2.36	S	1	TRUE	sp_Q96FW1	sp_Q96FW1|OTUB1_HUMAN Ubiquitin thioesterase OTUB1 OS=Homo sapiens OX=9606 GN=OTUB1 PE=1 SV=2
1922	A-1.15026.15026.3.0.dta	3	LELSVLYKEYAEDDNIYQQK	13,Carbamidomethyl[D]#0;	0.000384	2518.24	0	2518.23	0.00881	3.5	S	1	TRUE	sp_Q96FW1	sp_Q96FW1|OTUB1_HUMAN Ubiquitin thioesterase OTUB1 OS=Homo sapiens OX=9606 GN=OTUB1 PE=1 SV=2
3668	A-1.15029.15029.3.1.dta	3	LELSVLYKEYAEDDNIYQQK	10,Nitro[Y]#0;	0.00762	2506.2	0	2506.2	0.00569	2.27	S	1	TRUE	sp_Q96FW1	sp_Q96FW1|OTUB1_HUMAN Ubiquitin thioesterase OTUB1 OS=Homo sapiens OX=9606 GN=OTUB1 PE=1 SV=2
2074	A-1.15036.15036.3.0.dta	3	LELSVLYKEYAEDDNIYQQK	11,Carbonyl[A]#0;	0.000508	2475.2	0	2475.19	0.0029	1.17	S	1	TRUE	sp_Q96FW1	sp_Q96FW1|OTUB1_HUMAN Ubiquitin thioesterase OTUB1 OS=Homo sapiens OX=9606 GN=OTUB1 PE=1 SV=2
2129	A-1.15049.15049.3.0.dta	3	LELSVLYKEYAEDDNIYQQK	13,Cation_Na[D]#0;	0.000576	2483.2	0	2483.2	0.00745	3	S	1	TRUE	sp_Q96FW1	sp_Q96FW1|OTUB1_HUMAN Ubiquitin thioesterase OTUB1 OS=Homo sapiens OX=9606 GN=OTUB1 PE=1 SV=2
4024	A-1.15060.15060.3.0.dta	3	KLFIGGLSFETTEESLR		0.012	1927.02	0	1927.02	0.00767	3.98	S	1	TRUE	sp_P22626	sp_P22626|ROA2_HUMAN Heterogeneous nuclear ribonucleoproteins A2/B1 OS=Homo sapiens OX=9606 GN=HNRNPA2B1 PE=1 SV=2
1443	A-1.15063.15063.2.0.dta	2	YKEYAEDDNIYQQK		0.00012	1806.83	0	1806.82	0.01334	7.38	C	1	TRUE	sp_Q96FW1	sp_Q96FW1|OTUB1_HUMAN Ubiquitin thioesterase OTUB1 OS=Homo sapiens OX=9606 GN=OTUB1 PE=1 SV=2
5441	A-1.15067.15067.2.0.dta	2	SDSEGVNCLAYDEAIMAQQDR	2,Asp->Thr[D]#0;	0.0607	2301.03	0	2301.01	0.02148	9.33	C	1	TRUE	sp_Q96FW1	sp_Q96FW1|OTUB1_HUMAN Ubiquitin thioesterase OTUB1 OS=Homo sapiens OX=9606 GN=OTUB1 PE=1 SV=2
6634	A-1.15073.15073.3.0.dta	3	LELSVLYKEYAEDDNIYQQK	0,Formyl[AnyN-term]#0;	0.247	2489.22	0.00105	2489.21	0.00927	3.72	S	1	TRUE	sp_Q96FW1	sp_Q96FW1|OTUB1_HUMAN Ubiquitin thioesterase OTUB1 OS=Homo sapiens OX=9606 GN=OTUB1 PE=1 SV=2
4882	A-1.15076.15076.2.0.dta	2	LELSVLYKEYAEDDNIYQQK	8,Carboxymethyl[K]#0;	0.0337	2519.25	0	2519.22	0.03223	12.79	S	1	TRUE	sp_Q96FW1	sp_Q96FW1|OTUB1_HUMAN Ubiquitin thioesterase OTUB1 OS=Homo sapiens OX=9606 GN=OTUB1 PE=1 SV=2
7779	A-1.15080.15080.3.0.dta	3	AFGFSHLEALLDDSKELQR		0.408	2176.11	0.00595	2176.1	0.00457	2.1	S	1	TRUE	sp_Q96FW1	sp_Q96FW1|OTUB1_HUMAN Ubiquitin thioesterase OTUB1 OS=Homo sapiens OX=9606 GN=OTUB1 PE=1 SV=2
218	A-1.15083.15083.3.0.dta	3	LELSVLYKEYAEDDNIYQQK		1.1e-06	2461.23	0	2461.21	0.01386	5.63	S	1	TRUE	sp_Q96FW1	sp_Q96FW1|OTUB1_HUMAN Ubiquitin thioesterase OTUB1 OS=Homo sapiens OX=9606 GN=OTUB1 PE=1 SV=2
2414	A-1.15084.15084.3.0.dta	3	LELSVLYKEYAEDDNIYQQK	12,Cation_Na[E]#0;	0.00101	2483.2	0	2483.2	0.00815	3.28	S	1	TRUE	sp_Q96FW1	sp_Q96FW1|OTUB1_HUMAN Ubiquitin thioesterase OTUB1 OS=Homo sapiens OX=9606 GN=OTUB1 PE=1 SV=2
2462	A-1.15101.15101.2.0.dta	2	SVLYKEYAEDDNIYQQK		0.00112	2106.01	0	2106	0.01049	4.98	C	1	TRUE	sp_Q96FW1	sp_Q96FW1|OTUB1_HUMAN Ubiquitin thioesterase OTUB1 OS=Homo sapiens OX=9606 GN=OTUB1 PE=1 SV=2
5964	A-1.15105.15105.4.0.dta	4	LELSVLYKEYAEDDNIYQQK	12,Cation_Fe[III][E]#0;	0.162	2514.13	0.00033	2514.12	0.01014	4.03	S	1	TRUE	sp_Q96FW1	sp_Q96FW1|OTUB1_HUMAN Ubiquitin thioesterase OTUB1 OS=Homo sapiens OX=9606 GN=OTUB1 PE=1 SV=2
4390	A-1.15121.15121.4.1.dta	4	VSERLELSVLYKEYAEDDNIYQQK		0.0186	2932.47	0	2932.46	0.01343	4.58	C	1	TRUE	sp_Q96FW1	sp_Q96FW1|OTUB1_HUMAN Ubiquitin thioesterase OTUB1 OS=Homo sapiens OX=9606 GN=OTUB1 PE=1 SV=2
3215	A-1.15130.15130.4.0.dta	4	LELSVLYKEYAEDDNIYQQK	14,Cation_Ca[II][D]#0;	0.00386	2499.17	0	2499.16	0.00632	2.53	S	1	TRUE	sp_Q96FW1	sp_Q96FW1|OTUB1_HUMAN Ubiquitin thioesterase OTUB1 OS=Homo sapiens OX=9606 GN=OTUB1 PE=1 SV=2
3895	A-1.15134.15134.2.0.dta	2	IQQEIAVQNPLVSER	0,Formyl[AnyN-term]#0;	0.0103	1751.93	0	1751.93	0.00438	2.5	S	1	TRUE	sp_Q96FW1	sp_Q96FW1|OTUB1_HUMAN Ubiquitin thioesterase OTUB1 OS=Homo sapiens OX=9606 GN=OTUB1 PE=1 SV=2
3185	A-1.15140.15140.3.0.dta	3	LELSVLYKEYAEDDNIYQQK	9,Cation_Fe[III][E]#0;	0.00369	2514.14	0	2514.12	0.01138	4.53	S	1	TRUE	sp_Q96FW1	sp_Q96FW1|OTUB1_HUMAN Ubiquitin thioesterase OTUB1 OS=Homo sapiens OX=9606 GN=OTUB1 PE=1 SV=2
6584	A-1.15141.15141.4.0.dta	4	LELSVLYKEYAEDDNIYQQK		0.224	2461.22	0.00105	2461.21	0.00903	3.67	S	1	TRUE	sp_Q96FW1	sp_Q96FW1|OTUB1_HUMAN Ubiquitin thioesterase OTUB1 OS=Homo sapiens OX=9606 GN=OTUB1 PE=1 SV=2
7372	A-1.15144.15144.3.0.dta	3	IQQEIAVQNPLVSERLELSVLYK		0.334	2669.5	0.0027	2669.49	0.01334	5	S	1	TRUE	sp_Q96FW1	sp_Q96FW1|OTUB1_HUMAN Ubiquitin thioesterase OTUB1 OS=Homo sapiens OX=9606 GN=OTUB1 PE=1 SV=2
1739	A-1.15171.15171.3.0.dta	3	LELSVLYKEYAEDDNIYQQK	10,Nitro[Y]#0;	0.000263	2506.21	0	2506.2	0.00707	2.82	S	1	TRUE	sp_Q96FW1	sp_Q96FW1|OTUB1_HUMAN Ubiquitin thioesterase OTUB1 OS=Homo sapiens OX=9606 GN=OTUB1 PE=1 SV=2
8015	A-1.15186.15186.2.0.dta	2	SVLYKEYAEDDNIYQQK	12,Deamidated[N]#0;	0.446	2107.01	0.00818	2106.99	0.02815	13.36	C	1	TRUE	sp_Q96FW1	sp_Q96FW1|OTUB1_HUMAN Ubiquitin thioesterase OTUB1 OS=Homo sapiens OX=9606 GN=OTUB1 PE=1 SV=2
2222	A-1.15209.15209.6.0.dta	6	ESDHIHIIALAQALSVSIQVEYMDRGEGGTTNPHIFPEGSEPK	23,Carbamidomethyl[M]#0;	0.000702	4730.33	0	4730.32	0.0128	2.71	S	1	TRUE	sp_Q96FW1	sp_Q96FW1|OTUB1_HUMAN Ubiquitin thioesterase OTUB1 OS=Homo sapiens OX=9606 GN=OTUB1 PE=1 SV=2
1866	A-1.15228.15228.4.0.dta	4	IQQEIAVQNPLVSERLELSVLYKEYAEDDNIYQQK		0.000338	4166.15	0	4166.13	0.02452	5.88	S	1	TRUE	sp_Q96FW1	sp_Q96FW1|OTUB1_HUMAN Ubiquitin thioesterase OTUB1 OS=Homo sapiens OX=9606 GN=OTUB1 PE=1 SV=2
4865	A-1.15234.15234.2.0.dta	2	LYKEYAEDDNIYQQK		0.0332	1919.91	0	1919.9	0.01115	5.81	C	1	TRUE	sp_Q96FW1	sp_Q96FW1|OTUB1_HUMAN Ubiquitin thioesterase OTUB1 OS=Homo sapiens OX=9606 GN=OTUB1 PE=1 SV=2
298	A-1.15248.15248.3.0.dta	3	LELSVLYKEYAEDDNIYQQK		1.75e-06	2461.23	0	2461.21	0.02135	8.67	S	1	TRUE	sp_Q96FW1	sp_Q96FW1|OTUB1_HUMAN Ubiquitin thioesterase OTUB1 OS=Homo sapiens OX=9606 GN=OTUB1 PE=1 SV=2
484	A-1.15258.15258.3.0.dta	3	LELSVLYKEYAEDDNIYQQK	13,Carbamidomethyl[D]#0;	4.36e-06	2518.25	0	2518.23	0.01354	5.38	S	1	TRUE	sp_Q96FW1	sp_Q96FW1|OTUB1_HUMAN Ubiquitin thioesterase OTUB1 OS=Homo sapiens OX=9606 GN=OTUB1 PE=1 SV=2
5494	A-1.15269.15269.3.0.dta	3	AFGFSHLEALLDDSKELQR		0.0638	2176.11	0	2176.1	0.00879	4.04	S	1	TRUE	sp_Q96FW1	sp_Q96FW1|OTUB1_HUMAN Ubiquitin thioesterase OTUB1 OS=Homo sapiens OX=9606 GN=OTUB1 PE=1 SV=2
507	A-1.15298.15298.3.0.dta	3	LELSVLYKEYAEDDNIYQQK	13,Carbamidomethyl[D]#0;	4.67e-06	2518.25	0	2518.23	0.01497	5.95	S	1	TRUE	sp_Q96FW1	sp_Q96FW1|OTUB1_HUMAN Ubiquitin thioesterase OTUB1 OS=Homo sapiens OX=9606 GN=OTUB1 PE=1 SV=2
7441	A-1.15302.15302.5.0.dta	5	GEGGTTNPHIFPEGSEPKVYLLYRPGHYDILYK		0.368	3747.91	0.00296	3747.88	0.02626	7.01	S	1	TRUE	sp_Q96FW1	sp_Q96FW1|OTUB1_HUMAN Ubiquitin thioesterase OTUB1 OS=Homo sapiens OX=9606 GN=OTUB1 PE=1 SV=2
6635	A-1.15312.15312.3.0.dta	3	LELSVLYKEYAEDDNIYQQK	8,Methyl[K]#0;	0.247	2475.2	0.00105	2475.23	-0.02855	-11.53	S	1	TRUE	sp_Q96FW1	sp_Q96FW1|OTUB1_HUMAN Ubiquitin thioesterase OTUB1 OS=Homo sapiens OX=9606 GN=OTUB1 PE=1 SV=2
5580	A-1.15337.15337.3.0.dta	3	LELSVLYKEYAEDDNIYQQK	0,Formyl[AnyN-term]#0;	0.073	2489.22	0	2489.21	0.0155	6.23	S	1	TRUE	sp_Q96FW1	sp_Q96FW1|OTUB1_HUMAN Ubiquitin thioesterase OTUB1 OS=Homo sapiens OX=9606 GN=OTUB1 PE=1 SV=2
302	A-1.15348.15348.3.0.dta	3	LELSVLYKEYAEDDNIYQQK		1.77e-06	2461.24	0	2461.21	0.02605	10.59	S	1	TRUE	sp_Q96FW1	sp_Q96FW1|OTUB1_HUMAN Ubiquitin thioesterase OTUB1 OS=Homo sapiens OX=9606 GN=OTUB1 PE=1 SV=2
2254	A-1.15375.15375.2.0.dta	2	IQQEIAVQNPLVSER	0,Formyl[AnyN-term]#0;	0.000744	1751.94	0	1751.93	0.01221	6.97	S	1	TRUE	sp_Q96FW1	sp_Q96FW1|OTUB1_HUMAN Ubiquitin thioesterase OTUB1 OS=Homo sapiens OX=9606 GN=OTUB1 PE=1 SV=2
4217	A-1.15377.15377.3.0.dta	3	LELSVLYKEYAEDDNIYQQK	9,Cation_Fe[III][E]#0;	0.0151	2514.14	0	2514.12	0.02016	8.02	S	1	TRUE	sp_Q96FW1	sp_Q96FW1|OTUB1_HUMAN Ubiquitin thioesterase OTUB1 OS=Homo sapiens OX=9606 GN=OTUB1 PE=1 SV=2
5639	A-1.15384.15384.5.0.dta	5	ESDHIHIIALAQALSVSIQVEYMDRGEGGTTNPHIFPEGSEPK		0.0874	4673.32	0	4673.29	0.02589	5.54	S	1	TRUE	sp_Q96FW1	sp_Q96FW1|OTUB1_HUMAN Ubiquitin thioesterase OTUB1 OS=Homo sapiens OX=9606 GN=OTUB1 PE=1 SV=2
6697	A-1.15403.15403.3.0.dta	3	VYLLYRPGHYDILYK		0.277	1913.05	0.00105	1913.03	0.0143	7.47	S	1	TRUE	sp_Q96FW1	sp_Q96FW1|OTUB1_HUMAN Ubiquitin thioesterase OTUB1 OS=Homo sapiens OX=9606 GN=OTUB1 PE=1 SV=2
6694	A-1.15408.15408.3.1.dta	3	IQQEIAVQNPLVSERLELSVLYKEYAEDDNIYQQK	30,Deamidated[N]#0;	0.276	4167.17	0.00105	4167.11	0.05321	12.77	S	1	TRUE	sp_Q96FW1	sp_Q96FW1|OTUB1_HUMAN Ubiquitin thioesterase OTUB1 OS=Homo sapiens OX=9606 GN=OTUB1 PE=1 SV=2
6689	A-1.15417.15417.3.0.dta	3	IQQEIAVQNPLVSERLELSVLYK		0.275	2669.51	0.00105	2669.49	0.02027	7.59	S	1	TRUE	sp_Q96FW1	sp_Q96FW1|OTUB1_HUMAN Ubiquitin thioesterase OTUB1 OS=Homo sapiens OX=9606 GN=OTUB1 PE=1 SV=2
2326	A-1.15421.15421.5.0.dta	5	ESDHIHIIALAQALSVSIQVEYMDRGEGGTTNPHIFPEGSEPK	23,Carbamidomethyl[M]#0;	0.000857	4730.36	0	4730.32	0.04732	10	S	1	TRUE	sp_Q96FW1	sp_Q96FW1|OTUB1_HUMAN Ubiquitin thioesterase OTUB1 OS=Homo sapiens OX=9606 GN=OTUB1 PE=1 SV=2
5915	A-1.15426.15426.4.1.dta	4	VSERLELSVLYKEYAEDDNIYQQK		0.142	2932.48	0.00033	2932.46	0.0191	6.51	C	1	TRUE	sp_Q96FW1	sp_Q96FW1|OTUB1_HUMAN Ubiquitin thioesterase OTUB1 OS=Homo sapiens OX=9606 GN=OTUB1 PE=1 SV=2
2047	A-1.15439.15439.4.0.dta	4	IQQEIAVQNPLVSERLELSVLYKEYAEDDNIYQQK		0.000478	4166.16	0	4166.13	0.03534	8.48	S	1	TRUE	sp_Q96FW1	sp_Q96FW1|OTUB1_HUMAN Ubiquitin thioesterase OTUB1 OS=Homo sapiens OX=9606 GN=OTUB1 PE=1 SV=2
293	A-1.15447.15447.3.0.dta	3	LELSVLYKEYAEDDNIYQQK		1.71e-06	2461.24	0	2461.21	0.02551	10.36	S	1	TRUE	sp_Q96FW1	sp_Q96FW1|OTUB1_HUMAN Ubiquitin thioesterase OTUB1 OS=Homo sapiens OX=9606 GN=OTUB1 PE=1 SV=2
6130	A-1.15455.15455.2.0.dta	2	LELSVLYK		0.197	964.58	0.00065	964.57	0.0064	6.64	S	1	TRUE	sp_Q96FW1	sp_Q96FW1|OTUB1_HUMAN Ubiquitin thioesterase OTUB1 OS=Homo sapiens OX=9606 GN=OTUB1 PE=1 SV=2
2819	A-1.15463.15463.3.0.dta	3	LELSVLYKEYAEDDNIYQQK	8,Amidine[K]#0;	0.0021	2502.26	0	2502.24	0.02137	8.54	S	1	TRUE	sp_Q96FW1	sp_Q96FW1|OTUB1_HUMAN Ubiquitin thioesterase OTUB1 OS=Homo sapiens OX=9606 GN=OTUB1 PE=1 SV=2
4446	A-1.15464.15464.3.0.dta	3	AFGFSHLEALLDDSKELQR		0.02	2176.12	0	2176.1	0.01386	6.37	S	1	TRUE	sp_Q96FW1	sp_Q96FW1|OTUB1_HUMAN Ubiquitin thioesterase OTUB1 OS=Homo sapiens OX=9606 GN=OTUB1 PE=1 SV=2
936	A-1.15486.15486.3.0.dta	3	LELSVLYKEYAEDDNIYQQK	13,Carbamidomethyl[D]#0;	2.58e-05	2518.25	0	2518.23	0.01951	7.75	S	1	TRUE	sp_Q96FW1	sp_Q96FW1|OTUB1_HUMAN Ubiquitin thioesterase OTUB1 OS=Homo sapiens OX=9606 GN=OTUB1 PE=1 SV=2
549	A-1.15528.15528.3.0.dta	3	LELSVLYKEYAEDDNIYQQK	4,Formyl[S](Ser->Asp[S])#0;	5.8e-06	2489.23	0	2489.21	0.01874	7.53	S	1	TRUE	sp_Q96FW1	sp_Q96FW1|OTUB1_HUMAN Ubiquitin thioesterase OTUB1 OS=Homo sapiens OX=9606 GN=OTUB1 PE=1 SV=2
320	A-1.15537.15537.3.0.dta	3	LELSVLYKEYAEDDNIYQQK		1.94e-06	2461.24	0	2461.21	0.0231	9.39	S	1	TRUE	sp_Q96FW1	sp_Q96FW1|OTUB1_HUMAN Ubiquitin thioesterase OTUB1 OS=Homo sapiens OX=9606 GN=OTUB1 PE=1 SV=2
7309	A-1.15555.15555.4.0.dta	4	AFGFSHLEALLDDSKELQR		0.316	2176.12	0.00205	2176.1	0.01346	6.18	S	1	TRUE	sp_Q96FW1	sp_Q96FW1|OTUB1_HUMAN Ubiquitin thioesterase OTUB1 OS=Homo sapiens OX=9606 GN=OTUB1 PE=1 SV=2
3040	A-1.15562.15562.2.0.dta	2	IQQEIAVQNPLVSER	0,Formyl[AnyN-term]#0;	0.00294	1751.94	0	1751.93	0.01405	8.02	S	1	TRUE	sp_Q96FW1	sp_Q96FW1|OTUB1_HUMAN Ubiquitin thioesterase OTUB1 OS=Homo sapiens OX=9606 GN=OTUB1 PE=1 SV=2
8014	A-1.15589.15589.3.0.dta	3	VYLLYRPGHYDILYK		0.446	1913.04	0.00818	1913.03	0.01237	6.46	S	1	TRUE	sp_Q96FW1	sp_Q96FW1|OTUB1_HUMAN Ubiquitin thioesterase OTUB1 OS=Homo sapiens OX=9606 GN=OTUB1 PE=1 SV=2
6828	A-1.15594.15594.4.0.dta	4	AFGFSHLEALLDDSKELQR		0.285	2176.12	0.00131	2176.1	0.01504	6.91	S	1	TRUE	sp_Q96FW1	sp_Q96FW1|OTUB1_HUMAN Ubiquitin thioesterase OTUB1 OS=Homo sapiens OX=9606 GN=OTUB1 PE=1 SV=2
568	A-1.15595.15595.3.0.dta	3	LELSVLYKEYAEDDNIYQQK	4,Formyl[S](Ser->Asp[S])#0;	6.48e-06	2489.23	0	2489.21	0.01905	7.65	S	1	TRUE	sp_Q96FW1	sp_Q96FW1|OTUB1_HUMAN Ubiquitin thioesterase OTUB1 OS=Homo sapiens OX=9606 GN=OTUB1 PE=1 SV=2
1838	A-1.15604.15604.6.0.dta	6	ESDHIHIIALAQALSVSIQVEYMDRGEGGTTNPHIFPEGSEPK	23,Carbamidomethyl[M]#0;	0.000322	4730.35	0	4730.32	0.03062	6.47	S	1	TRUE	sp_Q96FW1	sp_Q96FW1|OTUB1_HUMAN Ubiquitin thioesterase OTUB1 OS=Homo sapiens OX=9606 GN=OTUB1 PE=1 SV=2
6698	A-1.15605.15605.4.0.dta	4	GILGYTEHQVVSSDFNSDTHSSTFDAGAGIALNDHFVK		0.277	4036.93	0.00105	4036.89	0.03057	7.57	S	1	TRUE	sp_P04406	sp_P04406|G3P_HUMAN Glyceraldehyde-3-phosphate dehydrogenase OS=Homo sapiens OX=9606 GN=GAPDH PE=1 SV=3
5326	A-1.15608.15608.3.0.dta	3	LELSVLYKEYAEDDNIYQQK	7,NEIAA[Y]#0;	0.0543	2546.25	0	2546.27	-0.01719	-6.75	S	1	TRUE	sp_Q96FW1	sp_Q96FW1|OTUB1_HUMAN Ubiquitin thioesterase OTUB1 OS=Homo sapiens OX=9606 GN=OTUB1 PE=1 SV=2
8035	A-1.15622.15622.3.0.dta	3	IQQEIAVQNPLVSERLELSVLYK		0.45	2669.51	0.00878	2669.49	0.0216	8.09	S	1	TRUE	sp_Q96FW1	sp_Q96FW1|OTUB1_HUMAN Ubiquitin thioesterase OTUB1 OS=Homo sapiens OX=9606 GN=OTUB1 PE=1 SV=2
1734	A-1.15624.15624.4.0.dta	4	IQQEIAVQNPLVSERLELSVLYKEYAEDDNIYQQK		0.00026	4166.17	0	4166.13	0.03662	8.79	S	1	TRUE	sp_Q96FW1	sp_Q96FW1|OTUB1_HUMAN Ubiquitin thioesterase OTUB1 OS=Homo sapiens OX=9606 GN=OTUB1 PE=1 SV=2
273	A-1.15631.15631.3.0.dta	3	LELSVLYKEYAEDDNIYQQK		1.54e-06	2461.23	0	2461.21	0.02158	8.77	S	1	TRUE	sp_Q96FW1	sp_Q96FW1|OTUB1_HUMAN Ubiquitin thioesterase OTUB1 OS=Homo sapiens OX=9606 GN=OTUB1 PE=1 SV=2
3207	A-1.15651.15651.3.0.dta	3	AFGFSHLEALLDDSKELQR		0.00382	2176.12	0	2176.1	0.01552	7.13	S	1	TRUE	sp_Q96FW1	sp_Q96FW1|OTUB1_HUMAN Ubiquitin thioesterase OTUB1 OS=Homo sapiens OX=9606 GN=OTUB1 PE=1 SV=2
879	A-1.15672.15672.3.0.dta	3	LELSVLYKEYAEDDNIYQQK	0,Carbamidomethyl[AnyN-term]#0;	2.15e-05	2518.26	0	2518.23	0.02059	8.17	S	1	TRUE	sp_Q96FW1	sp_Q96FW1|OTUB1_HUMAN Ubiquitin thioesterase OTUB1 OS=Homo sapiens OX=9606 GN=OTUB1 PE=1 SV=2
509	A-1.15675.15675.3.0.dta	3	LELSVLYKEYAEDDNIYQQK	0,Carbamidomethyl[AnyN-term]#0;	4.72e-06	2518.26	0	2518.23	0.02039	8.1	S	1	TRUE	sp_Q96FW1	sp_Q96FW1|OTUB1_HUMAN Ubiquitin thioesterase OTUB1 OS=Homo sapiens OX=9606 GN=OTUB1 PE=1 SV=2
977	A-1.15708.15708.3.0.dta	3	LELSVLYKEYAEDDNIYQQK	4,Formyl[S](Ser->Asp[S])#0;	2.99e-05	2489.23	0	2489.21	0.01968	7.91	S	1	TRUE	sp_Q96FW1	sp_Q96FW1|OTUB1_HUMAN Ubiquitin thioesterase OTUB1 OS=Homo sapiens OX=9606 GN=OTUB1 PE=1 SV=2
259	A-1.15719.15719.3.0.dta	3	LELSVLYKEYAEDDNIYQQK		1.44e-06	2461.23	0	2461.21	0.02042	8.29	S	1	TRUE	sp_Q96FW1	sp_Q96FW1|OTUB1_HUMAN Ubiquitin thioesterase OTUB1 OS=Homo sapiens OX=9606 GN=OTUB1 PE=1 SV=2
2953	A-1.15745.15745.2.0.dta	2	IQQEIAVQNPLVSER	0,Formyl[AnyN-term]#0;	0.00259	1751.94	0	1751.93	0.01356	7.74	S	1	TRUE	sp_Q96FW1	sp_Q96FW1|OTUB1_HUMAN Ubiquitin thioesterase OTUB1 OS=Homo sapiens OX=9606 GN=OTUB1 PE=1 SV=2
7398	A-1.15756.15756.5.1.dta	5	ESDHIHIIALAQALSVSIQVEYMDRGEGGTTNPHIFPEGSEPK	32,Deamidated[N]#0;	0.348	4674.33	0.0027	4674.28	0.0511	10.93	S	1	TRUE	sp_Q96FW1	sp_Q96FW1|OTUB1_HUMAN Ubiquitin thioesterase OTUB1 OS=Homo sapiens OX=9606 GN=OTUB1 PE=1 SV=2
7909	A-1.15782.15782.3.0.dta	3	VYLLYRPGHYDILYK		0.431	1913.05	0.00726	1913.03	0.01443	7.55	S	1	TRUE	sp_Q96FW1	sp_Q96FW1|OTUB1_HUMAN Ubiquitin thioesterase OTUB1 OS=Homo sapiens OX=9606 GN=OTUB1 PE=1 SV=2
2240	A-1.15785.15785.6.0.dta	6	ESDHIHIIALAQALSVSIQVEYMDRGEGGTTNPHIFPEGSEPK	23,Carbamidomethyl[M]#0;	0.00072	4730.35	0	4730.32	0.0328	6.93	S	1	TRUE	sp_Q96FW1	sp_Q96FW1|OTUB1_HUMAN Ubiquitin thioesterase OTUB1 OS=Homo sapiens OX=9606 GN=OTUB1 PE=1 SV=2
1881	A-1.15801.15801.4.0.dta	4	IQQEIAVQNPLVSERLELSVLYKEYAEDDNIYQQK		0.000351	4166.17	0	4166.13	0.037	8.88	S	1	TRUE	sp_Q96FW1	sp_Q96FW1|OTUB1_HUMAN Ubiquitin thioesterase OTUB1 OS=Homo sapiens OX=9606 GN=OTUB1 PE=1 SV=2
5708	A-1.15804.15804.3.0.dta	3	LELSVLYKEYAEDDNIYQQK	0,Dicarbamidomethyl[AnyN-term]#0;	0.104	2575.28	0	2575.26	0.0218	8.46	S	1	TRUE	sp_Q96FW1	sp_Q96FW1|OTUB1_HUMAN Ubiquitin thioesterase OTUB1 OS=Homo sapiens OX=9606 GN=OTUB1 PE=1 SV=2
3732	A-1.15822.15822.3.0.dta	3	AFGFSHLEALLDDSKELQR		0.00842	2176.12	0	2176.1	0.0135	6.2	S	1	TRUE	sp_Q96FW1	sp_Q96FW1|OTUB1_HUMAN Ubiquitin thioesterase OTUB1 OS=Homo sapiens OX=9606 GN=OTUB1 PE=1 SV=2
865	A-1.15840.15840.3.0.dta	3	LELSVLYKEYAEDDNIYQQK	0,Carbamidomethyl[AnyN-term]#0;	2.04e-05	2518.25	0	2518.23	0.02029	8.06	S	1	TRUE	sp_Q96FW1	sp_Q96FW1|OTUB1_HUMAN Ubiquitin thioesterase OTUB1 OS=Homo sapiens OX=9606 GN=OTUB1 PE=1 SV=2
6672	A-1.15842.15842.3.0.dta	3	IQQEIAVQNPLVSERLELSVLYK		0.265	2669.51	0.00105	2669.49	0.02328	8.72	S	1	TRUE	sp_Q96FW1	sp_Q96FW1|OTUB1_HUMAN Ubiquitin thioesterase OTUB1 OS=Homo sapiens OX=9606 GN=OTUB1 PE=1 SV=2
258	A-1.15846.15846.3.0.dta	3	LELSVLYKEYAEDDNIYQQK		1.44e-06	2461.23	0	2461.21	0.02027	8.23	S	1	TRUE	sp_Q96FW1	sp_Q96FW1|OTUB1_HUMAN Ubiquitin thioesterase OTUB1 OS=Homo sapiens OX=9606 GN=OTUB1 PE=1 SV=2
5971	A-1.15870.15870.2.0.dta	2	LELSVLYKEYAEDDNIYQQK		0.164	2461.23	0.00033	2461.21	0.02162	8.78	S	1	TRUE	sp_Q96FW1	sp_Q96FW1|OTUB1_HUMAN Ubiquitin thioesterase OTUB1 OS=Homo sapiens OX=9606 GN=OTUB1 PE=1 SV=2
2064	A-1.15873.15873.3.0.dta	3	LELSVLYKEYAEDDNIYQQK	0,Formyl[AnyN-term]#0;	0.000499	2489.23	0	2489.21	0.01924	7.73	S	1	TRUE	sp_Q96FW1	sp_Q96FW1|OTUB1_HUMAN Ubiquitin thioesterase OTUB1 OS=Homo sapiens OX=9606 GN=OTUB1 PE=1 SV=2
312	A-1.15883.15883.3.0.dta	3	LELSVLYKEYAEDDNIYQQK		1.83e-06	2461.23	0	2461.21	0.02012	8.17	S	1	TRUE	sp_Q96FW1	sp_Q96FW1|OTUB1_HUMAN Ubiquitin thioesterase OTUB1 OS=Homo sapiens OX=9606 GN=OTUB1 PE=1 SV=2
7782	A-1.15940.15940.5.2.dta	5	ESDHIHIIALAQALSVSIQVEYMDRGEGGTTNPHIFPEGSEPK		0.408	4673.24	0.00595	4673.29	-0.05394	-11.54	S	1	TRUE	sp_Q96FW1	sp_Q96FW1|OTUB1_HUMAN Ubiquitin thioesterase OTUB1 OS=Homo sapiens OX=9606 GN=OTUB1 PE=1 SV=2
1843	A-1.15947.15947.5.0.dta	5	ESDHIHIIALAQALSVSIQVEYMDRGEGGTTNPHIFPEGSEPK	23,Carbamidomethyl[M]#0;	0.000326	4730.36	0	4730.32	0.04178	8.83	S	1	TRUE	sp_Q96FW1	sp_Q96FW1|OTUB1_HUMAN Ubiquitin thioesterase OTUB1 OS=Homo sapiens OX=9606 GN=OTUB1 PE=1 SV=2
2057	A-1.15961.15961.4.0.dta	4	IQQEIAVQNPLVSERLELSVLYKEYAEDDNIYQQK		0.000487	4166.17	0	4166.13	0.03795	9.11	S	1	TRUE	sp_Q96FW1	sp_Q96FW1|OTUB1_HUMAN Ubiquitin thioesterase OTUB1 OS=Homo sapiens OX=9606 GN=OTUB1 PE=1 SV=2
5468	A-1.15981.15981.3.0.dta	3	AFGFSHLEALLDDSKELQR		0.0621	2176.12	0	2176.1	0.01386	6.37	S	1	TRUE	sp_Q96FW1	sp_Q96FW1|OTUB1_HUMAN Ubiquitin thioesterase OTUB1 OS=Homo sapiens OX=9606 GN=OTUB1 PE=1 SV=2
1157	A-1.15998.15998.3.0.dta	3	LELSVLYKEYAEDDNIYQQK	0,Carbamidomethyl[AnyN-term]#0;	5.34e-05	2518.25	0	2518.23	0.02023	8.03	S	1	TRUE	sp_Q96FW1	sp_Q96FW1|OTUB1_HUMAN Ubiquitin thioesterase OTUB1 OS=Homo sapiens OX=9606 GN=OTUB1 PE=1 SV=2
7813	A-1.16002.16002.3.0.dta	3	IQQEIAVQNPLVSERLELSVLYK		0.409	2669.52	0.0063	2669.49	0.03052	11.43	S	1	TRUE	sp_Q96FW1	sp_Q96FW1|OTUB1_HUMAN Ubiquitin thioesterase OTUB1 OS=Homo sapiens OX=9606 GN=OTUB1 PE=1 SV=2
4520	A-1.16031.16031.3.0.dta	3	LELSVLYKEYAEDDNIYQQK	0,Formyl[AnyN-term]#0;	0.0218	2489.22	0	2489.21	0.01647	6.62	S	1	TRUE	sp_Q96FW1	sp_Q96FW1|OTUB1_HUMAN Ubiquitin thioesterase OTUB1 OS=Homo sapiens OX=9606 GN=OTUB1 PE=1 SV=2
260	A-1.16041.16041.3.0.dta	3	LELSVLYKEYAEDDNIYQQK		1.44e-06	2461.23	0	2461.21	0.01912	7.77	S	1	TRUE	sp_Q96FW1	sp_Q96FW1|OTUB1_HUMAN Ubiquitin thioesterase OTUB1 OS=Homo sapiens OX=9606 GN=OTUB1 PE=1 SV=2
2663	A-1.16069.16069.6.1.dta	6	ESDHIHIIALAQALSVSIQVEYMDRGEGGTTNPHIFPEGSEPK	23,Carbamidomethyl[M]#0;	0.00166	4730.35	0	4730.32	0.03537	7.48	S	1	TRUE	sp_Q96FW1	sp_Q96FW1|OTUB1_HUMAN Ubiquitin thioesterase OTUB1 OS=Homo sapiens OX=9606 GN=OTUB1 PE=1 SV=2
4148	A-1.16077.16077.3.0.dta	3	GFGFVTFDDHDPVDKIVLQK		0.0139	2277.17	0	2277.15	0.01748	7.68	S	1	TRUE	sp_P22626	sp_P22626|ROA2_HUMAN Heterogeneous nuclear ribonucleoproteins A2/B1 OS=Homo sapiens OX=9606 GN=HNRNPA2B1 PE=1 SV=2
5674	A-1.16102.16102.5.0.dta	5	ESDHIHIIALAQALSVSIQVEYMDRGEGGTTNPHIFPEGSEPK		0.0947	4673.3	0	4673.29	0.00954	2.04	S	1	TRUE	sp_Q96FW1	sp_Q96FW1|OTUB1_HUMAN Ubiquitin thioesterase OTUB1 OS=Homo sapiens OX=9606 GN=OTUB1 PE=1 SV=2
1490	A-1.16124.16124.4.0.dta	4	IQQEIAVQNPLVSERLELSVLYKEYAEDDNIYQQK		0.00014	4166.16	0	4166.13	0.03429	8.23	S	1	TRUE	sp_Q96FW1	sp_Q96FW1|OTUB1_HUMAN Ubiquitin thioesterase OTUB1 OS=Homo sapiens OX=9606 GN=OTUB1 PE=1 SV=2
3329	A-1.16146.16146.3.0.dta	3	AFGFSHLEALLDDSKELQR		0.00455	2176.12	0	2176.1	0.01366	6.28	S	1	TRUE	sp_Q96FW1	sp_Q96FW1|OTUB1_HUMAN Ubiquitin thioesterase OTUB1 OS=Homo sapiens OX=9606 GN=OTUB1 PE=1 SV=2
2854	A-1.16161.16161.3.0.dta	3	LELSVLYKEYAEDDNIYQQK	0,Carbamidomethyl[AnyN-term]#0;	0.00221	2518.25	0	2518.23	0.01834	7.28	S	1	TRUE	sp_Q96FW1	sp_Q96FW1|OTUB1_HUMAN Ubiquitin thioesterase OTUB1 OS=Homo sapiens OX=9606 GN=OTUB1 PE=1 SV=2
6862	A-1.16167.16167.3.0.dta	3	IQQEIAVQNPLVSERLELSVLYK		0.305	2669.51	0.00131	2669.49	0.02306	8.64	S	1	TRUE	sp_Q96FW1	sp_Q96FW1|OTUB1_HUMAN Ubiquitin thioesterase OTUB1 OS=Homo sapiens OX=9606 GN=OTUB1 PE=1 SV=2
4935	A-1.16195.16195.3.0.dta	3	LELSVLYKEYAEDDNIYQQK	0,Formyl[AnyN-term]#0;	0.036	2489.23	0	2489.21	0.01692	6.8	S	1	TRUE	sp_Q96FW1	sp_Q96FW1|OTUB1_HUMAN Ubiquitin thioesterase OTUB1 OS=Homo sapiens OX=9606 GN=OTUB1 PE=1 SV=2
277	A-1.16204.16204.3.0.dta	3	LELSVLYKEYAEDDNIYQQK		1.55e-06	2461.23	0	2461.21	0.01821	7.4	S	1	TRUE	sp_Q96FW1	sp_Q96FW1|OTUB1_HUMAN Ubiquitin thioesterase OTUB1 OS=Homo sapiens OX=9606 GN=OTUB1 PE=1 SV=2
2379	A-1.16230.16230.5.0.dta	5	ESDHIHIIALAQALSVSIQVEYMDRGEGGTTNPHIFPEGSEPK	23,Carbamidomethyl[M]#0;	0.000963	4730.34	0	4730.32	0.02399	5.07	S	1	TRUE	sp_Q96FW1	sp_Q96FW1|OTUB1_HUMAN Ubiquitin thioesterase OTUB1 OS=Homo sapiens OX=9606 GN=OTUB1 PE=1 SV=2
4329	A-1.16282.16282.5.0.dta	5	ESDHIHIIALAQALSVSIQVEYMDRGEGGTTNPHIFPEGSEPK		0.0174	4673.32	0	4673.29	0.02943	6.3	S	1	TRUE	sp_Q96FW1	sp_Q96FW1|OTUB1_HUMAN Ubiquitin thioesterase OTUB1 OS=Homo sapiens OX=9606 GN=OTUB1 PE=1 SV=2
6818	A-1.16283.16283.3.0.dta	3	VYLLYRPGHYDILYK		0.281	1913.05	0.00131	1913.03	0.01343	7.02	S	1	TRUE	sp_Q96FW1	sp_Q96FW1|OTUB1_HUMAN Ubiquitin thioesterase OTUB1 OS=Homo sapiens OX=9606 GN=OTUB1 PE=1 SV=2
1804	A-1.16288.16288.4.0.dta	4	IQQEIAVQNPLVSERLELSVLYKEYAEDDNIYQQK		0.000296	4166.17	0	4166.13	0.03659	8.78	S	1	TRUE	sp_Q96FW1	sp_Q96FW1|OTUB1_HUMAN Ubiquitin thioesterase OTUB1 OS=Homo sapiens OX=9606 GN=OTUB1 PE=1 SV=2
4512	A-1.16299.16299.3.0.dta	3	VLALSVETDYTFPLAEKVK		0.0217	2123.18	0	2123.16	0.01566	7.37	S	1	TRUE	sp_P05388	sp_P05388|RLA0_HUMAN 60S acidic ribosomal protein P0 OS=Homo sapiens OX=9606 GN=RPLP0 PE=1 SV=1
2446	A-1.16308.16308.3.0.dta	3	AFGFSHLEALLDDSKELQR		0.00107	2176.12	0	2176.1	0.0138	6.34	S	1	TRUE	sp_Q96FW1	sp_Q96FW1|OTUB1_HUMAN Ubiquitin thioesterase OTUB1 OS=Homo sapiens OX=9606 GN=OTUB1 PE=1 SV=2
5565	A-1.16322.16322.3.0.dta	3	VLALSVETDYTFPLAEKVK		0.07	2123.18	0	2123.16	0.01533	7.22	S	1	TRUE	sp_P05388	sp_P05388|RLA0_HUMAN 60S acidic ribosomal protein P0 OS=Homo sapiens OX=9606 GN=RPLP0 PE=1 SV=1
1659	A-1.16324.16324.3.0.dta	3	LELSVLYKEYAEDDNIYQQK	0,Carbamidomethyl[AnyN-term]#0;	0.000215	2518.25	0	2518.23	0.01977	7.85	S	1	TRUE	sp_Q96FW1	sp_Q96FW1|OTUB1_HUMAN Ubiquitin thioesterase OTUB1 OS=Homo sapiens OX=9606 GN=OTUB1 PE=1 SV=2
5645	A-1.16329.16329.3.0.dta	3	IQQEIAVQNPLVSERLELSVLYK		0.0881	2669.51	0	2669.49	0.02607	9.77	S	1	TRUE	sp_Q96FW1	sp_Q96FW1|OTUB1_HUMAN Ubiquitin thioesterase OTUB1 OS=Homo sapiens OX=9606 GN=OTUB1 PE=1 SV=2
5377	A-1.16339.16339.3.0.dta	3	VLALSVETDYTFPLAEKVK		0.0569	2123.18	0	2123.16	0.01641	7.73	S	1	TRUE	sp_P05388	sp_P05388|RLA0_HUMAN 60S acidic ribosomal protein P0 OS=Homo sapiens OX=9606 GN=RPLP0 PE=1 SV=1
5984	A-1.16355.16355.3.0.dta	3	LELSVLYKEYAEDDNIYQQK	0,Formyl[AnyN-term]#0;	0.168	2489.23	0.00033	2489.21	0.02024	8.13	S	1	TRUE	sp_Q96FW1	sp_Q96FW1|OTUB1_HUMAN Ubiquitin thioesterase OTUB1 OS=Homo sapiens OX=9606 GN=OTUB1 PE=1 SV=2
6684	A-1.16356.16356.3.0.dta	3	IQQEIAVQNPLVSERLELSVLYK		0.272	2669.51	0.00105	2669.49	0.02513	9.41	S	1	TRUE	sp_Q96FW1	sp_Q96FW1|OTUB1_HUMAN Ubiquitin thioesterase OTUB1 OS=Homo sapiens OX=9606 GN=OTUB1 PE=1 SV=2
285	A-1.16363.16363.3.0.dta	3	LELSVLYKEYAEDDNIYQQK		1.64e-06	2461.23	0	2461.21	0.01971	8.01	S	1	TRUE	sp_Q96FW1	sp_Q96FW1|OTUB1_HUMAN Ubiquitin thioesterase OTUB1 OS=Homo sapiens OX=9606 GN=OTUB1 PE=1 SV=2
3442	A-1.16389.16389.6.3.dta	6	ESDHIHIIALAQALSVSIQVEYMDRGEGGTTNPHIFPEGSEPK	23,Carbamidomethyl[M]#0;	0.00545	4730.35	0	4730.32	0.03335	7.05	S	1	TRUE	sp_Q96FW1	sp_Q96FW1|OTUB1_HUMAN Ubiquitin thioesterase OTUB1 OS=Homo sapiens OX=9606 GN=OTUB1 PE=1 SV=2
1349	A-1.16402.16402.3.0.dta	3	FLEQQNQVLQTKWELLQQVDTSTR		9.13e-05	2932.54	0	2932.52	0.02624	8.95	S	1	TRUE	sp_P04264	sp_P04264|K2C1_HUMAN Keratin, type II cytoskeletal 1 OS=Homo sapiens OX=9606 GN=KRT1 PE=1 SV=6
4742	A-1.16436.16436.5.2.dta	5	ESDHIHIIALAQALSVSIQVEYMDRGEGGTTNPHIFPEGSEPK	32,Deamidated[N]#0;	0.0287	4674.33	0	4674.28	0.05357	11.46	S	1	TRUE	sp_Q96FW1	sp_Q96FW1|OTUB1_HUMAN Ubiquitin thioesterase OTUB1 OS=Homo sapiens OX=9606 GN=OTUB1 PE=1 SV=2
1629	A-1.16439.16439.4.0.dta	4	IQQEIAVQNPLVSERLELSVLYKEYAEDDNIYQQK		0.0002	4166.16	0	4166.13	0.03593	8.63	S	1	TRUE	sp_Q96FW1	sp_Q96FW1|OTUB1_HUMAN Ubiquitin thioesterase OTUB1 OS=Homo sapiens OX=9606 GN=OTUB1 PE=1 SV=2
5153	A-1.16446.16446.5.0.dta	5	ESDHIHIIALAQALSVSIQVEYMDRGEGGTTNPHIFPEGSEPK	23,Carbamidomethyl[M]#0;32,Deamidated[N]#0;	0.0455	4731.36	0	4731.3	0.0566	11.96	S	1	TRUE	sp_Q96FW1	sp_Q96FW1|OTUB1_HUMAN Ubiquitin thioesterase OTUB1 OS=Homo sapiens OX=9606 GN=OTUB1 PE=1 SV=2
1851	A-1.16459.16459.3.0.dta	3	AFGFSHLEALLDDSKELQR		0.000328	2176.12	0	2176.1	0.01488	6.84	S	1	TRUE	sp_Q96FW1	sp_Q96FW1|OTUB1_HUMAN Ubiquitin thioesterase OTUB1 OS=Homo sapiens OX=9606 GN=OTUB1 PE=1 SV=2
1453	A-1.16474.16474.3.0.dta	3	LELSVLYKEYAEDDNIYQQK	8,Carbamidomethyl[K](Gly[K])#0;	0.000125	2518.25	0	2518.23	0.01975	7.84	S	1	TRUE	sp_Q96FW1	sp_Q96FW1|OTUB1_HUMAN Ubiquitin thioesterase OTUB1 OS=Homo sapiens OX=9606 GN=OTUB1 PE=1 SV=2
6630	A-1.16504.16504.3.0.dta	3	VLYDAEISQIHQSVTDTNVILSMDNSR		0.244	3048.52	0.00105	3048.49	0.02602	8.54	S	1	TRUE	sp_P35908	sp_P35908|K22E_HUMAN Keratin, type II cytoskeletal 2 epidermal OS=Homo sapiens OX=9606 GN=KRT2 PE=1 SV=2
5595	A-1.16508.16508.3.0.dta	3	IQQEIAVQNPLVSERLELSVLYK		0.0772	2669.51	0	2669.49	0.0225	8.43	S	1	TRUE	sp_Q96FW1	sp_Q96FW1|OTUB1_HUMAN Ubiquitin thioesterase OTUB1 OS=Homo sapiens OX=9606 GN=OTUB1 PE=1 SV=2
6160	A-1.16509.16509.5.0.dta	5	ESDHIHIIALAQALSVSIQVEYMDRGEGGTTNPHIFPEGSEPK	23,Oxidation[M]#0;	0.213	4689.33	0.00065	4689.29	0.03808	8.12	S	1	TRUE	sp_Q96FW1	sp_Q96FW1|OTUB1_HUMAN Ubiquitin thioesterase OTUB1 OS=Homo sapiens OX=9606 GN=OTUB1 PE=1 SV=2
297	A-1.16514.16514.3.0.dta	3	LELSVLYKEYAEDDNIYQQK		1.75e-06	2461.23	0	2461.21	0.01943	7.89	S	1	TRUE	sp_Q96FW1	sp_Q96FW1|OTUB1_HUMAN Ubiquitin thioesterase OTUB1 OS=Homo sapiens OX=9606 GN=OTUB1 PE=1 SV=2
7967	A-1.16523.16523.4.0.dta	4	AFGFSHLEALLDDSKELQR		0.437	2176.12	0.00784	2176.1	0.0143	6.57	S	1	TRUE	sp_Q96FW1	sp_Q96FW1|OTUB1_HUMAN Ubiquitin thioesterase OTUB1 OS=Homo sapiens OX=9606 GN=OTUB1 PE=1 SV=2
3795	A-1.16554.16554.6.2.dta	6	ESDHIHIIALAQALSVSIQVEYMDRGEGGTTNPHIFPEGSEPK	23,Carbamidomethyl[M]#0;	0.00897	4730.35	0	4730.32	0.03477	7.35	S	1	TRUE	sp_Q96FW1	sp_Q96FW1|OTUB1_HUMAN Ubiquitin thioesterase OTUB1 OS=Homo sapiens OX=9606 GN=OTUB1 PE=1 SV=2
6639	A-1.16581.16581.3.0.dta	3	VLYDAEISQIHQSVTDTNVILSMDNSR		0.249	3048.52	0.00105	3048.49	0.02439	8	S	1	TRUE	sp_P35908	sp_P35908|K22E_HUMAN Keratin, type II cytoskeletal 2 epidermal OS=Homo sapiens OX=9606 GN=KRT2 PE=1 SV=2
4767	A-1.16583.16583.5.0.dta	5	ESDHIHIIALAQALSVSIQVEYMDRGEGGTTNPHIFPEGSEPK		0.0294	4673.25	0	4673.29	-0.04394	-9.4	S	1	TRUE	sp_Q96FW1	sp_Q96FW1|OTUB1_HUMAN Ubiquitin thioesterase OTUB1 OS=Homo sapiens OX=9606 GN=OTUB1 PE=1 SV=2
1554	A-1.16586.16586.4.0.dta	4	IQQEIAVQNPLVSERLELSVLYKEYAEDDNIYQQK		0.000165	4166.16	0	4166.13	0.03504	8.41	S	1	TRUE	sp_Q96FW1	sp_Q96FW1|OTUB1_HUMAN Ubiquitin thioesterase OTUB1 OS=Homo sapiens OX=9606 GN=OTUB1 PE=1 SV=2
1569	A-1.16606.16606.3.0.dta	3	AFGFSHLEALLDDSKELQR		0.000169	2176.12	0	2176.1	0.01485	6.83	S	1	TRUE	sp_Q96FW1	sp_Q96FW1|OTUB1_HUMAN Ubiquitin thioesterase OTUB1 OS=Homo sapiens OX=9606 GN=OTUB1 PE=1 SV=2
2906	A-1.16624.16624.3.0.dta	3	LELSVLYKEYAEDDNIYQQK	0,Carbamidomethyl[AnyN-term]#0;	0.00238	2518.25	0	2518.23	0.01846	7.33	S	1	TRUE	sp_Q96FW1	sp_Q96FW1|OTUB1_HUMAN Ubiquitin thioesterase OTUB1 OS=Homo sapiens OX=9606 GN=OTUB1 PE=1 SV=2
5950	A-1.16640.16640.3.0.dta	3	VYLLYRPGHYDILYK	0,Formyl[AnyN-term]#0;	0.156	1941.04	0.00033	1941.03	0.01239	6.38	S	1	TRUE	sp_Q96FW1	sp_Q96FW1|OTUB1_HUMAN Ubiquitin thioesterase OTUB1 OS=Homo sapiens OX=9606 GN=OTUB1 PE=1 SV=2
6847	A-1.16643.16643.2.0.dta	2	GTIEILSDVQLIK		0.297	1428.84	0.00131	1428.83	0.01007	7.05	S	1	TRUE	sp_P05388/sp_Q8NHW5	sp_P05388|RLA0_HUMAN 60S acidic ribosomal protein P0 OS=Homo sapiens OX=9606 GN=RPLP0 PE=1 SV=1/sp_Q8NHW5|RLA0L_HUMAN 60S acidic ribosomal protein P0-like OS=Homo sapiens OX=9606 GN=RPLP0P6 PE=5 SV=1
3105	A-1.16656.16656.3.0.dta	3	IQQEIAVQNPLVSERLELSVLYK		0.00321	2669.51	0	2669.49	0.02071	7.76	S	1	TRUE	sp_Q96FW1	sp_Q96FW1|OTUB1_HUMAN Ubiquitin thioesterase OTUB1 OS=Homo sapiens OX=9606 GN=OTUB1 PE=1 SV=2
6690	A-1.16658.16658.3.0.dta	3	LELSVLYKEYAEDDNIYQQK	0,Formyl[AnyN-term]#0;	0.275	2489.23	0.00105	2489.21	0.02047	8.23	S	1	TRUE	sp_Q96FW1	sp_Q96FW1|OTUB1_HUMAN Ubiquitin thioesterase OTUB1 OS=Homo sapiens OX=9606 GN=OTUB1 PE=1 SV=2
5609	A-1.16660.16660.5.0.dta	5	ESDHIHIIALAQALSVSIQVEYMDRGEGGTTNPHIFPEGSEPK	23,Oxidation[M]#0;	0.0805	4689.32	0	4689.29	0.03488	7.44	S	1	TRUE	sp_Q96FW1	sp_Q96FW1|OTUB1_HUMAN Ubiquitin thioesterase OTUB1 OS=Homo sapiens OX=9606 GN=OTUB1 PE=1 SV=2
308	A-1.16664.16664.3.0.dta	3	LELSVLYKEYAEDDNIYQQK		1.81e-06	2461.23	0	2461.21	0.01753	7.12	S	1	TRUE	sp_Q96FW1	sp_Q96FW1|OTUB1_HUMAN Ubiquitin thioesterase OTUB1 OS=Homo sapiens OX=9606 GN=OTUB1 PE=1 SV=2
4949	A-1.16704.16704.4.0.dta	4	AFGFSHLEALLDDSKELQR		0.0367	2176.12	0	2176.1	0.01329	6.11	S	1	TRUE	sp_Q96FW1	sp_Q96FW1|OTUB1_HUMAN Ubiquitin thioesterase OTUB1 OS=Homo sapiens OX=9606 GN=OTUB1 PE=1 SV=2
3710	A-1.16709.16709.5.0.dta	5	ESDHIHIIALAQALSVSIQVEYMDRGEGGTTNPHIFPEGSEPK	23,Carbamidomethyl[M]#0;	0.00809	4730.36	0	4730.32	0.04289	9.07	S	1	TRUE	sp_Q96FW1	sp_Q96FW1|OTUB1_HUMAN Ubiquitin thioesterase OTUB1 OS=Homo sapiens OX=9606 GN=OTUB1 PE=1 SV=2
3400	A-1.16739.16739.5.0.dta	5	ESDHIHIIALAQALSVSIQVEYMDRGEGGTTNPHIFPEGSEPK		0.0051	4673.31	0	4673.29	0.01567	3.35	S	1	TRUE	sp_Q96FW1	sp_Q96FW1|OTUB1_HUMAN Ubiquitin thioesterase OTUB1 OS=Homo sapiens OX=9606 GN=OTUB1 PE=1 SV=2
1548	A-1.16743.16743.4.0.dta	4	IQQEIAVQNPLVSERLELSVLYKEYAEDDNIYQQK		0.000163	4166.16	0	4166.13	0.03415	8.2	S	1	TRUE	sp_Q96FW1	sp_Q96FW1|OTUB1_HUMAN Ubiquitin thioesterase OTUB1 OS=Homo sapiens OX=9606 GN=OTUB1 PE=1 SV=2
1818	A-1.16761.16761.3.0.dta	3	AFGFSHLEALLDDSKELQR		0.000308	2176.12	0	2176.1	0.01487	6.83	S	1	TRUE	sp_Q96FW1	sp_Q96FW1|OTUB1_HUMAN Ubiquitin thioesterase OTUB1 OS=Homo sapiens OX=9606 GN=OTUB1 PE=1 SV=2
7730	A-1.16770.16770.4.0.dta	4	ESDHIHIIALAQALSVSIQVEYMDR	23,Carbamidomethyl[M]#0;	0.397	2895.49	0.00533	2895.47	0.02071	7.15	S	1	TRUE	sp_Q96FW1	sp_Q96FW1|OTUB1_HUMAN Ubiquitin thioesterase OTUB1 OS=Homo sapiens OX=9606 GN=OTUB1 PE=1 SV=2
2748	A-1.16777.16777.3.0.dta	3	LELSVLYKEYAEDDNIYQQK	0,Carbamidomethyl[AnyN-term]#0;	0.00185	2518.25	0	2518.23	0.01909	7.58	S	1	TRUE	sp_Q96FW1	sp_Q96FW1|OTUB1_HUMAN Ubiquitin thioesterase OTUB1 OS=Homo sapiens OX=9606 GN=OTUB1 PE=1 SV=2
5983	A-1.16790.16790.4.0.dta	4	AFGFSHLEALLDDSKELQR		0.167	2176.12	0.00033	2176.1	0.01532	7.04	S	1	TRUE	sp_Q96FW1	sp_Q96FW1|OTUB1_HUMAN Ubiquitin thioesterase OTUB1 OS=Homo sapiens OX=9606 GN=OTUB1 PE=1 SV=2
6597	A-1.16795.16795.3.0.dta	3	VYLLYRPGHYDILYK	0,Formyl[AnyN-term]#0;	0.228	1941.04	0.00105	1941.03	0.01289	6.64	S	1	TRUE	sp_Q96FW1	sp_Q96FW1|OTUB1_HUMAN Ubiquitin thioesterase OTUB1 OS=Homo sapiens OX=9606 GN=OTUB1 PE=1 SV=2
1946	A-1.16799.16799.2.0.dta	2	GTIEILSDVQLIK		0.000405	1428.84	0	1428.83	0.01047	7.33	S	1	TRUE	sp_P05388/sp_Q8NHW5	sp_P05388|RLA0_HUMAN 60S acidic ribosomal protein P0 OS=Homo sapiens OX=9606 GN=RPLP0 PE=1 SV=1/sp_Q8NHW5|RLA0L_HUMAN 60S acidic ribosomal protein P0-like OS=Homo sapiens OX=9606 GN=RPLP0P6 PE=5 SV=1
3053	A-1.16813.16813.3.0.dta	3	IQQEIAVQNPLVSERLELSVLYK		0.00298	2669.51	0	2669.49	0.02066	7.74	S	1	TRUE	sp_Q96FW1	sp_Q96FW1|OTUB1_HUMAN Ubiquitin thioesterase OTUB1 OS=Homo sapiens OX=9606 GN=OTUB1 PE=1 SV=2
241	A-1.16819.16819.3.0.dta	3	LELSVLYKEYAEDDNIYQQK		1.27e-06	2461.23	0	2461.21	0.01842	7.49	S	1	TRUE	sp_Q96FW1	sp_Q96FW1|OTUB1_HUMAN Ubiquitin thioesterase OTUB1 OS=Homo sapiens OX=9606 GN=OTUB1 PE=1 SV=2
4576	A-1.16865.16865.5.0.dta	5	ESDHIHIIALAQALSVSIQVEYMDRGEGGTTNPHIFPEGSEPK	23,Carbamidomethyl[M]#0;32,Deamidated[N]#0;	0.0234	4731.35	0	4731.3	0.05542	11.71	S	1	TRUE	sp_Q96FW1	sp_Q96FW1|OTUB1_HUMAN Ubiquitin thioesterase OTUB1 OS=Homo sapiens OX=9606 GN=OTUB1 PE=1 SV=2
1586	A-1.16902.16902.4.0.dta	4	IQQEIAVQNPLVSERLELSVLYKEYAEDDNIYQQK		0.000176	4166.17	0	4166.13	0.03746	8.99	S	1	TRUE	sp_Q96FW1	sp_Q96FW1|OTUB1_HUMAN Ubiquitin thioesterase OTUB1 OS=Homo sapiens OX=9606 GN=OTUB1 PE=1 SV=2
3448	A-1.16912.16912.5.0.dta	5	ESDHIHIIALAQALSVSIQVEYMDRGEGGTTNPHIFPEGSEPK		0.0055	4673.3	0	4673.29	0.00887	1.9	S	1	TRUE	sp_Q96FW1	sp_Q96FW1|OTUB1_HUMAN Ubiquitin thioesterase OTUB1 OS=Homo sapiens OX=9606 GN=OTUB1 PE=1 SV=2
730	A-1.16923.16923.3.0.dta	3	AFGFSHLEALLDDSKELQR		1.26e-05	2176.12	0	2176.1	0.01593	7.32	S	1	TRUE	sp_Q96FW1	sp_Q96FW1|OTUB1_HUMAN Ubiquitin thioesterase OTUB1 OS=Homo sapiens OX=9606 GN=OTUB1 PE=1 SV=2
6664	A-1.16935.16935.6.4.dta	6	ESDHIHIIALAQALSVSIQVEYMDRGEGGTTNPHIFPEGSEPK	23,Carbamidomethyl[M]#0;32,Deamidated[N]#0;	0.262	4731.35	0.00105	4731.3	0.05119	10.82	S	1	TRUE	sp_Q96FW1	sp_Q96FW1|OTUB1_HUMAN Ubiquitin thioesterase OTUB1 OS=Homo sapiens OX=9606 GN=OTUB1 PE=1 SV=2
5810	A-1.16959.16959.3.0.dta	3	VYLLYRPGHYDILYK	0,Formyl[AnyN-term]#0;	0.133	1941.04	0	1941.03	0.01469	7.57	S	1	TRUE	sp_Q96FW1	sp_Q96FW1|OTUB1_HUMAN Ubiquitin thioesterase OTUB1 OS=Homo sapiens OX=9606 GN=OTUB1 PE=1 SV=2
7402	A-1.16962.16962.2.0.dta	2	GTIEILSDVQLIK		0.354	1428.84	0.0027	1428.83	0.00922	6.45	S	1	TRUE	sp_P05388/sp_Q8NHW5	sp_P05388|RLA0_HUMAN 60S acidic ribosomal protein P0 OS=Homo sapiens OX=9606 GN=RPLP0 PE=1 SV=1/sp_Q8NHW5|RLA0L_HUMAN 60S acidic ribosomal protein P0-like OS=Homo sapiens OX=9606 GN=RPLP0P6 PE=5 SV=1
5798	A-1.16976.16976.3.0.dta	3	LELSVLYKEYAEDDNIYQQK	0,Formyl[AnyN-term]#0;	0.13	2489.25	0	2489.21	0.0412	16.55	S	1	TRUE	sp_Q96FW1	sp_Q96FW1|OTUB1_HUMAN Ubiquitin thioesterase OTUB1 OS=Homo sapiens OX=9606 GN=OTUB1 PE=1 SV=2
2710	A-1.16978.16978.3.0.dta	3	IQQEIAVQNPLVSERLELSVLYK		0.00176	2669.51	0	2669.49	0.02156	8.08	S	1	TRUE	sp_Q96FW1	sp_Q96FW1|OTUB1_HUMAN Ubiquitin thioesterase OTUB1 OS=Homo sapiens OX=9606 GN=OTUB1 PE=1 SV=2
283	A-1.16981.16981.3.0.dta	3	LELSVLYKEYAEDDNIYQQK		1.61e-06	2461.23	0	2461.21	0.01868	7.59	S	1	TRUE	sp_Q96FW1	sp_Q96FW1|OTUB1_HUMAN Ubiquitin thioesterase OTUB1 OS=Homo sapiens OX=9606 GN=OTUB1 PE=1 SV=2
5769	A-1.16982.16982.5.0.dta	5	ESDHIHIIALAQALSVSIQVEYMDRGEGGTTNPHIFPEGSEPK	23,Oxidation[M]#0;	0.119	4689.32	0	4689.29	0.03107	6.63	S	1	TRUE	sp_Q96FW1	sp_Q96FW1|OTUB1_HUMAN Ubiquitin thioesterase OTUB1 OS=Homo sapiens OX=9606 GN=OTUB1 PE=1 SV=2
2238	A-1.17026.17026.3.0.dta	3	DYFEEYGKIDTIEIITDR		0.000718	2220.09	0	2220.07	0.01626	7.33	S	1	TRUE	sp_P22626	sp_P22626|ROA2_HUMAN Heterogeneous nuclear ribonucleoproteins A2/B1 OS=Homo sapiens OX=9606 GN=HNRNPA2B1 PE=1 SV=2
1786	A-1.17062.17062.4.0.dta	4	IQQEIAVQNPLVSERLELSVLYKEYAEDDNIYQQK		0.000289	4166.16	0	4166.13	0.03496	8.39	S	1	TRUE	sp_Q96FW1	sp_Q96FW1|OTUB1_HUMAN Ubiquitin thioesterase OTUB1 OS=Homo sapiens OX=9606 GN=OTUB1 PE=1 SV=2
2815	A-1.17071.17071.5.0.dta	5	ESDHIHIIALAQALSVSIQVEYMDRGEGGTTNPHIFPEGSEPK		0.00208	4673.32	0	4673.29	0.02842	6.08	S	1	TRUE	sp_Q96FW1	sp_Q96FW1|OTUB1_HUMAN Ubiquitin thioesterase OTUB1 OS=Homo sapiens OX=9606 GN=OTUB1 PE=1 SV=2
1369	A-1.17072.17072.3.0.dta	3	DYFEEYGKIDTIEIITDR		9.49e-05	2220.09	0	2220.07	0.0162	7.3	S	1	TRUE	sp_P22626	sp_P22626|ROA2_HUMAN Heterogeneous nuclear ribonucleoproteins A2/B1 OS=Homo sapiens OX=9606 GN=HNRNPA2B1 PE=1 SV=2
363	A-1.17082.17082.3.0.dta	3	AFGFSHLEALLDDSKELQR		2.51e-06	2176.12	0	2176.1	0.01531	7.04	S	1	TRUE	sp_Q96FW1	sp_Q96FW1|OTUB1_HUMAN Ubiquitin thioesterase OTUB1 OS=Homo sapiens OX=9606 GN=OTUB1 PE=1 SV=2
4836	A-1.17098.17098.5.0.dta	5	ESDHIHIIALAQALSVSIQVEYMDRGEGGTTNPHIFPEGSEPK	23,Carbamidomethyl[M]#0;32,Deamidated[N]#0;	0.0322	4731.36	0	4731.3	0.05946	12.57	S	1	TRUE	sp_Q96FW1	sp_Q96FW1|OTUB1_HUMAN Ubiquitin thioesterase OTUB1 OS=Homo sapiens OX=9606 GN=OTUB1 PE=1 SV=2
5320	A-1.17118.17118.3.0.dta	3	VYLLYRPGHYDILYK	0,Formyl[AnyN-term]#0;	0.0538	1941.04	0	1941.03	0.01347	6.94	S	1	TRUE	sp_Q96FW1	sp_Q96FW1|OTUB1_HUMAN Ubiquitin thioesterase OTUB1 OS=Homo sapiens OX=9606 GN=OTUB1 PE=1 SV=2
2634	A-1.17139.17139.3.0.dta	3	IQQEIAVQNPLVSERLELSVLYK		0.00157	2669.51	0	2669.49	0.02138	8.01	S	1	TRUE	sp_Q96FW1	sp_Q96FW1|OTUB1_HUMAN Ubiquitin thioesterase OTUB1 OS=Homo sapiens OX=9606 GN=OTUB1 PE=1 SV=2
317	A-1.17142.17142.3.0.dta	3	LELSVLYKEYAEDDNIYQQK		1.9e-06	2461.23	0	2461.21	0.01875	7.62	S	1	TRUE	sp_Q96FW1	sp_Q96FW1|OTUB1_HUMAN Ubiquitin thioesterase OTUB1 OS=Homo sapiens OX=9606 GN=OTUB1 PE=1 SV=2
5638	A-1.17146.17146.5.0.dta	5	ESDHIHIIALAQALSVSIQVEYMDRGEGGTTNPHIFPEGSEPK	23,Oxidation[M]#0;	0.0872	4689.33	0	4689.29	0.04315	9.2	S	1	TRUE	sp_Q96FW1	sp_Q96FW1|OTUB1_HUMAN Ubiquitin thioesterase OTUB1 OS=Homo sapiens OX=9606 GN=OTUB1 PE=1 SV=2
5618	A-1.17167.17167.3.0.dta	3	AFGFSHLEALLDDSK		0.0828	1649.83	0	1649.82	0.01058	6.42	S	1	TRUE	sp_Q96FW1	sp_Q96FW1|OTUB1_HUMAN Ubiquitin thioesterase OTUB1 OS=Homo sapiens OX=9606 GN=OTUB1 PE=1 SV=2
2823	A-1.17189.17189.3.0.dta	3	DYFEEYGKIDTIEIITDR		0.00212	2220.09	0	2220.07	0.01558	7.02	S	1	TRUE	sp_P22626	sp_P22626|ROA2_HUMAN Heterogeneous nuclear ribonucleoproteins A2/B1 OS=Homo sapiens OX=9606 GN=HNRNPA2B1 PE=1 SV=2
1579	A-1.17226.17226.4.0.dta	4	IQQEIAVQNPLVSERLELSVLYKEYAEDDNIYQQK		0.000172	4166.16	0	4166.13	0.03549	8.52	S	1	TRUE	sp_Q96FW1	sp_Q96FW1|OTUB1_HUMAN Ubiquitin thioesterase OTUB1 OS=Homo sapiens OX=9606 GN=OTUB1 PE=1 SV=2
2440	A-1.17235.17235.5.0.dta	5	ESDHIHIIALAQALSVSIQVEYMDRGEGGTTNPHIFPEGSEPK		0.00105	4673.32	0	4673.29	0.02488	5.32	S	1	TRUE	sp_Q96FW1	sp_Q96FW1|OTUB1_HUMAN Ubiquitin thioesterase OTUB1 OS=Homo sapiens OX=9606 GN=OTUB1 PE=1 SV=2
280	A-1.17247.17247.3.0.dta	3	AFGFSHLEALLDDSKELQR		1.58e-06	2176.12	0	2176.1	0.01509	6.93	S	1	TRUE	sp_Q96FW1	sp_Q96FW1|OTUB1_HUMAN Ubiquitin thioesterase OTUB1 OS=Homo sapiens OX=9606 GN=OTUB1 PE=1 SV=2
3489	A-1.17261.17261.5.0.dta	5	ESDHIHIIALAQALSVSIQVEYMDRGEGGTTNPHIFPEGSEPK	23,Carbamidomethyl[M]#0;	0.00581	4730.36	0	4730.32	0.04114	8.7	S	1	TRUE	sp_Q96FW1	sp_Q96FW1|OTUB1_HUMAN Ubiquitin thioesterase OTUB1 OS=Homo sapiens OX=9606 GN=OTUB1 PE=1 SV=2
5564	A-1.17271.17271.2.0.dta	2	AFGFSHLEALLDDSK		0.0699	1649.83	0	1649.82	0.01002	6.07	S	1	TRUE	sp_Q96FW1	sp_Q96FW1|OTUB1_HUMAN Ubiquitin thioesterase OTUB1 OS=Homo sapiens OX=9606 GN=OTUB1 PE=1 SV=2
5748	A-1.17280.17280.3.0.dta	3	VYLLYRPGHYDILYK	0,Formyl[AnyN-term]#0;	0.112	1941.04	0	1941.03	0.01329	6.85	S	1	TRUE	sp_Q96FW1	sp_Q96FW1|OTUB1_HUMAN Ubiquitin thioesterase OTUB1 OS=Homo sapiens OX=9606 GN=OTUB1 PE=1 SV=2
2198	A-1.17301.17301.3.0.dta	3	IQQEIAVQNPLVSERLELSVLYK		0.00067	2669.51	0	2669.49	0.02095	7.85	S	1	TRUE	sp_Q96FW1	sp_Q96FW1|OTUB1_HUMAN Ubiquitin thioesterase OTUB1 OS=Homo sapiens OX=9606 GN=OTUB1 PE=1 SV=2
324	A-1.17304.17304.3.0.dta	3	LELSVLYKEYAEDDNIYQQK		1.98e-06	2461.23	0	2461.21	0.01861	7.56	S	1	TRUE	sp_Q96FW1	sp_Q96FW1|OTUB1_HUMAN Ubiquitin thioesterase OTUB1 OS=Homo sapiens OX=9606 GN=OTUB1 PE=1 SV=2
4237	A-1.17328.17328.3.0.dta	3	AFGFSHLEALLDDSK		0.0156	1649.83	0	1649.82	0.01113	6.75	S	1	TRUE	sp_Q96FW1	sp_Q96FW1|OTUB1_HUMAN Ubiquitin thioesterase OTUB1 OS=Homo sapiens OX=9606 GN=OTUB1 PE=1 SV=2
7401	A-1.17349.17349.3.1.dta	3	DYFEEYGKIDTIEIITDR		0.353	2220.09	0.0027	2220.07	0.01859	8.37	S	1	TRUE	sp_P22626	sp_P22626|ROA2_HUMAN Heterogeneous nuclear ribonucleoproteins A2/B1 OS=Homo sapiens OX=9606 GN=HNRNPA2B1 PE=1 SV=2
2319	A-1.17388.17388.4.0.dta	4	IQQEIAVQNPLVSERLELSVLYKEYAEDDNIYQQK		0.000845	4166.17	0	4166.13	0.03684	8.84	S	1	TRUE	sp_Q96FW1	sp_Q96FW1|OTUB1_HUMAN Ubiquitin thioesterase OTUB1 OS=Homo sapiens OX=9606 GN=OTUB1 PE=1 SV=2
2395	A-1.17397.17397.5.0.dta	5	ESDHIHIIALAQALSVSIQVEYMDRGEGGTTNPHIFPEGSEPK		0.000985	4673.31	0	4673.29	0.01745	3.73	S	1	TRUE	sp_Q96FW1	sp_Q96FW1|OTUB1_HUMAN Ubiquitin thioesterase OTUB1 OS=Homo sapiens OX=9606 GN=OTUB1 PE=1 SV=2
6605	A-1.17398.17398.2.0.dta	2	LFIGGLSFETTDESLR		0.231	1784.92	0.00105	1784.91	0.01182	6.62	S	1	TRUE	sp_Q32P51/sp_P09651	sp_Q32P51|RA1L2_HUMAN Heterogeneous nuclear ribonucleoprotein A1-like 2 OS=Homo sapiens OX=9606 GN=HNRNPA1L2 PE=2 SV=2/sp_P09651|ROA1_HUMAN Heterogeneous nuclear ribonucleoprotein A1 OS=Homo sapiens OX=9606 GN=HNRNPA1 PE=1 SV=5
2219	A-1.17408.17408.3.0.dta	3	AFGFSHLEALLDDSKELQR	13,Carbamidomethyl[D]#0;	0.000697	2233.14	0	2233.12	0.01594	7.14	S	1	TRUE	sp_Q96FW1	sp_Q96FW1|OTUB1_HUMAN Ubiquitin thioesterase OTUB1 OS=Homo sapiens OX=9606 GN=OTUB1 PE=1 SV=2
395	A-1.17410.17410.3.0.dta	3	AFGFSHLEALLDDSKELQR		2.83e-06	2176.12	0	2176.1	0.01564	7.19	S	1	TRUE	sp_Q96FW1	sp_Q96FW1|OTUB1_HUMAN Ubiquitin thioesterase OTUB1 OS=Homo sapiens OX=9606 GN=OTUB1 PE=1 SV=2
5279	A-1.17424.17424.5.0.dta	5	ESDHIHIIALAQALSVSIQVEYMDRGEGGTTNPHIFPEGSEPK	23,Carbamidomethyl[M]#0;32,Deamidated[N]#0;	0.0517	4731.36	0	4731.3	0.056	11.84	S	1	TRUE	sp_Q96FW1	sp_Q96FW1|OTUB1_HUMAN Ubiquitin thioesterase OTUB1 OS=Homo sapiens OX=9606 GN=OTUB1 PE=1 SV=2
2537	A-1.17426.17426.3.0.dta	3	LELSVLYKEYAEDDNIYQQK	8,Carbamidomethyl[K](Gly[K])#0;	0.00128	2518.25	0	2518.23	0.01931	7.67	S	1	TRUE	sp_Q96FW1	sp_Q96FW1|OTUB1_HUMAN Ubiquitin thioesterase OTUB1 OS=Homo sapiens OX=9606 GN=OTUB1 PE=1 SV=2
5466	A-1.17441.17441.3.0.dta	3	VYLLYRPGHYDILYK	0,Formyl[AnyN-term]#0;	0.0621	1941.04	0	1941.03	0.01294	6.67	S	1	TRUE	sp_Q96FW1	sp_Q96FW1|OTUB1_HUMAN Ubiquitin thioesterase OTUB1 OS=Homo sapiens OX=9606 GN=OTUB1 PE=1 SV=2
7366	A-1.17452.17452.2.0.dta	2	FFEHFIEGGR	0,Formyl[AnyN-term]#0;	0.332	1266.6	0.0027	1266.59	0.00848	6.7	S	1	TRUE	sp_Q96FW1	sp_Q96FW1|OTUB1_HUMAN Ubiquitin thioesterase OTUB1 OS=Homo sapiens OX=9606 GN=OTUB1 PE=1 SV=2
2339	A-1.17462.17462.3.0.dta	3	IQQEIAVQNPLVSERLELSVLYK		0.000894	2669.51	0	2669.49	0.02073	7.77	S	1	TRUE	sp_Q96FW1	sp_Q96FW1|OTUB1_HUMAN Ubiquitin thioesterase OTUB1 OS=Homo sapiens OX=9606 GN=OTUB1 PE=1 SV=2
433	A-1.17466.17466.3.0.dta	3	LELSVLYKEYAEDDNIYQQK		3.43e-06	2461.23	0	2461.21	0.01802	7.32	S	1	TRUE	sp_Q96FW1	sp_Q96FW1|OTUB1_HUMAN Ubiquitin thioesterase OTUB1 OS=Homo sapiens OX=9606 GN=OTUB1 PE=1 SV=2
5653	A-1.17496.17496.2.0.dta	2	LFIGGLSFETTEESLR		0.0896	1798.94	0	1798.92	0.01459	8.11	S	1	TRUE	sp_P22626	sp_P22626|ROA2_HUMAN Heterogeneous nuclear ribonucleoproteins A2/B1 OS=Homo sapiens OX=9606 GN=HNRNPA2B1 PE=1 SV=2
5087	A-1.17521.17521.3.0.dta	3	IQQEIAVQNPLVSERLELSVLYK	23,Carbamidomethyl[K](Gly[K])#0;	0.0429	2726.53	0	2726.51	0.02211	8.11	S	1	TRUE	sp_Q96FW1	sp_Q96FW1|OTUB1_HUMAN Ubiquitin thioesterase OTUB1 OS=Homo sapiens OX=9606 GN=OTUB1 PE=1 SV=2
2123	A-1.17541.17541.3.0.dta	3	LELSVLYKEYAEDDNIYQQK	17,Iodo[Y]#0;	0.000556	2587.13	0	2587.11	0.01744	6.74	S	1	TRUE	sp_Q96FW1	sp_Q96FW1|OTUB1_HUMAN Ubiquitin thioesterase OTUB1 OS=Homo sapiens OX=9606 GN=OTUB1 PE=1 SV=2
4065	A-1.17555.17555.4.0.dta	4	IQQEIAVQNPLVSERLELSVLYKEYAEDDNIYQQK		0.0126	4166.16	0	4166.13	0.03287	7.89	S	1	TRUE	sp_Q96FW1	sp_Q96FW1|OTUB1_HUMAN Ubiquitin thioesterase OTUB1 OS=Homo sapiens OX=9606 GN=OTUB1 PE=1 SV=2
5817	A-1.17564.17564.4.0.dta	4	PLVSERLELSVLYKEYAEDDNIYQQK		0.134	3142.61	0	3142.59	0.01796	5.71	C	1	TRUE	sp_Q96FW1	sp_Q96FW1|OTUB1_HUMAN Ubiquitin thioesterase OTUB1 OS=Homo sapiens OX=9606 GN=OTUB1 PE=1 SV=2
2648	A-1.17567.17567.5.0.dta	5	ESDHIHIIALAQALSVSIQVEYMDRGEGGTTNPHIFPEGSEPK		0.00161	4673.32	0	4673.29	0.02796	5.98	S	1	TRUE	sp_Q96FW1	sp_Q96FW1|OTUB1_HUMAN Ubiquitin thioesterase OTUB1 OS=Homo sapiens OX=9606 GN=OTUB1 PE=1 SV=2
2597	A-1.17571.17571.2.0.dta	2	LFIGGLSFETTDESLR		0.00146	1784.92	0	1784.91	0.01272	7.13	S	1	TRUE	sp_Q32P51/sp_P09651	sp_Q32P51|RA1L2_HUMAN Heterogeneous nuclear ribonucleoprotein A1-like 2 OS=Homo sapiens OX=9606 GN=HNRNPA1L2 PE=2 SV=2/sp_P09651|ROA1_HUMAN Heterogeneous nuclear ribonucleoprotein A1 OS=Homo sapiens OX=9606 GN=HNRNPA1 PE=1 SV=5
576	A-1.17578.17578.3.0.dta	3	AFGFSHLEALLDDSKELQR	12,Carbamidomethyl[D]#0;	6.73e-06	2233.14	0	2233.12	0.01357	6.08	S	1	TRUE	sp_Q96FW1	sp_Q96FW1|OTUB1_HUMAN Ubiquitin thioesterase OTUB1 OS=Homo sapiens OX=9606 GN=OTUB1 PE=1 SV=2
268	A-1.17580.17580.3.0.dta	3	AFGFSHLEALLDDSKELQR		1.5e-06	2176.12	0	2176.1	0.0134	6.16	S	1	TRUE	sp_Q96FW1	sp_Q96FW1|OTUB1_HUMAN Ubiquitin thioesterase OTUB1 OS=Homo sapiens OX=9606 GN=OTUB1 PE=1 SV=2
5732	A-1.17583.17583.4.0.dta	4	SRGFGFVTFSSMAEVDAAMAARPHSIDGR		0.11	3070.49	0	3070.46	0.02362	7.69	S	1	TRUE	sp_P22626	sp_P22626|ROA2_HUMAN Heterogeneous nuclear ribonucleoproteins A2/B1 OS=Homo sapiens OX=9606 GN=HNRNPA2B1 PE=1 SV=2
5921	A-1.17597.17597.5.0.dta	5	ESDHIHIIALAQALSVSIQVEYMDRGEGGTTNPHIFPEGSEPK	23,Carbamidomethyl[M]#0;32,Deamidated[N]#0;	0.144	4731.35	0.00033	4731.3	0.04826	10.2	S	1	TRUE	sp_Q96FW1	sp_Q96FW1|OTUB1_HUMAN Ubiquitin thioesterase OTUB1 OS=Homo sapiens OX=9606 GN=OTUB1 PE=1 SV=2
3768	A-1.17619.17619.3.0.dta	3	VYLLYRPGHYDILYK	0,Formyl[AnyN-term]#0;	0.00875	1941.04	0	1941.03	0.01117	5.75	S	1	TRUE	sp_Q96FW1	sp_Q96FW1|OTUB1_HUMAN Ubiquitin thioesterase OTUB1 OS=Homo sapiens OX=9606 GN=OTUB1 PE=1 SV=2
6123	A-1.17623.17623.2.0.dta	2	VLALSVETDYTFPLAEK		0.194	1896.01	0.00065	1896	0.01432	7.55	S	1	TRUE	sp_P05388	sp_P05388|RLA0_HUMAN 60S acidic ribosomal protein P0 OS=Homo sapiens OX=9606 GN=RPLP0 PE=1 SV=1
4739	A-1.17634.17634.2.0.dta	2	FFEHFIEGGR	0,Formyl[AnyN-term]#0;	0.0287	1266.6	0	1266.59	0.00717	5.66	S	1	TRUE	sp_Q96FW1	sp_Q96FW1|OTUB1_HUMAN Ubiquitin thioesterase OTUB1 OS=Homo sapiens OX=9606 GN=OTUB1 PE=1 SV=2
2185	A-1.17644.17644.3.0.dta	3	IQQEIAVQNPLVSERLELSVLYK		0.000654	2669.5	0	2669.49	0.01671	6.26	S	1	TRUE	sp_Q96FW1	sp_Q96FW1|OTUB1_HUMAN Ubiquitin thioesterase OTUB1 OS=Homo sapiens OX=9606 GN=OTUB1 PE=1 SV=2
394	A-1.17648.17648.3.0.dta	3	LELSVLYKEYAEDDNIYQQK		2.83e-06	2461.23	0	2461.21	0.01456	5.92	S	1	TRUE	sp_Q96FW1	sp_Q96FW1|OTUB1_HUMAN Ubiquitin thioesterase OTUB1 OS=Homo sapiens OX=9606 GN=OTUB1 PE=1 SV=2
3333	A-1.17661.17661.5.0.dta	5	ESDHIHIIALAQALSVSIQVEYMDRGEGGTTNPHIFPEGSEPK		0.00459	4673.32	0	4673.29	0.0272	5.82	S	1	TRUE	sp_Q96FW1	sp_Q96FW1|OTUB1_HUMAN Ubiquitin thioesterase OTUB1 OS=Homo sapiens OX=9606 GN=OTUB1 PE=1 SV=2
6119	A-1.17666.17666.5.1.dta	5	ESDHIHIIALAQALSVSIQVEYMDRGEGGTTNPHIFPEGSEPK	23,Oxidation[M]#0;32,Deamidated[N]#0;	0.193	4690.32	0.00065	4690.27	0.04913	10.48	S	1	TRUE	sp_Q96FW1	sp_Q96FW1|OTUB1_HUMAN Ubiquitin thioesterase OTUB1 OS=Homo sapiens OX=9606 GN=OTUB1 PE=1 SV=2
1054	A-1.17668.17668.3.0.dta	3	GFSHLEALLDDSKELQR		3.74e-05	1958.01	0	1958	0.01242	6.34	C	1	TRUE	sp_Q96FW1	sp_Q96FW1|OTUB1_HUMAN Ubiquitin thioesterase OTUB1 OS=Homo sapiens OX=9606 GN=OTUB1 PE=1 SV=2
2703	A-1.17682.17682.2.0.dta	2	LFIGGLSFETTEESLR		0.00174	1798.93	0	1798.92	0.00945	5.25	S	1	TRUE	sp_P22626	sp_P22626|ROA2_HUMAN Heterogeneous nuclear ribonucleoproteins A2/B1 OS=Homo sapiens OX=9606 GN=HNRNPA2B1 PE=1 SV=2
188	A-1.17724.17724.3.0.dta	3	AFGFSHLEALLDDSKELQR		9.04e-07	2176.12	0	2176.1	0.01189	5.46	S	1	TRUE	sp_Q96FW1	sp_Q96FW1|OTUB1_HUMAN Ubiquitin thioesterase OTUB1 OS=Homo sapiens OX=9606 GN=OTUB1 PE=1 SV=2
3432	A-1.17747.17747.4.0.dta	4	IQQEIAVQNPLVSERLELSVLYKEYAEDDNIYQQK		0.0054	4166.16	0	4166.13	0.02659	6.38	S	1	TRUE	sp_Q96FW1	sp_Q96FW1|OTUB1_HUMAN Ubiquitin thioesterase OTUB1 OS=Homo sapiens OX=9606 GN=OTUB1 PE=1 SV=2
752	A-1.17759.17759.4.0.dta	4	PLVSERLELSVLYKEYAEDDNIYQQK		1.36e-05	3142.61	0	3142.59	0.01685	5.36	C	1	TRUE	sp_Q96FW1	sp_Q96FW1|OTUB1_HUMAN Ubiquitin thioesterase OTUB1 OS=Homo sapiens OX=9606 GN=OTUB1 PE=1 SV=2
1660	A-1.17761.17761.5.0.dta	5	ESDHIHIIALAQALSVSIQVEYMDRGEGGTTNPHIFPEGSEPK		0.000215	4673.32	0	4673.29	0.02607	5.58	S	1	TRUE	sp_Q96FW1	sp_Q96FW1|OTUB1_HUMAN Ubiquitin thioesterase OTUB1 OS=Homo sapiens OX=9606 GN=OTUB1 PE=1 SV=2
2621	A-1.17763.17763.2.0.dta	2	LFIGGLSFETTDESLR		0.00154	1784.92	0	1784.91	0.01045	5.85	S	1	TRUE	sp_Q32P51/sp_P09651	sp_Q32P51|RA1L2_HUMAN Heterogeneous nuclear ribonucleoprotein A1-like 2 OS=Homo sapiens OX=9606 GN=HNRNPA1L2 PE=2 SV=2/sp_P09651|ROA1_HUMAN Heterogeneous nuclear ribonucleoprotein A1 OS=Homo sapiens OX=9606 GN=HNRNPA1 PE=1 SV=5
2487	A-1.17769.17769.4.0.dta	4	AFGFSHLEALLDDSKELQR	12,Carbamidomethyl[D]#0;	0.00117	2233.14	0	2233.12	0.01141	5.11	S	1	TRUE	sp_Q96FW1	sp_Q96FW1|OTUB1_HUMAN Ubiquitin thioesterase OTUB1 OS=Homo sapiens OX=9606 GN=OTUB1 PE=1 SV=2
624	A-1.17771.17771.3.0.dta	3	AFGFSHLEALLDDSKELQR	12,Carbamidomethyl[D]#0;	7.79e-06	2233.14	0	2233.12	0.01182	5.29	S	1	TRUE	sp_Q96FW1	sp_Q96FW1|OTUB1_HUMAN Ubiquitin thioesterase OTUB1 OS=Homo sapiens OX=9606 GN=OTUB1 PE=1 SV=2
4774	A-1.17772.17772.3.0.dta	3	AFGFSHLEALLDDSKELQR	14,GG[S]#0;	0.0297	2290.16	0	2290.15	0.01346	5.88	S	1	TRUE	sp_Q96FW1	sp_Q96FW1|OTUB1_HUMAN Ubiquitin thioesterase OTUB1 OS=Homo sapiens OX=9606 GN=OTUB1 PE=1 SV=2
153	A-1.17775.17775.3.0.dta	3	AFGFSHLEALLDDSKELQR		6.98e-07	2176.12	0	2176.1	0.01196	5.5	S	1	TRUE	sp_Q96FW1	sp_Q96FW1|OTUB1_HUMAN Ubiquitin thioesterase OTUB1 OS=Homo sapiens OX=9606 GN=OTUB1 PE=1 SV=2
5930	A-1.17791.17791.3.0.dta	3	VYLLYRPGHYDILYK		0.148	1913.04	0.00033	1913.03	0.00893	4.67	S	1	TRUE	sp_Q96FW1	sp_Q96FW1|OTUB1_HUMAN Ubiquitin thioesterase OTUB1 OS=Homo sapiens OX=9606 GN=OTUB1 PE=1 SV=2
5142	A-1.17798.17798.5.0.dta	5	ESDHIHIIALAQALSVSIQVEYMDRGEGGTTNPHIFPEGSEPK	23,Carbamidomethyl[M]#0;32,Deamidated[N]#0;	0.045	4731.34	0	4731.3	0.04276	9.04	S	1	TRUE	sp_Q96FW1	sp_Q96FW1|OTUB1_HUMAN Ubiquitin thioesterase OTUB1 OS=Homo sapiens OX=9606 GN=OTUB1 PE=1 SV=2
3991	A-1.17802.17802.3.0.dta	3	LELSVLYKEYAEDDNIYQQK	0,Carbamidomethyl[AnyN-term]#0;	0.0115	2518.25	0	2518.23	0.01183	4.7	S	1	TRUE	sp_Q96FW1	sp_Q96FW1|OTUB1_HUMAN Ubiquitin thioesterase OTUB1 OS=Homo sapiens OX=9606 GN=OTUB1 PE=1 SV=2
4435	A-1.17818.17818.5.0.dta	5	ESDHIHIIALAQALSVSIQVEYMDRGEGGTTNPHIFPEGSEPK	23,Carbamidomethyl[M]#0;	0.0198	4730.34	0	4730.32	0.02926	6.19	S	1	TRUE	sp_Q96FW1	sp_Q96FW1|OTUB1_HUMAN Ubiquitin thioesterase OTUB1 OS=Homo sapiens OX=9606 GN=OTUB1 PE=1 SV=2
3796	A-1.17820.17820.3.0.dta	3	VYLLYRPGHYDILYK	0,Formyl[AnyN-term]#0;	0.00898	1941.04	0	1941.03	0.01055	5.43	S	1	TRUE	sp_Q96FW1	sp_Q96FW1|OTUB1_HUMAN Ubiquitin thioesterase OTUB1 OS=Homo sapiens OX=9606 GN=OTUB1 PE=1 SV=2
1105	A-1.17827.17827.2.0.dta	2	VLALSVETDYTFPLAEK		4.4e-05	1896.01	0	1896	0.01239	6.54	S	1	TRUE	sp_P05388	sp_P05388|RLA0_HUMAN 60S acidic ribosomal protein P0 OS=Homo sapiens OX=9606 GN=RPLP0 PE=1 SV=1
4049	A-1.17829.17829.4.0.dta	4	IQQEIAVQNPLVSERLELSVLYKEYAEDDNIYQQK		0.0124	4166.16	0	4166.13	0.02813	6.75	S	1	TRUE	sp_Q96FW1	sp_Q96FW1|OTUB1_HUMAN Ubiquitin thioesterase OTUB1 OS=Homo sapiens OX=9606 GN=OTUB1 PE=1 SV=2
4737	A-1.17839.17839.2.0.dta	2	FFEHFIEGGR	0,Formyl[AnyN-term]#0;	0.0286	1266.6	0	1266.59	0.00694	5.48	S	1	TRUE	sp_Q96FW1	sp_Q96FW1|OTUB1_HUMAN Ubiquitin thioesterase OTUB1 OS=Homo sapiens OX=9606 GN=OTUB1 PE=1 SV=2
1250	A-1.17850.17850.3.0.dta	3	IQQEIAVQNPLVSERLELSVLYK		7.04e-05	2669.5	0	2669.49	0.01638	6.13	S	1	TRUE	sp_Q96FW1	sp_Q96FW1|OTUB1_HUMAN Ubiquitin thioesterase OTUB1 OS=Homo sapiens OX=9606 GN=OTUB1 PE=1 SV=2
458	A-1.17855.17855.3.0.dta	3	LELSVLYKEYAEDDNIYQQK		3.92e-06	2461.23	0	2461.21	0.01351	5.49	S	1	TRUE	sp_Q96FW1	sp_Q96FW1|OTUB1_HUMAN Ubiquitin thioesterase OTUB1 OS=Homo sapiens OX=9606 GN=OTUB1 PE=1 SV=2
742	A-1.17856.17856.4.0.dta	4	AFGFSHLEALLDDSKELQR	12,Carbamidomethyl[D]#0;	1.32e-05	2233.14	0	2233.12	0.01167	5.23	S	1	TRUE	sp_Q96FW1	sp_Q96FW1|OTUB1_HUMAN Ubiquitin thioesterase OTUB1 OS=Homo sapiens OX=9606 GN=OTUB1 PE=1 SV=2
4675	A-1.17858.17858.3.0.dta	3	AFGFSHLEALLDDSKELQR	14,GG[S]#0;	0.0263	2290.16	0	2290.15	0.01179	5.15	S	1	TRUE	sp_Q96FW1	sp_Q96FW1|OTUB1_HUMAN Ubiquitin thioesterase OTUB1 OS=Homo sapiens OX=9606 GN=OTUB1 PE=1 SV=2
6659	A-1.17863.17863.4.3.dta	4	TVSLGAGAKDELHIVEAEAMNYEGSPIKVTLATLK	20,Carbamidomethyl[M]#0;	0.259	3712.94	0.00105	3712.95	-0.00445	-1.2	S	1	TRUE	sp_P06748	sp_P06748|NPM_HUMAN Nucleophosmin OS=Homo sapiens OX=9606 GN=NPM1 PE=1 SV=2
963	A-1.17875.17875.3.0.dta	3	GFSHLEALLDDSKELQR		2.78e-05	1958.01	0	1958	0.0124	6.33	C	1	TRUE	sp_Q96FW1	sp_Q96FW1|OTUB1_HUMAN Ubiquitin thioesterase OTUB1 OS=Homo sapiens OX=9606 GN=OTUB1 PE=1 SV=2
2055	A-1.17893.17893.2.0.dta	2	LFIGGLSFETTEESLR		0.000486	1798.93	0	1798.92	0.01033	5.74	S	1	TRUE	sp_P22626	sp_P22626|ROA2_HUMAN Heterogeneous nuclear ribonucleoproteins A2/B1 OS=Homo sapiens OX=9606 GN=HNRNPA2B1 PE=1 SV=2
4705	A-1.17906.17906.2.0.dta	2	IQQEIAVQNPLVSERLELSVLYK	9,Deamidated[N]#0;	0.0273	2670.51	0	2670.47	0.03967	14.86	S	1	TRUE	sp_Q96FW1	sp_Q96FW1|OTUB1_HUMAN Ubiquitin thioesterase OTUB1 OS=Homo sapiens OX=9606 GN=OTUB1 PE=1 SV=2
6003	A-1.17931.17931.5.0.dta	5	ESDHIHIIALAQALSVSIQVEYMDRGEGGTTNPHIFPEGSEPK	23,Oxidation[M]#0;	0.178	4689.31	0.00033	4689.29	0.01723	3.67	S	1	TRUE	sp_Q96FW1	sp_Q96FW1|OTUB1_HUMAN Ubiquitin thioesterase OTUB1 OS=Homo sapiens OX=9606 GN=OTUB1 PE=1 SV=2
5800	A-1.17932.17932.3.0.dta	3	PLVSERLELSVLYKEYAEDDNIYQQK		0.13	3142.62	0	3142.59	0.02385	7.59	C	1	TRUE	sp_Q96FW1	sp_Q96FW1|OTUB1_HUMAN Ubiquitin thioesterase OTUB1 OS=Homo sapiens OX=9606 GN=OTUB1 PE=1 SV=2
2766	A-1.17935.17935.3.0.dta	3	IQQEIAVQNPLVSERLELSVLYK	17,Carbamidomethyl[E]#0;	0.00191	2726.52	0	2726.51	0.01579	5.79	S	1	TRUE	sp_Q96FW1	sp_Q96FW1|OTUB1_HUMAN Ubiquitin thioesterase OTUB1 OS=Homo sapiens OX=9606 GN=OTUB1 PE=1 SV=2
284	A-1.17948.17948.3.0.dta	3	IQQEIAVQNPLVSERLELSVLYK		1.63e-06	2669.5	0	2669.49	0.01534	5.75	S	1	TRUE	sp_Q96FW1	sp_Q96FW1|OTUB1_HUMAN Ubiquitin thioesterase OTUB1 OS=Homo sapiens OX=9606 GN=OTUB1 PE=1 SV=2
161	A-1.17960.17960.3.0.dta	3	AFGFSHLEALLDDSKELQR		7.46e-07	2176.11	0	2176.1	0.01168	5.37	S	1	TRUE	sp_Q96FW1	sp_Q96FW1|OTUB1_HUMAN Ubiquitin thioesterase OTUB1 OS=Homo sapiens OX=9606 GN=OTUB1 PE=1 SV=2
1834	A-1.17965.17965.2.0.dta	2	LFIGGLSFETTEESLR		0.000319	1798.93	0	1798.92	0.00951	5.29	S	1	TRUE	sp_P22626	sp_P22626|ROA2_HUMAN Heterogeneous nuclear ribonucleoproteins A2/B1 OS=Homo sapiens OX=9606 GN=HNRNPA2B1 PE=1 SV=2
1398	A-1.17967.17967.2.0.dta	2	VLALSVETDYTFPLAEK		0.000104	1896.01	0	1896	0.01142	6.02	S	1	TRUE	sp_P05388	sp_P05388|RLA0_HUMAN 60S acidic ribosomal protein P0 OS=Homo sapiens OX=9606 GN=RPLP0 PE=1 SV=1
2572	A-1.17973.17973.3.0.dta	3	IQQEIAVQNPLVSERLELSVLYK	17,Carbamidomethyl[E]#0;	0.00138	2726.52	0	2726.51	0.01532	5.62	S	1	TRUE	sp_Q96FW1	sp_Q96FW1|OTUB1_HUMAN Ubiquitin thioesterase OTUB1 OS=Homo sapiens OX=9606 GN=OTUB1 PE=1 SV=2
8081	A-1.17979.17979.3.0.dta	3	DQEVKSQREQIEELQR		0.454	2015.03	0.00911	2015.02	0.01381	6.85	S	1	TRUE	sp_Q9BV73	sp_Q9BV73|CP250_HUMAN Centrosome-associated protein CEP250 OS=Homo sapiens OX=9606 GN=CEP250 PE=1 SV=2
2993	A-1.17987.17987.3.0.dta	3	IQQEIAVQNPLVSERLELSVLYK	14,Carbamidomethyl[E]#0;	0.00277	2726.52	0	2726.51	0.01531	5.61	S	1	TRUE	sp_Q96FW1	sp_Q96FW1|OTUB1_HUMAN Ubiquitin thioesterase OTUB1 OS=Homo sapiens OX=9606 GN=OTUB1 PE=1 SV=2
3095	A-1.17993.17993.4.0.dta	4	IQQEIAVQNPLVSERLELSVLYKEYAEDDNIYQQK		0.00316	4166.15	0	4166.13	0.0237	5.69	S	1	TRUE	sp_Q96FW1	sp_Q96FW1|OTUB1_HUMAN Ubiquitin thioesterase OTUB1 OS=Homo sapiens OX=9606 GN=OTUB1 PE=1 SV=2
2765	A-1.18002.18002.3.0.dta	3	VYLLYRPGHYDILYK	0,Formyl[AnyN-term]#0;	0.0019	1941.04	0	1941.03	0.00906	4.67	S	1	TRUE	sp_Q96FW1	sp_Q96FW1|OTUB1_HUMAN Ubiquitin thioesterase OTUB1 OS=Homo sapiens OX=9606 GN=OTUB1 PE=1 SV=2
1162	A-1.18013.18013.4.0.dta	4	PLVSERLELSVLYKEYAEDDNIYQQK		5.49e-05	3142.61	0	3142.59	0.01502	4.78	C	1	TRUE	sp_Q96FW1	sp_Q96FW1|OTUB1_HUMAN Ubiquitin thioesterase OTUB1 OS=Homo sapiens OX=9606 GN=OTUB1 PE=1 SV=2
1937	A-1.18014.18014.5.0.dta	5	ESDHIHIIALAQALSVSIQVEYMDRGEGGTTNPHIFPEGSEPK		0.000398	4673.36	0	4673.29	0.06138	13.13	S	1	TRUE	sp_Q96FW1	sp_Q96FW1|OTUB1_HUMAN Ubiquitin thioesterase OTUB1 OS=Homo sapiens OX=9606 GN=OTUB1 PE=1 SV=2
6612	A-1.18018.18018.2.0.dta	2	VYLLYRPGHYDILYK	0,Formyl[AnyN-term]#0;	0.233	1941.04	0.00105	1941.03	0.01132	5.83	S	1	TRUE	sp_Q96FW1	sp_Q96FW1|OTUB1_HUMAN Ubiquitin thioesterase OTUB1 OS=Homo sapiens OX=9606 GN=OTUB1 PE=1 SV=2
1770	A-1.18027.18027.2.0.dta	2	LFIGGLSFETTEESLR		0.000279	1798.93	0	1798.92	0.00913	5.08	S	1	TRUE	sp_P22626	sp_P22626|ROA2_HUMAN Heterogeneous nuclear ribonucleoproteins A2/B1 OS=Homo sapiens OX=9606 GN=HNRNPA2B1 PE=1 SV=2
455	A-1.18029.18029.3.0.dta	3	AFGFSHLEALLDDSKELQR	13,Carbamidomethyl[D]#0;	3.88e-06	2233.14	0	2233.12	0.01074	4.81	S	1	TRUE	sp_Q96FW1	sp_Q96FW1|OTUB1_HUMAN Ubiquitin thioesterase OTUB1 OS=Homo sapiens OX=9606 GN=OTUB1 PE=1 SV=2
171	A-1.18032.18032.3.0.dta	3	AFGFSHLEALLDDSKELQR		8.16e-07	2176.12	0	2176.1	0.01234	5.67	S	1	TRUE	sp_Q96FW1	sp_Q96FW1|OTUB1_HUMAN Ubiquitin thioesterase OTUB1 OS=Homo sapiens OX=9606 GN=OTUB1 PE=1 SV=2
5251	A-1.18033.18033.3.0.dta	3	AFGFSHLEALLDDSKELQR	14,GG[S]#0;	0.0502	2290.16	0	2290.15	0.01283	5.6	S	1	TRUE	sp_Q96FW1	sp_Q96FW1|OTUB1_HUMAN Ubiquitin thioesterase OTUB1 OS=Homo sapiens OX=9606 GN=OTUB1 PE=1 SV=2
7445	A-1.18036.18036.2.0.dta	2	VLALSVETDYTFPLAEK		0.37	1896.01	0.00296	1896	0.01173	6.19	S	1	TRUE	sp_P05388	sp_P05388|RLA0_HUMAN 60S acidic ribosomal protein P0 OS=Homo sapiens OX=9606 GN=RPLP0 PE=1 SV=1
602	A-1.18045.18045.4.0.dta	4	AFGFSHLEALLDDSKELQR		7.2e-06	2176.12	0	2176.1	0.01202	5.53	S	1	TRUE	sp_Q96FW1	sp_Q96FW1|OTUB1_HUMAN Ubiquitin thioesterase OTUB1 OS=Homo sapiens OX=9606 GN=OTUB1 PE=1 SV=2
5486	A-1.18049.18049.5.0.dta	5	FLEGVRNVASVCLQIGYPTVASVPHSIINGYKR	12,Carbamidomethyl[C]#0;	0.0634	3644.95	0	3644.94	0.01522	4.17	S	1	TRUE	sp_P05388	sp_P05388|RLA0_HUMAN 60S acidic ribosomal protein P0 OS=Homo sapiens OX=9606 GN=RPLP0 PE=1 SV=1
6838	A-1.18053.18053.2.0.dta	2	LELSVLYKEYAEDDNIYQQK		0.29	2461.23	0.00131	2461.21	0.01388	5.64	S	1	TRUE	sp_Q96FW1	sp_Q96FW1|OTUB1_HUMAN Ubiquitin thioesterase OTUB1 OS=Homo sapiens OX=9606 GN=OTUB1 PE=1 SV=2
5778	A-1.18058.18058.3.0.dta	3	AFGFSHLEALLDDSKELQR	0,Formyl[AnyN-term]#0;	0.121	2204.11	0	2204.1	0.00865	3.92	S	1	TRUE	sp_Q96FW1	sp_Q96FW1|OTUB1_HUMAN Ubiquitin thioesterase OTUB1 OS=Homo sapiens OX=9606 GN=OTUB1 PE=1 SV=2
7396	A-1.18065.18065.2.0.dta	2	LFIGGLSFETTEESLR		0.348	1798.93	0.0027	1798.92	0.00929	5.16	S	1	TRUE	sp_P22626	sp_P22626|ROA2_HUMAN Heterogeneous nuclear ribonucleoproteins A2/B1 OS=Homo sapiens OX=9606 GN=HNRNPA2B1 PE=1 SV=2
3128	A-1.18078.18078.3.0.dta	3	LELSVLYKEYAEDDNIYQQK	0,Carbamidomethyl[AnyN-term]#0;	0.0033	2518.24	0	2518.23	0.00952	3.78	S	1	TRUE	sp_Q96FW1	sp_Q96FW1|OTUB1_HUMAN Ubiquitin thioesterase OTUB1 OS=Homo sapiens OX=9606 GN=OTUB1 PE=1 SV=2
7678	A-1.18084.18084.4.1.dta	4	IQQEIAVQNPLVSERLELSVLYK		0.391	2669.5	0.00471	2669.49	0.015	5.62	S	1	TRUE	sp_Q96FW1	sp_Q96FW1|OTUB1_HUMAN Ubiquitin thioesterase OTUB1 OS=Homo sapiens OX=9606 GN=OTUB1 PE=1 SV=2
6620	A-1.18090.18090.2.0.dta	2	FFEHFIEGGR	0,Formyl[AnyN-term]#0;	0.238	1266.6	0.00105	1266.59	0.00581	4.58	S	1	TRUE	sp_Q96FW1	sp_Q96FW1|OTUB1_HUMAN Ubiquitin thioesterase OTUB1 OS=Homo sapiens OX=9606 GN=OTUB1 PE=1 SV=2
2721	A-1.18108.18108.3.0.dta	3	VYLLYRPGHYDILYK	0,Formyl[AnyN-term]#0;	0.00178	1941.04	0	1941.03	0.00845	4.35	S	1	TRUE	sp_Q96FW1	sp_Q96FW1|OTUB1_HUMAN Ubiquitin thioesterase OTUB1 OS=Homo sapiens OX=9606 GN=OTUB1 PE=1 SV=2
1278	A-1.18116.18116.2.0.dta	2	VLALSVETDYTFPLAEK		7.6e-05	1896.01	0	1896	0.01154	6.08	S	1	TRUE	sp_P05388	sp_P05388|RLA0_HUMAN 60S acidic ribosomal protein P0 OS=Homo sapiens OX=9606 GN=RPLP0 PE=1 SV=1
3546	A-1.18118.18118.5.0.dta	5	ESDHIHIIALAQALSVSIQVEYMDRGEGGTTNPHIFPEGSEPK	23,Carbamidomethyl[M]#0;	0.00629	4730.32	0	4730.32	0.00665	1.41	S	1	TRUE	sp_Q96FW1	sp_Q96FW1|OTUB1_HUMAN Ubiquitin thioesterase OTUB1 OS=Homo sapiens OX=9606 GN=OTUB1 PE=1 SV=2
6012	A-1.18133.18133.2.0.dta	2	LELSVLYKEYAEDDNIYQQK	15,Deamidated[N]#0;	0.181	2462.23	0.00033	2462.2	0.03363	13.66	S	1	TRUE	sp_Q96FW1	sp_Q96FW1|OTUB1_HUMAN Ubiquitin thioesterase OTUB1 OS=Homo sapiens OX=9606 GN=OTUB1 PE=1 SV=2
6595	A-1.18135.18135.3.0.dta	3	VYLLYRPGHYDILYK		0.227	1913.04	0.00105	1913.03	0.00707	3.69	S	1	TRUE	sp_Q96FW1	sp_Q96FW1|OTUB1_HUMAN Ubiquitin thioesterase OTUB1 OS=Homo sapiens OX=9606 GN=OTUB1 PE=1 SV=2
5154	A-1.18141.18141.2.0.dta	2	FFEHFIEGGR	0,Formyl[AnyN-term]#0;	0.0455	1266.6	0	1266.59	0.00532	4.2	S	1	TRUE	sp_Q96FW1	sp_Q96FW1|OTUB1_HUMAN Ubiquitin thioesterase OTUB1 OS=Homo sapiens OX=9606 GN=OTUB1 PE=1 SV=2
7019	A-1.18143.18143.4.2.dta	4	SKEDLVSQGFTEFTIEDFHNTFMDLIEQVEK	23,Carbamidomethyl[M]#0;	0.31	3733.77	0.00171	3733.76	0.00894	2.39	S	1	TRUE	sp_Q96FW1	sp_Q96FW1|OTUB1_HUMAN Ubiquitin thioesterase OTUB1 OS=Homo sapiens OX=9606 GN=OTUB1 PE=1 SV=2
1952	A-1.18143.18143.5.0.dta	5	ESDHIHIIALAQALSVSIQVEYMDRGEGGTTNPHIFPEGSEPK		0.000408	4673.32	0	4673.29	0.02808	6.01	S	1	TRUE	sp_Q96FW1	sp_Q96FW1|OTUB1_HUMAN Ubiquitin thioesterase OTUB1 OS=Homo sapiens OX=9606 GN=OTUB1 PE=1 SV=2
328	A-1.18157.18157.3.0.dta	3	IQQEIAVQNPLVSERLELSVLYK		2.06e-06	2669.5	0	2669.49	0.01728	6.47	S	1	TRUE	sp_Q96FW1	sp_Q96FW1|OTUB1_HUMAN Ubiquitin thioesterase OTUB1 OS=Homo sapiens OX=9606 GN=OTUB1 PE=1 SV=2
7383	A-1.18161.18161.3.0.dta	3	LELSVLYKEYAEDDNIYQQK	0,Formyl[AnyN-term]#0;	0.34	2489.22	0.0027	2489.21	0.01377	5.53	S	1	TRUE	sp_Q96FW1	sp_Q96FW1|OTUB1_HUMAN Ubiquitin thioesterase OTUB1 OS=Homo sapiens OX=9606 GN=OTUB1 PE=1 SV=2
256	A-1.18165.18165.3.0.dta	3	LELSVLYKEYAEDDNIYQQK		1.43e-06	2461.22	0	2461.21	0.01011	4.11	S	1	TRUE	sp_Q96FW1	sp_Q96FW1|OTUB1_HUMAN Ubiquitin thioesterase OTUB1 OS=Homo sapiens OX=9606 GN=OTUB1 PE=1 SV=2
5024	A-1.18166.18166.4.0.dta	4	AFGFSHLEALLDDSKELQR	8,Cation_Fe[III][E]#0;	0.0402	2229.02	0	2229.01	0.0094	4.22	S	1	TRUE	sp_Q96FW1	sp_Q96FW1|OTUB1_HUMAN Ubiquitin thioesterase OTUB1 OS=Homo sapiens OX=9606 GN=OTUB1 PE=1 SV=2
4954	A-1.18169.18169.3.0.dta	3	IQQEIAVQNPLVSERLELSVLYK	17,Cation_Na[E]#0;	0.037	2691.48	0	2691.47	0.01137	4.22	S	1	TRUE	sp_Q96FW1	sp_Q96FW1|OTUB1_HUMAN Ubiquitin thioesterase OTUB1 OS=Homo sapiens OX=9606 GN=OTUB1 PE=1 SV=2
739	A-1.18180.18180.3.0.dta	3	FGFSHLEALLDDSKELQR		1.31e-05	2105.08	0	2105.07	0.01043	4.96	C	1	TRUE	sp_Q96FW1	sp_Q96FW1|OTUB1_HUMAN Ubiquitin thioesterase OTUB1 OS=Homo sapiens OX=9606 GN=OTUB1 PE=1 SV=2
894	A-1.18181.18181.4.0.dta	4	AFGFSHLEALLDDSKELQR		2.25e-05	2176.11	0	2176.1	0.01004	4.61	S	1	TRUE	sp_Q96FW1	sp_Q96FW1|OTUB1_HUMAN Ubiquitin thioesterase OTUB1 OS=Homo sapiens OX=9606 GN=OTUB1 PE=1 SV=2
6129	A-1.18182.18182.2.0.dta	2	VQNPLVSERLELSVLYK	3,Deamidated[N]#0;	0.196	1988.13	0.00065	1988.11	0.02881	14.49	C	1	TRUE	sp_Q96FW1	sp_Q96FW1|OTUB1_HUMAN Ubiquitin thioesterase OTUB1 OS=Homo sapiens OX=9606 GN=OTUB1 PE=1 SV=2
1265	A-1.18183.18183.4.1.dta	4	AFGFSHLEALLDDSKELQR	15,Carbamidomethyl[K](Gly[K])#0;	7.39e-05	2233.13	0	2233.12	0.00855	3.83	S	1	TRUE	sp_Q96FW1	sp_Q96FW1|OTUB1_HUMAN Ubiquitin thioesterase OTUB1 OS=Homo sapiens OX=9606 GN=OTUB1 PE=1 SV=2
2370	A-1.18194.18194.2.0.dta	2	LFIGGLSFETTEESLR		0.000948	1798.93	0	1798.92	0.00687	3.82	S	1	TRUE	sp_P22626	sp_P22626|ROA2_HUMAN Heterogeneous nuclear ribonucleoproteins A2/B1 OS=Homo sapiens OX=9606 GN=HNRNPA2B1 PE=1 SV=2
759	A-1.18199.18199.3.0.dta	3	GFSHLEALLDDSKELQR		1.39e-05	1958.01	0	1958	0.00779	3.98	C	1	TRUE	sp_Q96FW1	sp_Q96FW1|OTUB1_HUMAN Ubiquitin thioesterase OTUB1 OS=Homo sapiens OX=9606 GN=OTUB1 PE=1 SV=2
2071	A-1.18206.18206.2.0.dta	2	VLALSVETDYTFPLAEK		0.000503	1896.01	0	1896	0.01131	5.97	S	1	TRUE	sp_P05388	sp_P05388|RLA0_HUMAN 60S acidic ribosomal protein P0 OS=Homo sapiens OX=9606 GN=RPLP0 PE=1 SV=1
3277	A-1.18221.18221.2.0.dta	2	VYLLYRPGHYDILYK	0,Formyl[AnyN-term]#0;	0.00418	1941.04	0	1941.03	0.00829	4.27	S	1	TRUE	sp_Q96FW1	sp_Q96FW1|OTUB1_HUMAN Ubiquitin thioesterase OTUB1 OS=Homo sapiens OX=9606 GN=OTUB1 PE=1 SV=2
1799	A-1.18237.18237.2.0.dta	2	LFIGGLSFETTEESLR		0.000293	1798.93	0	1798.92	0.00643	3.57	S	1	TRUE	sp_P22626	sp_P22626|ROA2_HUMAN Heterogeneous nuclear ribonucleoproteins A2/B1 OS=Homo sapiens OX=9606 GN=HNRNPA2B1 PE=1 SV=2
3187	A-1.18255.18255.2.0.dta	2	AVQNPLVSERLELSVLYK		0.0037	2058.16	0	2058.16	0.00306	1.48	C	1	TRUE	sp_Q96FW1	sp_Q96FW1|OTUB1_HUMAN Ubiquitin thioesterase OTUB1 OS=Homo sapiens OX=9606 GN=OTUB1 PE=1 SV=2
1390	A-1.18286.18286.3.0.dta	3	IQQEIAVQNPLVSERLELSVLYK	23,Carbamidomethyl[K](Gly[K])#0;	0.000102	2726.52	0	2726.51	0.01246	4.57	S	1	TRUE	sp_Q96FW1	sp_Q96FW1|OTUB1_HUMAN Ubiquitin thioesterase OTUB1 OS=Homo sapiens OX=9606 GN=OTUB1 PE=1 SV=2
337	A-1.18287.18287.3.0.dta	3	IQQEIAVQNPLVSERLELSVLYK		2.18e-06	2669.51	0	2669.49	0.02128	7.97	S	1	TRUE	sp_Q96FW1	sp_Q96FW1|OTUB1_HUMAN Ubiquitin thioesterase OTUB1 OS=Homo sapiens OX=9606 GN=OTUB1 PE=1 SV=2
3070	A-1.18291.18291.4.1.dta	4	IQQEIAVQNPLVSERLELSVLYKEYAEDDNIYQQK		0.00307	4166.18	0	4166.13	0.04764	11.44	S	1	TRUE	sp_Q96FW1	sp_Q96FW1|OTUB1_HUMAN Ubiquitin thioesterase OTUB1 OS=Homo sapiens OX=9606 GN=OTUB1 PE=1 SV=2
506	A-1.18308.18308.2.0.dta	2	IQQEIAVQNPLVSERLELSVLYK		4.67e-06	2669.51	0	2669.49	0.01858	6.96	S	1	TRUE	sp_Q96FW1	sp_Q96FW1|OTUB1_HUMAN Ubiquitin thioesterase OTUB1 OS=Homo sapiens OX=9606 GN=OTUB1 PE=1 SV=2
311	A-1.18315.18315.3.0.dta	3	AFGFSHLEALLDDSKELQR		1.82e-06	2176.11	0	2176.1	0.00795	3.66	S	1	TRUE	sp_Q96FW1	sp_Q96FW1|OTUB1_HUMAN Ubiquitin thioesterase OTUB1 OS=Homo sapiens OX=9606 GN=OTUB1 PE=1 SV=2
1009	A-1.18324.18324.4.0.dta	4	NPLVSERLELSVLYKEYAEDDNIYQQK		3.27e-05	3256.65	0	3256.64	0.01366	4.19	C	1	TRUE	sp_Q96FW1	sp_Q96FW1|OTUB1_HUMAN Ubiquitin thioesterase OTUB1 OS=Homo sapiens OX=9606 GN=OTUB1 PE=1 SV=2
721	A-1.18326.18326.2.0.dta	2	IQQEIAVQNPLVSERLELSVLYK		1.17e-05	2669.51	0	2669.49	0.01872	7.01	S	1	TRUE	sp_Q96FW1	sp_Q96FW1|OTUB1_HUMAN Ubiquitin thioesterase OTUB1 OS=Homo sapiens OX=9606 GN=OTUB1 PE=1 SV=2
5553	A-1.18333.18333.3.0.dta	3	NPLVSERLELSVLYKEYAEDDNIYQQK		0.0675	3256.65	0	3256.64	0.01394	4.28	C	1	TRUE	sp_Q96FW1	sp_Q96FW1|OTUB1_HUMAN Ubiquitin thioesterase OTUB1 OS=Homo sapiens OX=9606 GN=OTUB1 PE=1 SV=2
1410	A-1.18341.18341.3.0.dta	3	LELSVLYKEYAEDDNIYQQK	10,Iodo[Y]#0;	0.000108	2587.12	0	2587.11	0.0103	3.98	S	1	TRUE	sp_Q96FW1	sp_Q96FW1|OTUB1_HUMAN Ubiquitin thioesterase OTUB1 OS=Homo sapiens OX=9606 GN=OTUB1 PE=1 SV=2
3918	A-1.18342.18342.4.1.dta	4	IQQEIAVQNPLVSERLELSVLYKEYAEDDNIYQQK		0.0106	4166.15	0	4166.13	0.02104	5.05	S	1	TRUE	sp_Q96FW1	sp_Q96FW1|OTUB1_HUMAN Ubiquitin thioesterase OTUB1 OS=Homo sapiens OX=9606 GN=OTUB1 PE=1 SV=2
1165	A-1.18347.18347.3.0.dta	3	AFGFSHLEALLDDSKELQR		5.56e-05	2176.11	0	2176.1	0.00809	3.72	S	1	TRUE	sp_Q96FW1	sp_Q96FW1|OTUB1_HUMAN Ubiquitin thioesterase OTUB1 OS=Homo sapiens OX=9606 GN=OTUB1 PE=1 SV=2
886	A-1.18351.18351.2.0.dta	2	IQQEIAVQNPLVSERLELSVLYK		2.19e-05	2669.51	0	2669.49	0.01863	6.98	S	1	TRUE	sp_Q96FW1	sp_Q96FW1|OTUB1_HUMAN Ubiquitin thioesterase OTUB1 OS=Homo sapiens OX=9606 GN=OTUB1 PE=1 SV=2
4259	A-1.18355.18355.4.1.dta	4	IQQEIAVQNPLVSERLELSVLYKEYAEDDNIYQQK		0.0159	4166.15	0	4166.13	0.02104	5.05	S	1	TRUE	sp_Q96FW1	sp_Q96FW1|OTUB1_HUMAN Ubiquitin thioesterase OTUB1 OS=Homo sapiens OX=9606 GN=OTUB1 PE=1 SV=2
7867	A-1.18365.18365.4.1.dta	4	IQQEIAVQNPLVSERLELSVLYKEYAEDDNIYQQK		0.429	4166.15	0.00691	4166.13	0.02104	5.05	S	1	TRUE	sp_Q96FW1	sp_Q96FW1|OTUB1_HUMAN Ubiquitin thioesterase OTUB1 OS=Homo sapiens OX=9606 GN=OTUB1 PE=1 SV=2
4063	A-1.18367.18367.4.0.dta	4	IQQEIAVQNPLVSERLELSVLYK	4,Cation_Fe[III][E]#0;	0.0126	2722.41	0	2722.4	0.01079	3.96	S	1	TRUE	sp_Q96FW1	sp_Q96FW1|OTUB1_HUMAN Ubiquitin thioesterase OTUB1 OS=Homo sapiens OX=9606 GN=OTUB1 PE=1 SV=2
1385	A-1.18372.18372.5.1.dta	5	ESDHIHIIALAQALSVSIQVEYMDRGEGGTTNPHIFPEGSEPK		0.0001	4673.31	0	4673.29	0.01121	2.4	S	1	TRUE	sp_Q96FW1	sp_Q96FW1|OTUB1_HUMAN Ubiquitin thioesterase OTUB1 OS=Homo sapiens OX=9606 GN=OTUB1 PE=1 SV=2
4345	A-1.18375.18375.4.0.dta	4	AFGFSHLEALLDDSKELQR	0,Formyl[AnyN-term]#0;	0.0177	2204.11	0	2204.1	0.00896	4.07	S	1	TRUE	sp_Q96FW1	sp_Q96FW1|OTUB1_HUMAN Ubiquitin thioesterase OTUB1 OS=Homo sapiens OX=9606 GN=OTUB1 PE=1 SV=2
3181	A-1.18385.18385.3.0.dta	3	NVQALEIELQSQLALK		0.00367	1797.02	0	1797.01	0.00756	4.21	S	1	TRUE	sp_P13645	sp_P13645|K1C10_HUMAN Keratin, type I cytoskeletal 10 OS=Homo sapiens OX=9606 GN=KRT10 PE=1 SV=6
249	A-1.18393.18393.3.0.dta	3	AFGFSHLEALLDDSKELQR		1.36e-06	2176.11	0	2176.1	0.00829	3.81	S	1	TRUE	sp_Q96FW1	sp_Q96FW1|OTUB1_HUMAN Ubiquitin thioesterase OTUB1 OS=Homo sapiens OX=9606 GN=OTUB1 PE=1 SV=2
663	A-1.18394.18394.3.0.dta	3	AFGFSHLEALLDDSKELQR	12,Carbamidomethyl[D]#0;	9.17e-06	2233.14	0	2233.12	0.01119	5.01	S	1	TRUE	sp_Q96FW1	sp_Q96FW1|OTUB1_HUMAN Ubiquitin thioesterase OTUB1 OS=Homo sapiens OX=9606 GN=OTUB1 PE=1 SV=2
2000	A-1.18409.18409.4.0.dta	4	PLVSERLELSVLYKEYAEDDNIYQQK		0.000443	3142.61	0	3142.59	0.01176	3.74	C	1	TRUE	sp_Q96FW1	sp_Q96FW1|OTUB1_HUMAN Ubiquitin thioesterase OTUB1 OS=Homo sapiens OX=9606 GN=OTUB1 PE=1 SV=2
5632	A-1.18419.18419.2.0.dta	2	IQQEIAVQNPLVSERLELSVLYK		0.0862	2669.51	0	2669.49	0.01995	7.47	S	1	TRUE	sp_Q96FW1	sp_Q96FW1|OTUB1_HUMAN Ubiquitin thioesterase OTUB1 OS=Homo sapiens OX=9606 GN=OTUB1 PE=1 SV=2
6165	A-1.18430.18430.3.0.dta	3	NPLVSERLELSVLYKEYAEDDNIYQQK		0.215	3256.65	0.00065	3256.64	0.01394	4.28	C	1	TRUE	sp_Q96FW1	sp_Q96FW1|OTUB1_HUMAN Ubiquitin thioesterase OTUB1 OS=Homo sapiens OX=9606 GN=OTUB1 PE=1 SV=2
3808	A-1.18441.18441.2.0.dta	2	NVQALEIELQSQLALK		0.00911	1797.02	0	1797.01	0.00938	5.22	S	1	TRUE	sp_P13645	sp_P13645|K1C10_HUMAN Keratin, type I cytoskeletal 10 OS=Homo sapiens OX=9606 GN=KRT10 PE=1 SV=6
3113	A-1.18441.18441.2.1.dta	2	LFIGGLSFETTEESLR		0.00324	1798.93	0	1798.92	0.00868	4.82	S	1	TRUE	sp_P22626	sp_P22626|ROA2_HUMAN Heterogeneous nuclear ribonucleoproteins A2/B1 OS=Homo sapiens OX=9606 GN=HNRNPA2B1 PE=1 SV=2
4481	A-1.18441.18441.3.3.dta	3	IQQEIAVQNPLVSERLELSVLYK	13,Formyl[S](Ser->Asp[S])#0;	0.0209	2697.49	0	2697.48	0.0116	4.3	S	1	TRUE	sp_Q96FW1	sp_Q96FW1|OTUB1_HUMAN Ubiquitin thioesterase OTUB1 OS=Homo sapiens OX=9606 GN=OTUB1 PE=1 SV=2
5924	A-1.18465.18465.3.0.dta	3	VSERLELSVLYKEYAEDDNIYQQK	9,Val->Gln[V]#0;	0.146	2961.47	0.00033	2961.45	0.02443	8.25	C	1	TRUE	sp_Q96FW1	sp_Q96FW1|OTUB1_HUMAN Ubiquitin thioesterase OTUB1 OS=Homo sapiens OX=9606 GN=OTUB1 PE=1 SV=2
3472	A-1.18472.18472.3.0.dta	3	VYLLYRPGHYDILYK	0,Formyl[AnyN-term]#0;	0.00567	1941.03	0	1941.03	0.00788	4.06	S	1	TRUE	sp_Q96FW1	sp_Q96FW1|OTUB1_HUMAN Ubiquitin thioesterase OTUB1 OS=Homo sapiens OX=9606 GN=OTUB1 PE=1 SV=2
4488	A-1.18505.18505.2.0.dta	2	IQQEIAVQNPLVSERLELSVLYK		0.0211	2669.51	0	2669.49	0.02404	9.01	S	1	TRUE	sp_Q96FW1	sp_Q96FW1|OTUB1_HUMAN Ubiquitin thioesterase OTUB1 OS=Homo sapiens OX=9606 GN=OTUB1 PE=1 SV=2
2162	A-1.18508.18508.2.0.dta	2	NVQALEIELQSQLALK		0.000632	1797.02	0	1797.01	0.00936	5.21	S	1	TRUE	sp_P13645	sp_P13645|K1C10_HUMAN Keratin, type I cytoskeletal 10 OS=Homo sapiens OX=9606 GN=KRT10 PE=1 SV=6
4363	A-1.18508.18508.3.1.dta	3	IQQEIAVQNPLVSERLELSVLYK	19,Formyl[S](Ser->Asp[S])#0;	0.018	2697.5	0	2697.48	0.01681	6.23	S	1	TRUE	sp_Q96FW1	sp_Q96FW1|OTUB1_HUMAN Ubiquitin thioesterase OTUB1 OS=Homo sapiens OX=9606 GN=OTUB1 PE=1 SV=2
2973	A-1.18512.18512.3.0.dta	3	AFGFSHLEALLDDSKELQR	5,Formyl[S](Ser->Asp[S])#0;	0.00265	2204.11	0	2204.1	0.00927	4.21	S	1	TRUE	sp_Q96FW1	sp_Q96FW1|OTUB1_HUMAN Ubiquitin thioesterase OTUB1 OS=Homo sapiens OX=9606 GN=OTUB1 PE=1 SV=2
2262	A-1.18515.18515.4.1.dta	4	SKEDLVSQGFTEFTIEDFHNTFMDLIEQVEK	23,Carbamidomethyl[M]#0;	0.000758	3733.72	0	3733.76	-0.03802	-10.18	S	1	TRUE	sp_Q96FW1	sp_Q96FW1|OTUB1_HUMAN Ubiquitin thioesterase OTUB1 OS=Homo sapiens OX=9606 GN=OTUB1 PE=1 SV=2
2887	A-1.18515.18515.5.4.dta	5	ESDHIHIIALAQALSVSIQVEYMDRGEGGTTNPHIFPEGSEPK		0.00232	4673.29	0	4673.29	-0.00163	-0.35	S	1	TRUE	sp_Q96FW1	sp_Q96FW1|OTUB1_HUMAN Ubiquitin thioesterase OTUB1 OS=Homo sapiens OX=9606 GN=OTUB1 PE=1 SV=2
294	A-1.18523.18523.3.0.dta	3	IQQEIAVQNPLVSERLELSVLYK		1.72e-06	2669.51	0	2669.49	0.01975	7.4	S	1	TRUE	sp_Q96FW1	sp_Q96FW1|OTUB1_HUMAN Ubiquitin thioesterase OTUB1 OS=Homo sapiens OX=9606 GN=OTUB1 PE=1 SV=2
310	A-1.18524.18524.3.0.dta	3	LELSVLYKEYAEDDNIYQQK		1.82e-06	2461.22	0	2461.21	0.01172	4.76	S	1	TRUE	sp_Q96FW1	sp_Q96FW1|OTUB1_HUMAN Ubiquitin thioesterase OTUB1 OS=Homo sapiens OX=9606 GN=OTUB1 PE=1 SV=2
6019	A-1.18530.18530.4.0.dta	4	IQQEIAVQNPLVSERLELSVLYKEYAEDDNIYQQK	0,Formyl[AnyN-term]#0;	0.184	4194.15	0.00033	4194.12	0.02415	5.76	S	1	TRUE	sp_Q96FW1	sp_Q96FW1|OTUB1_HUMAN Ubiquitin thioesterase OTUB1 OS=Homo sapiens OX=9606 GN=OTUB1 PE=1 SV=2
4511	A-1.18552.18552.4.0.dta	4	PLVSERLELSVLYKEYAEDDNIYQQK	0,Carbamidomethyl[AnyN-term]#0;	0.0216	3199.63	0	3199.62	0.01544	4.82	C	1	TRUE	sp_Q96FW1	sp_Q96FW1|OTUB1_HUMAN Ubiquitin thioesterase OTUB1 OS=Homo sapiens OX=9606 GN=OTUB1 PE=1 SV=2
949	A-1.18573.18573.2.0.dta	2	NVQALEIELQSQLALK		2.64e-05	1797.02	0	1797.01	0.00937	5.21	S	1	TRUE	sp_P13645	sp_P13645|K1C10_HUMAN Keratin, type I cytoskeletal 10 OS=Homo sapiens OX=9606 GN=KRT10 PE=1 SV=6
1297	A-1.18581.18581.5.0.dta	5	ESDHIHIIALAQALSVSIQVEYMDRGEGGTTNPHIFPEGSEPK	23,Carbamidomethyl[M]#0;	7.9e-05	4730.35	0	4730.32	0.0369	7.8	S	1	TRUE	sp_Q96FW1	sp_Q96FW1|OTUB1_HUMAN Ubiquitin thioesterase OTUB1 OS=Homo sapiens OX=9606 GN=OTUB1 PE=1 SV=2
7869	A-1.18582.18582.6.3.dta	6	TVKEFCQQEVEPMCKESDHIHIIALAQALSVSIQVEYMDRGEGGTTNPHIFPEGSEPK	3,Methyl[K]#0;38,Oxidation[M]#0;	0.43	6483.07	0.00691	6483.1	-0.0385	-5.94	S	1	TRUE	sp_Q96FW1	sp_Q96FW1|OTUB1_HUMAN Ubiquitin thioesterase OTUB1 OS=Homo sapiens OX=9606 GN=OTUB1 PE=1 SV=2
6825	A-1.18587.18587.5.0.dta	5	ESDHIHIIALAQALSVSIQVEYMDRGEGGTTNPHIFPEGSEPK	0,Formyl[AnyN-term]#0;23,Oxidation[M]#0;	0.284	4717.31	0.00131	4717.28	0.02605	5.52	S	1	TRUE	sp_Q96FW1	sp_Q96FW1|OTUB1_HUMAN Ubiquitin thioesterase OTUB1 OS=Homo sapiens OX=9606 GN=OTUB1 PE=1 SV=2
1875	A-1.18589.18589.4.0.dta	4	IQQEIAVQNPLVSERLELSVLYKEYAEDDNIYQQK		0.000346	4166.16	0	4166.13	0.02825	6.78	S	1	TRUE	sp_Q96FW1	sp_Q96FW1|OTUB1_HUMAN Ubiquitin thioesterase OTUB1 OS=Homo sapiens OX=9606 GN=OTUB1 PE=1 SV=2
2485	A-1.18590.18590.6.1.dta	6	IQQEIAVQNPLVSERLELSVLYKEYAEDDNIYQQKIKDLHKK		0.00116	5028.69	0	5028.67	0.02693	5.36	S	1	TRUE	sp_Q96FW1	sp_Q96FW1|OTUB1_HUMAN Ubiquitin thioesterase OTUB1 OS=Homo sapiens OX=9606 GN=OTUB1 PE=1 SV=2
3065	A-1.18598.18598.6.6.dta	6	TVKEFCQQEVEPMCKESDHIHIIALAQALSVSIQVEYMDRGEGGTTNPHIFPEGSEPK	6,Carbamidomethyl[C]#0;14,Carbamidomethyl[C]#0;38,Carbamidomethyl[M]#0;	0.00303	6624.19	0	6624.16	0.03021	4.56	S	1	TRUE	sp_Q96FW1	sp_Q96FW1|OTUB1_HUMAN Ubiquitin thioesterase OTUB1 OS=Homo sapiens OX=9606 GN=OTUB1 PE=1 SV=2
4244	A-1.18622.18622.7.0.dta	7	TVKEFCQQEVEPMCKESDHIHIIALAQALSVSIQVEYMDRGEGGTTNPHIFPEGSEPK	6,Carbamidomethyl[C]#0;15,Methyl[K]#0;38,Carbamidomethyl[M]#0;	0.0157	6581.15	0	6581.15	0.002	0.3	S	1	TRUE	sp_Q96FW1	sp_Q96FW1|OTUB1_HUMAN Ubiquitin thioesterase OTUB1 OS=Homo sapiens OX=9606 GN=OTUB1 PE=1 SV=2
4383	A-1.18623.18623.3.0.dta	3	IQQEIAVQNPLVSERLELSVLYK	0,Carbamidomethyl[AnyN-term]#0;	0.0183	2726.53	0	2726.51	0.01656	6.07	S	1	TRUE	sp_Q96FW1	sp_Q96FW1|OTUB1_HUMAN Ubiquitin thioesterase OTUB1 OS=Homo sapiens OX=9606 GN=OTUB1 PE=1 SV=2
2584	A-1.18631.18631.4.0.dta	4	IQQEIAVQNPLVSERLELSVLYKEYAEDDNIYQQK		0.00142	4166.15	0	4166.13	0.02362	5.67	S	1	TRUE	sp_Q96FW1	sp_Q96FW1|OTUB1_HUMAN Ubiquitin thioesterase OTUB1 OS=Homo sapiens OX=9606 GN=OTUB1 PE=1 SV=2
5007	A-1.18634.18634.7.0.dta	7	TVKEFCQQEVEPMCKESDHIHIIALAQALSVSIQVEYMDRGEGGTTNPHIFPEGSEPK	38,Oxidation[M]#0;	0.0392	6469.13	0	6469.09	0.03974	6.14	S	1	TRUE	sp_Q96FW1	sp_Q96FW1|OTUB1_HUMAN Ubiquitin thioesterase OTUB1 OS=Homo sapiens OX=9606 GN=OTUB1 PE=1 SV=2
3325	A-1.18637.18637.5.2.dta	5	ESDHIHIIALAQALSVSIQVEYMDRGEGGTTNPHIFPEGSEPK	23,Carbamidomethyl[M]#0;	0.00454	4730.35	0	4730.32	0.03237	6.84	S	1	TRUE	sp_Q96FW1	sp_Q96FW1|OTUB1_HUMAN Ubiquitin thioesterase OTUB1 OS=Homo sapiens OX=9606 GN=OTUB1 PE=1 SV=2
6146	A-1.18645.18645.3.0.dta	3	IQQEIAVQNPLVSERLELSVLYKEYAEDDNIYQQK	0,Formyl[AnyN-term]#0;9,Deamidated[N]#0;30,Deamidated[N]#0;	0.205	4196.16	0.00065	4196.09	0.07094	16.91	S	1	TRUE	sp_Q96FW1	sp_Q96FW1|OTUB1_HUMAN Ubiquitin thioesterase OTUB1 OS=Homo sapiens OX=9606 GN=OTUB1 PE=1 SV=2
2334	A-1.18653.18653.3.0.dta	3	IQQEIAVQNPLVSERLELSVLYK	0,Carbamidomethyl[AnyN-term]#0;	0.00088	2726.53	0	2726.51	0.01654	6.07	S	1	TRUE	sp_Q96FW1	sp_Q96FW1|OTUB1_HUMAN Ubiquitin thioesterase OTUB1 OS=Homo sapiens OX=9606 GN=OTUB1 PE=1 SV=2
2296	A-1.18654.18654.4.0.dta	4	IQQEIAVQNPLVSERLELSVLYKEYAEDDNIYQQK		0.000812	4166.15	0	4166.13	0.02472	5.93	S	1	TRUE	sp_Q96FW1	sp_Q96FW1|OTUB1_HUMAN Ubiquitin thioesterase OTUB1 OS=Homo sapiens OX=9606 GN=OTUB1 PE=1 SV=2
5041	A-1.18662.18662.6.0.dta	6	KLFVGGIKEDTEEHHLRDYFEEYGKIDTIEIITDR		0.0409	4209.14	0	4209.11	0.02292	5.45	S	1	TRUE	sp_P22626	sp_P22626|ROA2_HUMAN Heterogeneous nuclear ribonucleoproteins A2/B1 OS=Homo sapiens OX=9606 GN=HNRNPA2B1 PE=1 SV=2
7962	A-1.18679.18679.6.9.dta	6	EALRSIMSETEAWIGLYLNANSGSLSWSSDLGASIPSWLQVPMMVRGLCTALGIYMTYSPK	44,Carbamidomethyl[M]#0;49,Carbamidomethyl[C]#0;56,Oxidation[M]#0;	0.435	6782.23	0.00784	6782.31	-0.08051	-11.87	S	1	TRUE	sp_Q6ZU45	sp_Q6ZU45|CL20A_HUMAN Putative C-type lectin domain family 20 member A OS=Homo sapiens OX=9606 GN=CLEC20A PE=2 SV=2
2036	A-1.18681.18681.5.3.dta	5	ESDHIHIIALAQALSVSIQVEYMDRGEGGTTNPHIFPEGSEPK	23,Carbamidomethyl[M]#0;	0.000471	4730.33	0	4730.32	0.01895	4.01	S	1	TRUE	sp_Q96FW1	sp_Q96FW1|OTUB1_HUMAN Ubiquitin thioesterase OTUB1 OS=Homo sapiens OX=9606 GN=OTUB1 PE=1 SV=2
1782	A-1.18689.18689.4.1.dta	4	SKEDLVSQGFTEFTIEDFHNTFMDLIEQVEK	23,Carbamidomethyl[M]#0;	0.000284	3733.71	0	3733.76	-0.0507	-13.58	S	1	TRUE	sp_Q96FW1	sp_Q96FW1|OTUB1_HUMAN Ubiquitin thioesterase OTUB1 OS=Homo sapiens OX=9606 GN=OTUB1 PE=1 SV=2
7377	A-1.18691.18691.5.0.dta	5	CKESDHIHIIALAQALSVSIQVEYMDRGEGGTTNPHIFPEGSEPK	25,Carbamidomethyl[M]#0;	0.336	4961.42	0.0027	4961.42	0.00348	0.7	S	1	TRUE	sp_Q96FW1	sp_Q96FW1|OTUB1_HUMAN Ubiquitin thioesterase OTUB1 OS=Homo sapiens OX=9606 GN=OTUB1 PE=1 SV=2
2787	A-1.18696.18696.4.1.dta	4	SKEDLVSQGFTEFTIEDFHNTFMDLIEQVEK	23,Carbamidomethyl[M]#0;	0.00199	3733.71	0	3733.76	-0.0507	-13.58	S	1	TRUE	sp_Q96FW1	sp_Q96FW1|OTUB1_HUMAN Ubiquitin thioesterase OTUB1 OS=Homo sapiens OX=9606 GN=OTUB1 PE=1 SV=2
2127	A-1.18716.18716.4.2.dta	4	SKEDLVSQGFTEFTIEDFHNTFMDLIEQVEK	23,Carbamidomethyl[M]#0;	0.000571	3733.77	0	3733.76	0.00912	2.44	S	1	TRUE	sp_Q96FW1	sp_Q96FW1|OTUB1_HUMAN Ubiquitin thioesterase OTUB1 OS=Homo sapiens OX=9606 GN=OTUB1 PE=1 SV=2
1370	A-1.18716.18716.5.0.dta	5	ESDHIHIIALAQALSVSIQVEYMDRGEGGTTNPHIFPEGSEPK		9.56e-05	4673.32	0	4673.29	0.02548	5.45	S	1	TRUE	sp_Q96FW1	sp_Q96FW1|OTUB1_HUMAN Ubiquitin thioesterase OTUB1 OS=Homo sapiens OX=9606 GN=OTUB1 PE=1 SV=2
633	A-1.18731.18731.5.0.dta	5	ESDHIHIIALAQALSVSIQVEYMDRGEGGTTNPHIFPEGSEPK		7.99e-06	4673.32	0	4673.29	0.02548	5.45	S	1	TRUE	sp_Q96FW1	sp_Q96FW1|OTUB1_HUMAN Ubiquitin thioesterase OTUB1 OS=Homo sapiens OX=9606 GN=OTUB1 PE=1 SV=2
5766	A-1.18742.18742.3.1.dta	3	LSVSIQVEYMDRGEGGTTNPHIFPEGSEPK	10,Dethiomethyl[M]#0;	0.118	3226.52	0	3226.56	-0.0474	-14.69	C	1	TRUE	sp_Q96FW1	sp_Q96FW1|OTUB1_HUMAN Ubiquitin thioesterase OTUB1 OS=Homo sapiens OX=9606 GN=OTUB1 PE=1 SV=2
5989	A-1.18748.18748.4.1.dta	4	IQQEIAVQNPLVSERLELSVLYKEYAEDDNIYQQK	0,Formyl[AnyN-term]#0;	0.17	4194.15	0.00033	4194.12	0.02988	7.12	S	1	TRUE	sp_Q96FW1	sp_Q96FW1|OTUB1_HUMAN Ubiquitin thioesterase OTUB1 OS=Homo sapiens OX=9606 GN=OTUB1 PE=1 SV=2
247	A-1.18758.18758.3.0.dta	3	AFGFSHLEALLDDSKELQR		1.34e-06	2176.11	0	2176.1	0.0109	5.01	S	1	TRUE	sp_Q96FW1	sp_Q96FW1|OTUB1_HUMAN Ubiquitin thioesterase OTUB1 OS=Homo sapiens OX=9606 GN=OTUB1 PE=1 SV=2
5572	A-1.18764.18764.3.0.dta	3	NVQALEIELQSQLALK		0.0708	1797.02	0	1797.01	0.00832	4.63	S	1	TRUE	sp_P13645	sp_P13645|K1C10_HUMAN Keratin, type I cytoskeletal 10 OS=Homo sapiens OX=9606 GN=KRT10 PE=1 SV=6
2833	A-1.18784.18784.6.1.dta	6	TVKEFCQQEVEPMCKESDHIHIIALAQALSVSIQVEYMDRGEGGTTNPHIFPEGSEPK	6,Carbamidomethyl[C]#0;13,Carbamidomethyl[M]#0;38,Carbamidomethyl[M]#0;	0.00216	6624.13	0	6624.16	-0.02534	-3.83	S	1	TRUE	sp_Q96FW1	sp_Q96FW1|OTUB1_HUMAN Ubiquitin thioesterase OTUB1 OS=Homo sapiens OX=9606 GN=OTUB1 PE=1 SV=2
2808	A-1.18790.18790.3.0.dta	3	AFGFSHLEALLDDSKELQR	12,Carbamidomethyl[D]#0;	0.00206	2233.14	0	2233.12	0.0129	5.77	S	1	TRUE	sp_Q96FW1	sp_Q96FW1|OTUB1_HUMAN Ubiquitin thioesterase OTUB1 OS=Homo sapiens OX=9606 GN=OTUB1 PE=1 SV=2
5389	A-1.18821.18821.5.0.dta	5	LFVGGIKEDTEEHHLRDYFEEYGKIDTIEIITDR	13,Delta_H(6)C(3)O(1)[H]#0;	0.0579	4139.06	0	4139.06	0.00152	0.37	S	1	TRUE	sp_P22626	sp_P22626|ROA2_HUMAN Heterogeneous nuclear ribonucleoproteins A2/B1 OS=Homo sapiens OX=9606 GN=HNRNPA2B1 PE=1 SV=2
6122	A-1.18827.18827.6.3.dta	6	TVKEFCQQEVEPMCKESDHIHIIALAQALSVSIQVEYMDRGEGGTTNPHIFPEGSEPK	0,Formyl[AnyN-term]#0;38,Oxidation[M]#0;	0.194	6497.04	0.00065	6497.08	-0.04453	-6.85	S	1	TRUE	sp_Q96FW1	sp_Q96FW1|OTUB1_HUMAN Ubiquitin thioesterase OTUB1 OS=Homo sapiens OX=9606 GN=OTUB1 PE=1 SV=2
5679	A-1.18830.18830.6.5.dta	6	EFCQQEVEPMCKESDHIHIIALAQALSVSIQVEYMDRGEGGTTNPHIFPEGSEPK	11,IGBP_13C(2)[C]#0;	0.0954	6422.98	0	6422.9	0.0729	11.35	S	1	TRUE	sp_Q96FW1	sp_Q96FW1|OTUB1_HUMAN Ubiquitin thioesterase OTUB1 OS=Homo sapiens OX=9606 GN=OTUB1 PE=1 SV=2
4088	A-1.18837.18837.5.0.dta	5	IQQEIAVQNPLVSERLELSVLYKEYAEDDNIYQQK	0,Lys[AnyN-term]#0;	0.013	4294.25	0	4294.22	0.02746	6.4	S	1	TRUE	sp_Q96FW1	sp_Q96FW1|OTUB1_HUMAN Ubiquitin thioesterase OTUB1 OS=Homo sapiens OX=9606 GN=OTUB1 PE=1 SV=2
5411	A-1.18846.18846.5.0.dta	5	LFVGGIKEDTEEHHLRDYFEEYGKIDTIEIITDR	20,Carbamidomethyl[E]#0;	0.0591	4138.05	0	4138.04	0.01242	3	S	1	TRUE	sp_P22626	sp_P22626|ROA2_HUMAN Heterogeneous nuclear ribonucleoproteins A2/B1 OS=Homo sapiens OX=9606 GN=HNRNPA2B1 PE=1 SV=2
4313	A-1.18848.18848.5.4.dta	5	LFVGGIKEDTEEHHLRDYFEEYGKIDTIEIITDR		0.0171	4081.04	0	4081.02	0.02239	5.49	S	1	TRUE	sp_P22626	sp_P22626|ROA2_HUMAN Heterogeneous nuclear ribonucleoproteins A2/B1 OS=Homo sapiens OX=9606 GN=HNRNPA2B1 PE=1 SV=2
5663	A-1.18849.18849.5.0.dta	5	LFVGGIKEDTEEHHLRDYFEEYGKIDTIEIITDR	17,Carbamidomethyl[D]#0;	0.0921	4138.05	0	4138.04	0.01242	3	S	1	TRUE	sp_P22626	sp_P22626|ROA2_HUMAN Heterogeneous nuclear ribonucleoproteins A2/B1 OS=Homo sapiens OX=9606 GN=HNRNPA2B1 PE=1 SV=2
5754	A-1.18852.18852.3.0.dta	3	LELSVLYKEYAEDDNIYQQK	0,Formyl[AnyN-term]#0;	0.114	2489.22	0	2489.21	0.01138	4.57	S	1	TRUE	sp_Q96FW1	sp_Q96FW1|OTUB1_HUMAN Ubiquitin thioesterase OTUB1 OS=Homo sapiens OX=9606 GN=OTUB1 PE=1 SV=2
3778	A-1.18859.18859.2.0.dta	2	LELSVLYKEYAEDDNIYQQK	8,Formyl[K]#0;	0.00884	2489.23	0	2489.21	0.01701	6.84	S	1	TRUE	sp_Q96FW1	sp_Q96FW1|OTUB1_HUMAN Ubiquitin thioesterase OTUB1 OS=Homo sapiens OX=9606 GN=OTUB1 PE=1 SV=2
2228	A-1.18862.18862.3.0.dta	3	IQQEIAVQNPLVSERLELSVLYK	13,Formyl[S](Ser->Asp[S])#0;	0.000707	2697.5	0	2697.48	0.01626	6.03	S	1	TRUE	sp_Q96FW1	sp_Q96FW1|OTUB1_HUMAN Ubiquitin thioesterase OTUB1 OS=Homo sapiens OX=9606 GN=OTUB1 PE=1 SV=2
5998	A-1.18867.18867.5.0.dta	5	RIQQEIAVQNPLVSERLELSVLYKEYAEDDNIYQQK	0,Formyl[AnyN-term]#0;10,Deamidated[N]#0;	0.173	4351.27	0.00033	4351.21	0.06486	14.91	C	1	TRUE	sp_Q96FW1	sp_Q96FW1|OTUB1_HUMAN Ubiquitin thioesterase OTUB1 OS=Homo sapiens OX=9606 GN=OTUB1 PE=1 SV=2
1311	A-1.18887.18887.3.0.dta	3	IQQEIAVQNPLVSERLELSVLYK		8.22e-05	2669.5	0	2669.49	0.01643	6.15	S	1	TRUE	sp_Q96FW1	sp_Q96FW1|OTUB1_HUMAN Ubiquitin thioesterase OTUB1 OS=Homo sapiens OX=9606 GN=OTUB1 PE=1 SV=2
581	A-1.18890.18890.3.0.dta	3	LELSVLYKEYAEDDNIYQQK		6.85e-06	2461.23	0	2461.21	0.0126	5.12	S	1	TRUE	sp_Q96FW1	sp_Q96FW1|OTUB1_HUMAN Ubiquitin thioesterase OTUB1 OS=Homo sapiens OX=9606 GN=OTUB1 PE=1 SV=2
2730	A-1.18892.18892.6.7.dta	6	TVKEFCQQEVEPMCKESDHIHIIALAQALSVSIQVEYMDRGEGGTTNPHIFPEGSEPK	0,Formyl[AnyN-term]#0;38,Carbamidomethyl[M]#0;	0.00181	6538.12	0	6538.11	0.01431	2.19	S	1	TRUE	sp_Q96FW1	sp_Q96FW1|OTUB1_HUMAN Ubiquitin thioesterase OTUB1 OS=Homo sapiens OX=9606 GN=OTUB1 PE=1 SV=2
6622	A-1.18893.18893.6.1.dta	6	TVKEFCQQEVEPMCKESDHIHIIALAQALSVSIQVEYMDRGEGGTTNPHIFPEGSEPK	0,Formyl[AnyN-term]#0;6,Carbamidomethyl[C]#0;38,Oxidation[M]#0;	0.239	6554.1	0.00105	6554.1	-0.0059	-0.9	S	1	TRUE	sp_Q96FW1	sp_Q96FW1|OTUB1_HUMAN Ubiquitin thioesterase OTUB1 OS=Homo sapiens OX=9606 GN=OTUB1 PE=1 SV=2
4307	A-1.18895.18895.4.1.dta	4	LFVGGIKEDTEEHHLRDYFEEYGKIDTIEIITDR	16,Deamidated[R]#0;	0.017	4082.05	0	4082	0.04709	11.54	S	1	TRUE	sp_P22626	sp_P22626|ROA2_HUMAN Heterogeneous nuclear ribonucleoproteins A2/B1 OS=Homo sapiens OX=9606 GN=HNRNPA2B1 PE=1 SV=2
5613	A-1.18896.18896.5.6.dta	5	KLFVGGIKEDTEEHHLRDYFEEYGKIDTIEIITDR		0.0816	4209.17	0	4209.11	0.05881	13.97	S	1	TRUE	sp_P22626	sp_P22626|ROA2_HUMAN Heterogeneous nuclear ribonucleoproteins A2/B1 OS=Homo sapiens OX=9606 GN=HNRNPA2B1 PE=1 SV=2
3724	A-1.18907.18907.3.0.dta	3	IQQEIAVQNPLVSERLELSVLYK	19,Formyl[S](Ser->Asp[S])#0;	0.00833	2697.5	0	2697.48	0.01704	6.32	S	1	TRUE	sp_Q96FW1	sp_Q96FW1|OTUB1_HUMAN Ubiquitin thioesterase OTUB1 OS=Homo sapiens OX=9606 GN=OTUB1 PE=1 SV=2
3250	A-1.18909.18909.3.0.dta	3	LELSVLYKEYAEDDNIYQQK	0,Formyl[AnyN-term]#0;	0.00401	2489.22	0	2489.21	0.01181	4.74	S	1	TRUE	sp_Q96FW1	sp_Q96FW1|OTUB1_HUMAN Ubiquitin thioesterase OTUB1 OS=Homo sapiens OX=9606 GN=OTUB1 PE=1 SV=2
5647	A-1.18910.18910.6.12.dta	6	TVKEFCQQEVEPMCKESDHIHIIALAQALSVSIQVEYMDRGEGGTTNPHIFPEGSEPK	3,Methyl[K]#0;13,Oxidation[M]#0;38,Oxidation[M]#0;	0.0882	6499.1	0	6499.1	-0.00258	-0.4	S	1	TRUE	sp_Q96FW1	sp_Q96FW1|OTUB1_HUMAN Ubiquitin thioesterase OTUB1 OS=Homo sapiens OX=9606 GN=OTUB1 PE=1 SV=2
5958	A-1.18915.18915.6.5.dta	6	KEFCQQEVEPMCKESDHIHIIALAQALSVSIQVEYMDRGEGGTTNPHIFPEGSEPK	36,Carbamidomethyl[M]#0;	0.159	6309.99	0.00033	6310	-0.00448	-0.71	C	1	TRUE	sp_Q96FW1	sp_Q96FW1|OTUB1_HUMAN Ubiquitin thioesterase OTUB1 OS=Homo sapiens OX=9606 GN=OTUB1 PE=1 SV=2
3501	A-1.18918.18918.4.1.dta	4	SKEDLVSQGFTEFTIEDFHNTFMDLIEQVEK	23,Carbamidomethyl[M]#0;	0.00592	3733.78	0	3733.76	0.02452	6.57	S	1	TRUE	sp_Q96FW1	sp_Q96FW1|OTUB1_HUMAN Ubiquitin thioesterase OTUB1 OS=Homo sapiens OX=9606 GN=OTUB1 PE=1 SV=2
2403	A-1.18925.18925.6.2.dta	6	TVKEFCQQEVEPMCKESDHIHIIALAQALSVSIQVEYMDRGEGGTTNPHIFPEGSEPK	6,Carbamidomethyl[C]#0;14,Carbamidomethyl[C]#0;38,Carbamidomethyl[M]#0;	0.000992	6624.19	0	6624.16	0.02805	4.23	S	1	TRUE	sp_Q96FW1	sp_Q96FW1|OTUB1_HUMAN Ubiquitin thioesterase OTUB1 OS=Homo sapiens OX=9606 GN=OTUB1 PE=1 SV=2
6147	A-1.18926.18926.3.1.dta	3	ESDHIHIIALAQALSVSIQVEYMDRGEGGT	23,EHD-diphenylpentanone[M]#0;	0.206	3505.73	0.00065	3505.73	0.00357	1.02	N	1	TRUE	sp_Q96FW1	sp_Q96FW1|OTUB1_HUMAN Ubiquitin thioesterase OTUB1 OS=Homo sapiens OX=9606 GN=OTUB1 PE=1 SV=2
5383	A-1.18936.18936.5.0.dta	5	RIQQEIAVQNPLVSERLELSVLYKEYAEDDNIYQQK	4,Ethyl+Deamidated[Q]#0;	0.0573	4351.28	0	4351.25	0.02959	6.8	C	1	TRUE	sp_Q96FW1	sp_Q96FW1|OTUB1_HUMAN Ubiquitin thioesterase OTUB1 OS=Homo sapiens OX=9606 GN=OTUB1 PE=1 SV=2
5022	A-1.18942.18942.4.1.dta	4	IQQEIAVQNPLVSERLELSVLYKEYAEDDNIYQQK	0,Formyl[AnyN-term]#0;9,Deamidated[N]#0;	0.0402	4195.17	0	4195.11	0.06497	15.49	S	1	TRUE	sp_Q96FW1	sp_Q96FW1|OTUB1_HUMAN Ubiquitin thioesterase OTUB1 OS=Homo sapiens OX=9606 GN=OTUB1 PE=1 SV=2
5522	A-1.18945.18945.3.0.dta	3	VYLLYRPGHYDILYK	0,Formyl[AnyN-term]#0;	0.065	1941.04	0	1941.03	0.01102	5.68	S	1	TRUE	sp_Q96FW1	sp_Q96FW1|OTUB1_HUMAN Ubiquitin thioesterase OTUB1 OS=Homo sapiens OX=9606 GN=OTUB1 PE=1 SV=2
7673	A-1.18965.18965.6.2.dta	6	TVKEFCQQEVEPMCKESDHIHIIALAQALSVSIQVEYMDRGEGGTTNPHIFPEGSEPK		0.389	6453.02	0.00471	6453.09	-0.07238	-11.22	S	1	TRUE	sp_Q96FW1	sp_Q96FW1|OTUB1_HUMAN Ubiquitin thioesterase OTUB1 OS=Homo sapiens OX=9606 GN=OTUB1 PE=1 SV=2
4573	A-1.18966.18966.4.0.dta	4	IQQEIAVQNPLVSERLELSVLYKEYAEDDNIYQQK	23,Carbamidomethyl[K](Gly[K])#0;	0.0234	4223.19	0	4223.15	0.03889	9.21	S	1	TRUE	sp_Q96FW1	sp_Q96FW1|OTUB1_HUMAN Ubiquitin thioesterase OTUB1 OS=Homo sapiens OX=9606 GN=OTUB1 PE=1 SV=2
2363	A-1.18967.18967.5.0.dta	5	CKESDHIHIIALAQALSVSIQVEYMDRGEGGTTNPHIFPEGSEPK	1,Carbamidomethyl[C]#0;25,Carbamidomethyl[M]#0;	0.000941	5018.44	0	5018.44	-0.00185	-0.37	S	1	TRUE	sp_Q96FW1	sp_Q96FW1|OTUB1_HUMAN Ubiquitin thioesterase OTUB1 OS=Homo sapiens OX=9606 GN=OTUB1 PE=1 SV=2
1894	A-1.18976.18976.4.0.dta	4	IQQEIAVQNPLVSERLELSVLYKEYAEDDNIYQQK		0.000358	4166.15	0	4166.13	0.0258	6.19	S	1	TRUE	sp_Q96FW1	sp_Q96FW1|OTUB1_HUMAN Ubiquitin thioesterase OTUB1 OS=Homo sapiens OX=9606 GN=OTUB1 PE=1 SV=2
4006	A-1.18978.18978.4.3.dta	4	LFVGGIKEDTEEHHLRDYFEEYGKIDTIEIITDR	16,Deamidated[R]#0;	0.0118	4082.05	0	4082	0.04748	11.63	S	1	TRUE	sp_P22626	sp_P22626|ROA2_HUMAN Heterogeneous nuclear ribonucleoproteins A2/B1 OS=Homo sapiens OX=9606 GN=HNRNPA2B1 PE=1 SV=2
2100	A-1.19001.19001.3.0.dta	3	LELSVLYKEYAEDDNIYQQK	8,Formyl[K]#0;	0.000532	2489.22	0	2489.21	0.01138	4.57	S	1	TRUE	sp_Q96FW1	sp_Q96FW1|OTUB1_HUMAN Ubiquitin thioesterase OTUB1 OS=Homo sapiens OX=9606 GN=OTUB1 PE=1 SV=2
5627	A-1.19005.19005.6.3.dta	6	TVKEFCQQEVEPMCKESDHIHIIALAQALSVSIQVEYMDRGEGGTTNPHIFPEGSEPK	6,Carbamidomethyl[C]#0;15,Methyl[K]#0;38,Oxidation[M]#0;	0.0841	6540.08	0	6540.13	-0.04743	-7.25	S	1	TRUE	sp_Q96FW1	sp_Q96FW1|OTUB1_HUMAN Ubiquitin thioesterase OTUB1 OS=Homo sapiens OX=9606 GN=OTUB1 PE=1 SV=2
2148	A-1.19008.19008.4.0.dta	4	IQQEIAVQNPLVSERLELSVLYKEYAEDDNIYQQK		0.000604	4166.16	0	4166.13	0.02692	6.46	S	1	TRUE	sp_Q96FW1	sp_Q96FW1|OTUB1_HUMAN Ubiquitin thioesterase OTUB1 OS=Homo sapiens OX=9606 GN=OTUB1 PE=1 SV=2
4458	A-1.19009.19009.6.3.dta	6	EFCQQEVEPMCKESDHIHIIALAQALSVSIQVEYMDRGEGGTTNPHIFPEGSEPK	3,Carbamidomethyl[C]#0;11,Carbamidomethyl[C]#0;35,Carbamidomethyl[M]#0;	0.0203	6295.98	0	6295.95	0.03217	5.11	S	1	TRUE	sp_Q96FW1	sp_Q96FW1|OTUB1_HUMAN Ubiquitin thioesterase OTUB1 OS=Homo sapiens OX=9606 GN=OTUB1 PE=1 SV=2
5602	A-1.19013.19013.6.3.dta	6	TVKEFCQQEVEPMCKESDHIHIIALAQALSVSIQVEYMDRGEGGTTNPHIFPEGSEPK	6,Carbamidomethyl[C]#0;15,Methyl[K]#0;38,Oxidation[M]#0;	0.0789	6540.08	0	6540.13	-0.04743	-7.25	S	1	TRUE	sp_Q96FW1	sp_Q96FW1|OTUB1_HUMAN Ubiquitin thioesterase OTUB1 OS=Homo sapiens OX=9606 GN=OTUB1 PE=1 SV=2
6829	A-1.19017.19017.3.9.dta	3	SVSIQVEYMDRGEGGTTNPHIFPEGSEPK	6,Val->Gln[V]#0;	0.287	3190.51	0.00131	3190.47	0.03374	10.58	C	1	TRUE	sp_Q96FW1	sp_Q96FW1|OTUB1_HUMAN Ubiquitin thioesterase OTUB1 OS=Homo sapiens OX=9606 GN=OTUB1 PE=1 SV=2
2456	A-1.19031.19031.5.0.dta	5	LFVGGIKEDTEEHHLRDYFEEYGKIDTIEIITDR		0.0011	4081.04	0	4081.02	0.02526	6.19	S	1	TRUE	sp_P22626	sp_P22626|ROA2_HUMAN Heterogeneous nuclear ribonucleoproteins A2/B1 OS=Homo sapiens OX=9606 GN=HNRNPA2B1 PE=1 SV=2
2419	A-1.19034.19034.3.0.dta	3	IQQEIAVQNPLVSERLELSVLYKEYAEDDNIYQQK	0,Formyl[AnyN-term]#0;	0.00102	4194.16	0	4194.12	0.03285	7.83	S	1	TRUE	sp_Q96FW1	sp_Q96FW1|OTUB1_HUMAN Ubiquitin thioesterase OTUB1 OS=Homo sapiens OX=9606 GN=OTUB1 PE=1 SV=2
4522	A-1.19048.19048.6.2.dta	6	EFCQQEVEPMCKESDHIHIIALAQALSVSIQVEYMDRGEGGTTNPHIFPEGSEPK	3,Carbamidomethyl[C]#0;11,Carbamidomethyl[C]#0;35,Carbamidomethyl[M]#0;	0.0219	6295.98	0	6295.95	0.03473	5.52	S	1	TRUE	sp_Q96FW1	sp_Q96FW1|OTUB1_HUMAN Ubiquitin thioesterase OTUB1 OS=Homo sapiens OX=9606 GN=OTUB1 PE=1 SV=2
4986	A-1.19065.19065.3.0.dta	3	IQQEIAVQNPLVSERLELSVLYKEYAEDDNIYQQK	10,Pro->Val[P]#0;	0.0383	4168.15	0	4168.14	0.00376	0.9	S	1	TRUE	sp_Q96FW1	sp_Q96FW1|OTUB1_HUMAN Ubiquitin thioesterase OTUB1 OS=Homo sapiens OX=9606 GN=OTUB1 PE=1 SV=2
4031	A-1.19071.19071.3.0.dta	3	LELSVLYKEYAEDDNIYQQK	8,Formyl[K]#0;	0.012	2489.22	0	2489.21	0.01213	4.87	S	1	TRUE	sp_Q96FW1	sp_Q96FW1|OTUB1_HUMAN Ubiquitin thioesterase OTUB1 OS=Homo sapiens OX=9606 GN=OTUB1 PE=1 SV=2
1589	A-1.19080.19080.4.0.dta	4	SKEDLVSQGFTEFTIEDFHNTFMDLIEQVEK	23,Carbamidomethyl[M]#0;	0.000177	3733.79	0	3733.76	0.0286	7.66	S	1	TRUE	sp_Q96FW1	sp_Q96FW1|OTUB1_HUMAN Ubiquitin thioesterase OTUB1 OS=Homo sapiens OX=9606 GN=OTUB1 PE=1 SV=2
769	A-1.19082.19082.4.0.dta	4	SKEDLVSQGFTEFTIEDFHNTFMDLIEQVEK	23,Carbamidomethyl[M]#0;	1.45e-05	3733.79	0	3733.76	0.0286	7.66	S	1	TRUE	sp_Q96FW1	sp_Q96FW1|OTUB1_HUMAN Ubiquitin thioesterase OTUB1 OS=Homo sapiens OX=9606 GN=OTUB1 PE=1 SV=2
4412	A-1.19084.19084.3.1.dta	3	LELSVLYKEYAEDDNIYQQK	0,Formyl[AnyN-term]#0;	0.0192	2489.22	0	2489.21	0.01213	4.87	S	1	TRUE	sp_Q96FW1	sp_Q96FW1|OTUB1_HUMAN Ubiquitin thioesterase OTUB1 OS=Homo sapiens OX=9606 GN=OTUB1 PE=1 SV=2
1930	A-1.19088.19088.3.0.dta	3	IQQEIAVQNPLVSERLELSVLYKEYAEDDNIYQQK		0.000392	4166.16	0	4166.13	0.0278	6.67	S	1	TRUE	sp_Q96FW1	sp_Q96FW1|OTUB1_HUMAN Ubiquitin thioesterase OTUB1 OS=Homo sapiens OX=9606 GN=OTUB1 PE=1 SV=2
868	A-1.19095.19095.5.0.dta	5	ESDHIHIIALAQALSVSIQVEYMDRGEGGTTNPHIFPEGSEPK		2.06e-05	4673.31	0	4673.29	0.01197	2.56	S	1	TRUE	sp_Q96FW1	sp_Q96FW1|OTUB1_HUMAN Ubiquitin thioesterase OTUB1 OS=Homo sapiens OX=9606 GN=OTUB1 PE=1 SV=2
982	A-1.19099.19099.4.0.dta	4	IQQEIAVQNPLVSERLELSVLYKEYAEDDNIYQQK		3.01e-05	4166.16	0	4166.13	0.02982	7.16	S	1	TRUE	sp_Q96FW1	sp_Q96FW1|OTUB1_HUMAN Ubiquitin thioesterase OTUB1 OS=Homo sapiens OX=9606 GN=OTUB1 PE=1 SV=2
3864	A-1.19100.19100.5.0.dta	5	QQDRIQQEIAVQNPLVSERLELSVLYKEYAEDDNIYQQK		0.00981	4693.36	0	4693.37	-0.01386	-2.95	C	1	TRUE	sp_Q96FW1	sp_Q96FW1|OTUB1_HUMAN Ubiquitin thioesterase OTUB1 OS=Homo sapiens OX=9606 GN=OTUB1 PE=1 SV=2
6172	A-1.19112.19112.5.1.dta	5	RIQQEIAVQNPLVSERLELSVLYKEYAEDDNIYQQK	10,Deamidated[N]#0;	0.221	4323.26	0.00065	4323.21	0.05024	11.62	C	1	TRUE	sp_Q96FW1	sp_Q96FW1|OTUB1_HUMAN Ubiquitin thioesterase OTUB1 OS=Homo sapiens OX=9606 GN=OTUB1 PE=1 SV=2
1644	A-1.19117.19117.4.0.dta	4	GFGFVTFSSMAEVDAAMAARPHSIDGR		0.000208	2827.35	0	2827.33	0.01765	6.24	S	1	TRUE	sp_P22626	sp_P22626|ROA2_HUMAN Heterogeneous nuclear ribonucleoproteins A2/B1 OS=Homo sapiens OX=9606 GN=HNRNPA2B1 PE=1 SV=2
429	A-1.19123.19123.3.0.dta	3	AFGFSHLEALLDDSKELQR		3.35e-06	2176.12	0	2176.1	0.01296	5.95	S	1	TRUE	sp_Q96FW1	sp_Q96FW1|OTUB1_HUMAN Ubiquitin thioesterase OTUB1 OS=Homo sapiens OX=9606 GN=OTUB1 PE=1 SV=2
3483	A-1.19137.19137.5.0.dta	5	ESDHIHIIALAQALSVSIQVEYMDRGEGGTTNPHIFPEGSEPK	30,GG[T]#0;	0.00576	4787.37	0	4787.34	0.02938	6.14	S	1	TRUE	sp_Q96FW1	sp_Q96FW1|OTUB1_HUMAN Ubiquitin thioesterase OTUB1 OS=Homo sapiens OX=9606 GN=OTUB1 PE=1 SV=2
1425	A-1.19144.19144.6.1.dta	6	CKESDHIHIIALAQALSVSIQVEYMDRGEGGTTNPHIFPEGSEPK	1,Carbamidomethyl[C]#0;25,Carbamidomethyl[M]#0;	0.000113	5018.46	0	5018.44	0.01871	3.73	S	1	TRUE	sp_Q96FW1	sp_Q96FW1|OTUB1_HUMAN Ubiquitin thioesterase OTUB1 OS=Homo sapiens OX=9606 GN=OTUB1 PE=1 SV=2
719	A-1.19148.19148.6.0.dta	6	TVKEFCQQEVEPMCKESDHIHIIALAQALSVSIQVEYMDRGEGGTTNPHIFPEGSEPK	6,Carbamidomethyl[C]#0;13,Carbamidomethyl[M]#0;38,Carbamidomethyl[M]#0;	1.17e-05	6624.21	0	6624.16	0.04922	7.43	S	1	TRUE	sp_Q96FW1	sp_Q96FW1|OTUB1_HUMAN Ubiquitin thioesterase OTUB1 OS=Homo sapiens OX=9606 GN=OTUB1 PE=1 SV=2
3770	A-1.19151.19151.4.0.dta	4	LLTSGYLQRESKFFEHFIEGGR		0.00878	2614.36	0	2614.34	0.0181	6.92	S	1	TRUE	sp_Q96FW1	sp_Q96FW1|OTUB1_HUMAN Ubiquitin thioesterase OTUB1 OS=Homo sapiens OX=9606 GN=OTUB1 PE=1 SV=2
1636	A-1.19152.19152.3.0.dta	3	LELSVLYKEYAEDDNIYQQK		0.000205	2461.23	0	2461.21	0.01541	6.26	S	1	TRUE	sp_Q96FW1	sp_Q96FW1|OTUB1_HUMAN Ubiquitin thioesterase OTUB1 OS=Homo sapiens OX=9606 GN=OTUB1 PE=1 SV=2
2335	A-1.19160.19160.6.5.dta	6	CKESDHIHIIALAQALSVSIQVEYMDRGEGGTTNPHIFPEGSEPK	1,Carbamidomethyl[C]#0;2,Methyl[K]#0;25,Carbamidomethyl[M]#0;	0.000885	5032.49	0	5032.46	0.03715	7.38	S	1	TRUE	sp_Q96FW1	sp_Q96FW1|OTUB1_HUMAN Ubiquitin thioesterase OTUB1 OS=Homo sapiens OX=9606 GN=OTUB1 PE=1 SV=2
4443	A-1.19162.19162.5.0.dta	5	IQQEIAVQNPLVSERLELSVLYKEYAEDDNIYQQKIK		0.02	4407.35	0	4407.31	0.04239	9.62	S	1	TRUE	sp_Q96FW1	sp_Q96FW1|OTUB1_HUMAN Ubiquitin thioesterase OTUB1 OS=Homo sapiens OX=9606 GN=OTUB1 PE=1 SV=2
5077	A-1.19168.19168.5.0.dta	5	ESDHIHIIALAQALSVSIQVEYMDRGEGGTTNPHIFPEGSEPK	34,His->Phe[H]#0;	0.0426	4683.26	0	4683.3	-0.04393	-9.38	S	1	TRUE	sp_Q96FW1	sp_Q96FW1|OTUB1_HUMAN Ubiquitin thioesterase OTUB1 OS=Homo sapiens OX=9606 GN=OTUB1 PE=1 SV=2
668	A-1.19188.19188.6.0.dta	6	ESDHIHIIALAQALSVSIQVEYMDRGEGGTTNPHIFPEGSEPK	23,Carbamidomethyl[M]#0;	9.37e-06	4730.35	0	4730.32	0.03143	6.64	S	1	TRUE	sp_Q96FW1	sp_Q96FW1|OTUB1_HUMAN Ubiquitin thioesterase OTUB1 OS=Homo sapiens OX=9606 GN=OTUB1 PE=1 SV=2
3025	A-1.19207.19207.3.0.dta	3	IQQEIAVQNPLVSERLELSVLYKEYAEDDNIYQQK	28,Carbamidomethyl[D]#0;	0.00287	4223.18	0	4223.15	0.02659	6.3	S	1	TRUE	sp_Q96FW1	sp_Q96FW1|OTUB1_HUMAN Ubiquitin thioesterase OTUB1 OS=Homo sapiens OX=9606 GN=OTUB1 PE=1 SV=2
7655	A-1.19219.19219.6.8.dta	6	TVKEFCQQEVEPMCKESDHIHIIALAQALSVSIQVEYMDRGEGGTTNPHIFPEGSEPK	15,Lys->Asn[K]#0;	0.385	6439.03	0.00433	6439.04	-0.01012	-1.57	S	1	TRUE	sp_Q96FW1	sp_Q96FW1|OTUB1_HUMAN Ubiquitin thioesterase OTUB1 OS=Homo sapiens OX=9606 GN=OTUB1 PE=1 SV=2
5631	A-1.19245.19245.4.0.dta	4	GFGFVTFSSMAEVDAAMAARPHSIDGR		0.0857	2827.35	0	2827.33	0.01696	6	S	1	TRUE	sp_P22626	sp_P22626|ROA2_HUMAN Heterogeneous nuclear ribonucleoproteins A2/B1 OS=Homo sapiens OX=9606 GN=HNRNPA2B1 PE=1 SV=2
2371	A-1.19253.19253.3.0.dta	3	IQQEIAVQNPLVSERLELSVLYK		0.00095	2669.51	0	2669.49	0.02371	8.88	S	1	TRUE	sp_Q96FW1	sp_Q96FW1|OTUB1_HUMAN Ubiquitin thioesterase OTUB1 OS=Homo sapiens OX=9606 GN=OTUB1 PE=1 SV=2
1384	A-1.19254.19254.3.0.dta	3	LELSVLYKEYAEDDNIYQQK		9.98e-05	2461.23	0	2461.21	0.01446	5.88	S	1	TRUE	sp_Q96FW1	sp_Q96FW1|OTUB1_HUMAN Ubiquitin thioesterase OTUB1 OS=Homo sapiens OX=9606 GN=OTUB1 PE=1 SV=2
5347	A-1.19255.19255.5.6.dta	5	LFVGGIKEDTEEHHLRDYFEEYGKIDTIEIITDR		0.0557	4081.05	0	4081.02	0.02692	6.6	S	1	TRUE	sp_P22626	sp_P22626|ROA2_HUMAN Heterogeneous nuclear ribonucleoproteins A2/B1 OS=Homo sapiens OX=9606 GN=HNRNPA2B1 PE=1 SV=2
4187	A-1.19263.19263.3.0.dta	3	IQQEIAVQNPLVSERLELSVLYKEYAEDDNIYQQK	26,Ala->Trp[A]#0;	0.0147	4281.2	0	4281.17	0.03127	7.3	S	1	TRUE	sp_Q96FW1	sp_Q96FW1|OTUB1_HUMAN Ubiquitin thioesterase OTUB1 OS=Homo sapiens OX=9606 GN=OTUB1 PE=1 SV=2
2641	A-1.19271.19271.3.0.dta	3	IQQEIAVQNPLVSERLELSVLYK		0.0016	2669.51	0	2669.49	0.02371	8.88	S	1	TRUE	sp_Q96FW1	sp_Q96FW1|OTUB1_HUMAN Ubiquitin thioesterase OTUB1 OS=Homo sapiens OX=9606 GN=OTUB1 PE=1 SV=2
5268	A-1.19275.19275.3.0.dta	3	AFGFSHLEALLDDSKELQR	0,Formyl[AnyN-term]#0;	0.0514	2204.11	0	2204.1	0.01299	5.89	S	1	TRUE	sp_Q96FW1	sp_Q96FW1|OTUB1_HUMAN Ubiquitin thioesterase OTUB1 OS=Homo sapiens OX=9606 GN=OTUB1 PE=1 SV=2
2135	A-1.19278.19278.4.0.dta	4	IQQEIAVQNPLVSERLELSVLYKEYAEDDNIYQQK	23,Carbamidomethyl[K](Gly[K])#0;	0.000585	4223.2	0	4223.15	0.05049	11.95	S	1	TRUE	sp_Q96FW1	sp_Q96FW1|OTUB1_HUMAN Ubiquitin thioesterase OTUB1 OS=Homo sapiens OX=9606 GN=OTUB1 PE=1 SV=2
1968	A-1.19286.19286.6.5.dta	6	ESDHIHIIALAQALSVSIQVEYMDRGEGGTTNPHIFPEGSEPK	23,Dethiomethyl[M]#0;	0.00042	4625.33	0	4625.29	0.03635	7.86	S	1	TRUE	sp_Q96FW1	sp_Q96FW1|OTUB1_HUMAN Ubiquitin thioesterase OTUB1 OS=Homo sapiens OX=9606 GN=OTUB1 PE=1 SV=2
1185	A-1.19292.19292.6.2.dta	6	CKESDHIHIIALAQALSVSIQVEYMDRGEGGTTNPHIFPEGSEPK	1,Carbamidomethyl[C]#0;25,Carbamidomethyl[M]#0;	5.97e-05	5018.46	0	5018.44	0.02131	4.25	S	1	TRUE	sp_Q96FW1	sp_Q96FW1|OTUB1_HUMAN Ubiquitin thioesterase OTUB1 OS=Homo sapiens OX=9606 GN=OTUB1 PE=1 SV=2
3717	A-1.19294.19294.4.3.dta	4	IQQEIAVQNPLVSERLELSVLYKEYAEDDNIYQQK	13,Ser->Cys[S]#0;	0.00828	4182.14	0	4182.11	0.03526	8.43	S	1	TRUE	sp_Q96FW1	sp_Q96FW1|OTUB1_HUMAN Ubiquitin thioesterase OTUB1 OS=Homo sapiens OX=9606 GN=OTUB1 PE=1 SV=2
5956	A-1.19300.19300.4.1.dta	4	IHIIALAQALSVSIQVEYMDRGEGGTTNPHIFPEGSEPK	8,Gln->Ala[Q]#0;	0.157	4148.15	0.00033	4148.11	0.03853	9.29	C	1	TRUE	sp_Q96FW1	sp_Q96FW1|OTUB1_HUMAN Ubiquitin thioesterase OTUB1 OS=Homo sapiens OX=9606 GN=OTUB1 PE=1 SV=2
1101	A-1.19303.19303.5.0.dta	5	ESDHIHIIALAQALSVSIQVEYMDRGEGGTTNPHIFPEGSEPK	23,Carbamidomethyl[M]#0;	4.35e-05	4730.35	0	4730.32	0.03042	6.43	S	1	TRUE	sp_Q96FW1	sp_Q96FW1|OTUB1_HUMAN Ubiquitin thioesterase OTUB1 OS=Homo sapiens OX=9606 GN=OTUB1 PE=1 SV=2
3636	A-1.19305.19305.4.0.dta	4	IQQEIAVQNPLVSERLELSVLYKEYAEDDNIYQQK	0,Formyl[AnyN-term]#0;	0.00719	4194.14	0	4194.12	0.01749	4.17	S	1	TRUE	sp_Q96FW1	sp_Q96FW1|OTUB1_HUMAN Ubiquitin thioesterase OTUB1 OS=Homo sapiens OX=9606 GN=OTUB1 PE=1 SV=2
1938	A-1.19305.19305.6.1.dta	6	EFCQQEVEPMCKESDHIHIIALAQALSVSIQVEYMDRGEGGTTNPHIFPEGSEPK	3,Carbamidomethyl[C]#0;11,Carbamidomethyl[C]#0;35,Carbamidomethyl[M]#0;	0.000398	6295.98	0	6295.95	0.03674	5.84	S	1	TRUE	sp_Q96FW1	sp_Q96FW1|OTUB1_HUMAN Ubiquitin thioesterase OTUB1 OS=Homo sapiens OX=9606 GN=OTUB1 PE=1 SV=2
4975	A-1.19313.19313.5.0.dta	5	CKESDHIHIIALAQALSVSIQVEYMDRGEGGTTNPHIFPEGSEPK	2,Methyl[K]#0;25,Carbamidomethyl[M]#0;	0.0377	4975.44	0	4975.44	0.00326	0.65	S	1	TRUE	sp_Q96FW1	sp_Q96FW1|OTUB1_HUMAN Ubiquitin thioesterase OTUB1 OS=Homo sapiens OX=9606 GN=OTUB1 PE=1 SV=2
7392	A-1.19320.19320.3.1.dta	3	EAAAYSSGGGAAGAGLAGREQYGR	21,Biotin_Thermo-21345[Q]#0;	0.347	2538.25	0.0027	2538.22	0.03428	13.5	S	1	TRUE	sp_P43694	sp_P43694|GATA4_HUMAN Transcription factor GATA-4 OS=Homo sapiens OX=9606 GN=GATA4 PE=1 SV=2
3851	A-1.19325.19325.3.0.dta	3	GFGFVTFDDHDPVDKIVLQK	0,Formyl[AnyN-term]#0;	0.00959	2305.16	0	2305.15	0.00855	3.71	S	1	TRUE	sp_P22626	sp_P22626|ROA2_HUMAN Heterogeneous nuclear ribonucleoproteins A2/B1 OS=Homo sapiens OX=9606 GN=HNRNPA2B1 PE=1 SV=2
1343	A-1.19329.19329.6.2.dta	6	CKESDHIHIIALAQALSVSIQVEYMDRGEGGTTNPHIFPEGSEPK	1,Carbamidomethyl[C]#0;25,Carbamidomethyl[M]#0;	8.92e-05	5018.46	0	5018.44	0.02065	4.12	S	1	TRUE	sp_Q96FW1	sp_Q96FW1|OTUB1_HUMAN Ubiquitin thioesterase OTUB1 OS=Homo sapiens OX=9606 GN=OTUB1 PE=1 SV=2
5966	A-1.19333.19333.4.0.dta	4	TVSLGAGAKDELHIVEAEAMNYEGSPIKVTLATLK	21,Asn->Xle[N]#0;	0.162	3654.94	0.00033	3654.97	-0.02537	-6.94	S	1	TRUE	sp_P06748	sp_P06748|NPM_HUMAN Nucleophosmin OS=Homo sapiens OX=9606 GN=NPM1 PE=1 SV=2
5635	A-1.19344.19344.5.0.dta	5	IQQEIAVQNPLVSERLELSVLYKEYAEDDNIYQQK	13,monomethylphosphothione[S]#0;	0.0865	4276.09	0	4276.09	0.00307	0.72	S	1	TRUE	sp_Q96FW1	sp_Q96FW1|OTUB1_HUMAN Ubiquitin thioesterase OTUB1 OS=Homo sapiens OX=9606 GN=OTUB1 PE=1 SV=2
1207	A-1.19345.19345.4.0.dta	4	IQQEIAVQNPLVSERLELSVLYKEYAEDDNIYQQK		6.37e-05	4166.17	0	4166.13	0.04576	10.98	S	1	TRUE	sp_Q96FW1	sp_Q96FW1|OTUB1_HUMAN Ubiquitin thioesterase OTUB1 OS=Homo sapiens OX=9606 GN=OTUB1 PE=1 SV=2
5994	A-1.19352.19352.3.0.dta	3	SIQVEYMDRGEGGTTNPHIFPEGSEPK	8,Asp->Ala[D]#0;	0.172	2931.42	0.00033	2931.39	0.02564	8.75	C	1	TRUE	sp_Q96FW1	sp_Q96FW1|OTUB1_HUMAN Ubiquitin thioesterase OTUB1 OS=Homo sapiens OX=9606 GN=OTUB1 PE=1 SV=2
4333	A-1.19364.19364.4.0.dta	4	IQQEIAVQNPLVSERLELSVLYKEYAEDDNIYQQK	17,Cation_Na[E]#0;	0.0174	4188.13	0	4188.11	0.02153	5.14	S	1	TRUE	sp_Q96FW1	sp_Q96FW1|OTUB1_HUMAN Ubiquitin thioesterase OTUB1 OS=Homo sapiens OX=9606 GN=OTUB1 PE=1 SV=2
1063	A-1.19366.19366.6.0.dta	6	TVKEFCQQEVEPMCKESDHIHIIALAQALSVSIQVEYMDRGEGGTTNPHIFPEGSEPK	6,Carbamidomethyl[C]#0;13,Carbamidomethyl[M]#0;14,Carbamidomethyl[C]#0;	3.82e-05	6624.2	0	6624.16	0.04389	6.63	S	1	TRUE	sp_Q96FW1	sp_Q96FW1|OTUB1_HUMAN Ubiquitin thioesterase OTUB1 OS=Homo sapiens OX=9606 GN=OTUB1 PE=1 SV=2
3104	A-1.19368.19368.5.0.dta	5	ESDHIHIIALAQALSVSIQVEYMDRGEGGTTNPHIFPEGSEPK	0,Formyl[AnyN-term]#0;23,Carbamidomethyl[M]#0;	0.0032	4758.32	0	4758.31	0.00915	1.92	S	1	TRUE	sp_Q96FW1	sp_Q96FW1|OTUB1_HUMAN Ubiquitin thioesterase OTUB1 OS=Homo sapiens OX=9606 GN=OTUB1 PE=1 SV=2
3306	A-1.19374.19374.4.0.dta	4	IQQEIAVQNPLVSERLELSVLYKEYAEDDNIYQQK	14,Cation_Na[E]#0;	0.00439	4188.13	0	4188.11	0.02153	5.14	S	1	TRUE	sp_Q96FW1	sp_Q96FW1|OTUB1_HUMAN Ubiquitin thioesterase OTUB1 OS=Homo sapiens OX=9606 GN=OTUB1 PE=1 SV=2
7868	A-1.19388.19388.3.1.dta	3	GFGFVTFDDHDPVDKIVLQK	0,Formyl[AnyN-term]#0;	0.429	2305.15	0.00691	2305.15	-0.00126	-0.54	S	1	TRUE	sp_P22626	sp_P22626|ROA2_HUMAN Heterogeneous nuclear ribonucleoproteins A2/B1 OS=Homo sapiens OX=9606 GN=HNRNPA2B1 PE=1 SV=2
4114	A-1.19393.19393.5.1.dta	5	ESDHIHIIALAQALSVSIQVEYMDRGEGGTTNPHIFPEGSEPK	18,Xle->Trp[I]#0;	0.0134	4746.35	0	4746.29	0.06381	13.44	S	1	TRUE	sp_Q96FW1	sp_Q96FW1|OTUB1_HUMAN Ubiquitin thioesterase OTUB1 OS=Homo sapiens OX=9606 GN=OTUB1 PE=1 SV=2
1344	A-1.19394.19394.3.0.dta	3	IQQEIAVQNPLVSERLELSVLYKEYAEDDNIYQQK	35,Carbamidomethyl[K](Gly[K])#0;	8.93e-05	4223.17	0	4223.15	0.02339	5.54	S	1	TRUE	sp_Q96FW1	sp_Q96FW1|OTUB1_HUMAN Ubiquitin thioesterase OTUB1 OS=Homo sapiens OX=9606 GN=OTUB1 PE=1 SV=2
1001	A-1.19398.19398.5.0.dta	5	ESDHIHIIALAQALSVSIQVEYMDRGEGGTTNPHIFPEGSEPK	23,Carbamidomethyl[M]#0;	3.19e-05	4730.34	0	4730.32	0.02578	5.45	S	1	TRUE	sp_Q96FW1	sp_Q96FW1|OTUB1_HUMAN Ubiquitin thioesterase OTUB1 OS=Homo sapiens OX=9606 GN=OTUB1 PE=1 SV=2
1312	A-1.19399.19399.6.0.dta	6	TVKEFCQQEVEPMCKESDHIHIIALAQALSVSIQVEYMDRGEGGTTNPHIFPEGSEPK	6,Carbamidomethyl[C]#0;13,Carbamidomethyl[M]#0;14,Carbamidomethyl[C]#0;	8.25e-05	6624.2	0	6624.16	0.04006	6.05	S	1	TRUE	sp_Q96FW1	sp_Q96FW1|OTUB1_HUMAN Ubiquitin thioesterase OTUB1 OS=Homo sapiens OX=9606 GN=OTUB1 PE=1 SV=2
1127	A-1.19402.19402.3.0.dta	3	IQQEIAVQNPLVSERLELSVLYKEYAEDDNIYQQK	28,Carbamidomethyl[D]#0;	4.87e-05	4223.17	0	4223.15	0.02339	5.54	S	1	TRUE	sp_Q96FW1	sp_Q96FW1|OTUB1_HUMAN Ubiquitin thioesterase OTUB1 OS=Homo sapiens OX=9606 GN=OTUB1 PE=1 SV=2
2233	A-1.19403.19403.6.0.dta	6	TVKEFCQQEVEPMCKESDHIHIIALAQALSVSIQVEYMDRGEGGTTNPHIFPEGSEPK	6,Carbamidomethyl[C]#0;13,Carbamidomethyl[M]#0;14,Carbamidomethyl[C]#0;	0.000713	6624.2	0	6624.16	0.04006	6.05	S	1	TRUE	sp_Q96FW1	sp_Q96FW1|OTUB1_HUMAN Ubiquitin thioesterase OTUB1 OS=Homo sapiens OX=9606 GN=OTUB1 PE=1 SV=2
904	A-1.19408.19408.4.0.dta	4	IQQEIAVQNPLVSERLELSVLYKEYAEDDNIYQQK	29,Carbamidomethyl[D]#0;	2.33e-05	4223.19	0	4223.15	0.03718	8.8	S	1	TRUE	sp_Q96FW1	sp_Q96FW1|OTUB1_HUMAN Ubiquitin thioesterase OTUB1 OS=Homo sapiens OX=9606 GN=OTUB1 PE=1 SV=2
5588	A-1.19423.19423.4.1.dta	4	IQQEIAVQNPLVSERLELSVLYKEYAEDDNIYQQK	19,Propionyl[S]#0;	0.0761	4222.16	0	4222.16	-0.00013	-0.03	S	1	TRUE	sp_Q96FW1	sp_Q96FW1|OTUB1_HUMAN Ubiquitin thioesterase OTUB1 OS=Homo sapiens OX=9606 GN=OTUB1 PE=1 SV=2
4574	A-1.19428.19428.5.2.dta	5	IQQEIAVQNPLVSERLELSVLYKEYAEDDNIYQQK	9,Asn->His[N]#0;	0.0234	4189.13	0	4189.14	-0.01004	-2.4	S	1	TRUE	sp_Q96FW1	sp_Q96FW1|OTUB1_HUMAN Ubiquitin thioesterase OTUB1 OS=Homo sapiens OX=9606 GN=OTUB1 PE=1 SV=2
2337	A-1.19430.19430.3.0.dta	3	IQQEIAVQNPLVSERLELSVLYKEYAEDDNIYQQK	29,Carbamidomethyl[D]#0;	0.000888	4223.17	0	4223.15	0.02301	5.45	S	1	TRUE	sp_Q96FW1	sp_Q96FW1|OTUB1_HUMAN Ubiquitin thioesterase OTUB1 OS=Homo sapiens OX=9606 GN=OTUB1 PE=1 SV=2
3463	A-1.19433.19433.5.0.dta	5	ESDHIHIIALAQALSVSIQVEYMDRGEGGTTNPHIFPEGSEPK	30,GG[T]#0;	0.00561	4787.36	0	4787.34	0.02383	4.98	S	1	TRUE	sp_Q96FW1	sp_Q96FW1|OTUB1_HUMAN Ubiquitin thioesterase OTUB1 OS=Homo sapiens OX=9606 GN=OTUB1 PE=1 SV=2
1126	A-1.19434.19434.4.2.dta	4	SKEDLVSQGFTEFTIEDFHNTFMDLIEQVEK	23,Carbamidomethyl[M]#0;	4.82e-05	3733.78	0	3733.76	0.02325	6.23	S	1	TRUE	sp_Q96FW1	sp_Q96FW1|OTUB1_HUMAN Ubiquitin thioesterase OTUB1 OS=Homo sapiens OX=9606 GN=OTUB1 PE=1 SV=2
1764	A-1.19435.19435.6.2.dta	6	EFCQQEVEPMCKESDHIHIIALAQALSVSIQVEYMDRGEGGTTNPHIFPEGSEPK	3,Carbamidomethyl[C]#0;11,Carbamidomethyl[C]#0;35,Carbamidomethyl[M]#0;	0.000276	6295.97	0	6295.95	0.01972	3.13	S	1	TRUE	sp_Q96FW1	sp_Q96FW1|OTUB1_HUMAN Ubiquitin thioesterase OTUB1 OS=Homo sapiens OX=9606 GN=OTUB1 PE=1 SV=2
353	A-1.19437.19437.6.0.dta	6	TVKEFCQQEVEPMCKESDHIHIIALAQALSVSIQVEYMDRGEGGTTNPHIFPEGSEPK	6,Carbamidomethyl[C]#0;13,Carbamidomethyl[M]#0;14,Carbamidomethyl[C]#0;	2.41e-06	6624.19	0	6624.16	0.03729	5.63	S	1	TRUE	sp_Q96FW1	sp_Q96FW1|OTUB1_HUMAN Ubiquitin thioesterase OTUB1 OS=Homo sapiens OX=9606 GN=OTUB1 PE=1 SV=2
5689	A-1.19438.19438.4.4.dta	4	IQQEIAVQNPLVSERLELSVLYKEYAEDDNIYQQK	22,NEIAA[Y]#0;	0.0993	4251.15	0	4251.18	-0.02678	-6.3	S	1	TRUE	sp_Q96FW1	sp_Q96FW1|OTUB1_HUMAN Ubiquitin thioesterase OTUB1 OS=Homo sapiens OX=9606 GN=OTUB1 PE=1 SV=2
290	A-1.19441.19441.3.0.dta	3	IQQEIAVQNPLVSERLELSVLYKEYAEDDNIYQQK		1.69e-06	4166.16	0	4166.13	0.02747	6.59	S	1	TRUE	sp_Q96FW1	sp_Q96FW1|OTUB1_HUMAN Ubiquitin thioesterase OTUB1 OS=Homo sapiens OX=9606 GN=OTUB1 PE=1 SV=2
468	A-1.19444.19444.3.0.dta	3	IQQEIAVQNPLVSERLELSVLYKEYAEDDNIYQQK		4.11e-06	4166.16	0	4166.13	0.02747	6.59	S	1	TRUE	sp_Q96FW1	sp_Q96FW1|OTUB1_HUMAN Ubiquitin thioesterase OTUB1 OS=Homo sapiens OX=9606 GN=OTUB1 PE=1 SV=2
5801	A-1.19446.19446.4.2.dta	4	IQQEIAVQNPLVSERLELSVLYKEYAEDDNIYQQK	23,Methyl[K]#0;	0.13	4180.15	0	4180.14	0.0004	0.1	S	1	TRUE	sp_Q96FW1	sp_Q96FW1|OTUB1_HUMAN Ubiquitin thioesterase OTUB1 OS=Homo sapiens OX=9606 GN=OTUB1 PE=1 SV=2
858	A-1.19449.19449.3.0.dta	3	IQQEIAVQNPLVSERLELSVLYKEYAEDDNIYQQK		1.97e-05	4166.16	0	4166.13	0.02747	6.59	S	1	TRUE	sp_Q96FW1	sp_Q96FW1|OTUB1_HUMAN Ubiquitin thioesterase OTUB1 OS=Homo sapiens OX=9606 GN=OTUB1 PE=1 SV=2
1984	A-1.19456.19456.5.0.dta	5	IQQEIAVQNPLVSERLELSVLYKEYAEDDNIYQQK	14,Cation_Ca[II][E]#0;	0.000433	4204.09	0	4204.08	0.01528	3.63	S	1	TRUE	sp_Q96FW1	sp_Q96FW1|OTUB1_HUMAN Ubiquitin thioesterase OTUB1 OS=Homo sapiens OX=9606 GN=OTUB1 PE=1 SV=2
4055	A-1.19457.19457.5.1.dta	5	ESDHIHIIALAQALSVSIQVEYMDRGEGGTTNPHIFPEGSEPK	34,Diphthamide[H]#0;	0.0125	4815.46	0	4815.4	0.0509	10.57	S	1	TRUE	sp_Q96FW1	sp_Q96FW1|OTUB1_HUMAN Ubiquitin thioesterase OTUB1 OS=Homo sapiens OX=9606 GN=OTUB1 PE=1 SV=2
6859	A-1.19459.19459.6.6.dta	6	ESDHIHIIALAQALSVSIQVEYMDRGEGGTTNPHIFPEGSEPK	43,maleimide[K]#0;	0.304	4770.31	0.00131	4770.31	8e-05	0.02	S	1	TRUE	sp_Q96FW1	sp_Q96FW1|OTUB1_HUMAN Ubiquitin thioesterase OTUB1 OS=Homo sapiens OX=9606 GN=OTUB1 PE=1 SV=2
3080	A-1.19460.19460.6.0.dta	6	ESDHIHIIALAQALSVSIQVEYMDRGEGGTTNPHIFPEGSEPK	30,GG[T]#0;	0.0031	4787.36	0	4787.34	0.02127	4.44	S	1	TRUE	sp_Q96FW1	sp_Q96FW1|OTUB1_HUMAN Ubiquitin thioesterase OTUB1 OS=Homo sapiens OX=9606 GN=OTUB1 PE=1 SV=2
5695	A-1.19462.19462.4.4.dta	4	IQQEIAVQNPLVSERLELSVLYKEYAEDDNIYQQK	28,Dehydrated[D]#0;	0.101	4148.15	0	4148.12	0.0279	6.73	S	1	TRUE	sp_Q96FW1	sp_Q96FW1|OTUB1_HUMAN Ubiquitin thioesterase OTUB1 OS=Homo sapiens OX=9606 GN=OTUB1 PE=1 SV=2
2143	A-1.19463.19463.3.2.dta	3	IQQEIAVQNPLVSERLELSVLYKEYAEDDNIYQQK	0,Formyl[AnyN-term]#0;9,Deamidated[N]#0;	0.000595	4195.15	0	4195.11	0.04628	11.03	S	1	TRUE	sp_Q96FW1	sp_Q96FW1|OTUB1_HUMAN Ubiquitin thioesterase OTUB1 OS=Homo sapiens OX=9606 GN=OTUB1 PE=1 SV=2
3387	A-1.19469.19469.5.0.dta	5	ESDHIHIIALAQALSVSIQVEYMDRGEGGTTNPHIFPEGSEPK	17,Ser->Gln[S]#0;	0.00499	4714.33	0	4714.32	0.0059	1.25	S	1	TRUE	sp_Q96FW1	sp_Q96FW1|OTUB1_HUMAN Ubiquitin thioesterase OTUB1 OS=Homo sapiens OX=9606 GN=OTUB1 PE=1 SV=2
3743	A-1.19475.19475.5.0.dta	5	ESDHIHIIALAQALSVSIQVEYMDRGEGGTTNPHIFPEGSEPK	24,Asp->Lys[D]#0;	0.00853	4686.36	0	4686.36	-0.00552	-1.18	S	1	TRUE	sp_Q96FW1	sp_Q96FW1|OTUB1_HUMAN Ubiquitin thioesterase OTUB1 OS=Homo sapiens OX=9606 GN=OTUB1 PE=1 SV=2
3125	A-1.19476.19476.3.0.dta	3	IQQEIAVQNPLVSERLELSVLYKEYAEDDNIYQQK	15,G-H1[R]#0;	0.00328	4206.13	0	4206.12	0.00123	0.29	S	1	TRUE	sp_Q96FW1	sp_Q96FW1|OTUB1_HUMAN Ubiquitin thioesterase OTUB1 OS=Homo sapiens OX=9606 GN=OTUB1 PE=1 SV=2
700	A-1.19482.19482.5.0.dta	5	ESDHIHIIALAQALSVSIQVEYMDRGEGGTTNPHIFPEGSEPK	23,Carbamidomethyl[M]#0;	1.07e-05	4730.34	0	4730.32	0.02783	5.88	S	1	TRUE	sp_Q96FW1	sp_Q96FW1|OTUB1_HUMAN Ubiquitin thioesterase OTUB1 OS=Homo sapiens OX=9606 GN=OTUB1 PE=1 SV=2
3479	A-1.19483.19483.3.0.dta	3	IQQEIAVQNPLVSERLELSVLYKEYAEDDNIYQQK	9,Asn->His[N]#0;	0.00573	4189.14	0	4189.14	-0.00274	-0.65	S	1	TRUE	sp_Q96FW1	sp_Q96FW1|OTUB1_HUMAN Ubiquitin thioesterase OTUB1 OS=Homo sapiens OX=9606 GN=OTUB1 PE=1 SV=2
2968	A-1.19491.19491.4.2.dta	4	IQQEIAVQNPLVSERLELSVLYKEYAEDDNIYQQK	28,Dehydrated[D]#0;	0.00263	4148.15	0	4148.12	0.03188	7.68	S	1	TRUE	sp_Q96FW1	sp_Q96FW1|OTUB1_HUMAN Ubiquitin thioesterase OTUB1 OS=Homo sapiens OX=9606 GN=OTUB1 PE=1 SV=2
2557	A-1.19493.19493.5.0.dta	5	ESDHIHIIALAQALSVSIQVEYMDRGEGGTTNPHIFPEGSEPK	25,G-H1[R]#0;	0.00134	4713.32	0	4713.29	0.0275	5.84	S	1	TRUE	sp_Q96FW1	sp_Q96FW1|OTUB1_HUMAN Ubiquitin thioesterase OTUB1 OS=Homo sapiens OX=9606 GN=OTUB1 PE=1 SV=2
1520	A-1.19495.19495.3.2.dta	3	IQQEIAVQNPLVSERLELSVLYKEYAEDDNIYQQK	0,Formyl[AnyN-term]#0;	0.000151	4194.14	0	4194.12	0.01362	3.25	S	1	TRUE	sp_Q96FW1	sp_Q96FW1|OTUB1_HUMAN Ubiquitin thioesterase OTUB1 OS=Homo sapiens OX=9606 GN=OTUB1 PE=1 SV=2
1928	A-1.19513.19513.4.6.dta	4	IQQEIAVQNPLVSERLELSVLYKEYAEDDNIYQQK	25,Nitro[Y]#0;	0.000391	4211.18	0	4211.11	0.06634	15.75	S	1	TRUE	sp_Q96FW1	sp_Q96FW1|OTUB1_HUMAN Ubiquitin thioesterase OTUB1 OS=Homo sapiens OX=9606 GN=OTUB1 PE=1 SV=2
3854	A-1.19515.19515.2.1.dta	2	ESDHIHIIALAQALSVSIQVEYMDR	21,Glu[E]#0;	0.00961	2967.5	0	2967.49	0.01614	5.44	S	1	TRUE	sp_Q96FW1	sp_Q96FW1|OTUB1_HUMAN Ubiquitin thioesterase OTUB1 OS=Homo sapiens OX=9606 GN=OTUB1 PE=1 SV=2
994	A-1.19516.19516.3.1.dta	3	NPLVSERLELSVLYKEYAEDDNIYQQK		3.1e-05	3256.68	0	3256.64	0.047	14.43	C	1	TRUE	sp_Q96FW1	sp_Q96FW1|OTUB1_HUMAN Ubiquitin thioesterase OTUB1 OS=Homo sapiens OX=9606 GN=OTUB1 PE=1 SV=2
1376	A-1.19519.19519.3.0.dta	3	QEIAVQNPLVSERLELSVLYKEYAEDDNIYQQK	8,Pro->Val[P]#0;	9.76e-05	3927.03	0	3927	0.02798	7.13	C	1	TRUE	sp_Q96FW1	sp_Q96FW1|OTUB1_HUMAN Ubiquitin thioesterase OTUB1 OS=Homo sapiens OX=9606 GN=OTUB1 PE=1 SV=2
2822	A-1.19520.19520.3.0.dta	3	IQQEIAVQNPLVSERLELSVLYKEYAEDDNIYQQK	19,Ser->Trp[S]#0;	0.00212	4265.15	0	4265.18	-0.02922	-6.85	S	1	TRUE	sp_Q96FW1	sp_Q96FW1|OTUB1_HUMAN Ubiquitin thioesterase OTUB1 OS=Homo sapiens OX=9606 GN=OTUB1 PE=1 SV=2
3172	A-1.19534.19534.5.3.dta	5	ESDHIHIIALAQALSVSIQVEYMDRGEGGTTNPHIFPEGSEPK	15,Ser->Trp[S]#0;	0.0036	4772.35	0	4772.34	0.00407	0.85	S	1	TRUE	sp_Q96FW1	sp_Q96FW1|OTUB1_HUMAN Ubiquitin thioesterase OTUB1 OS=Homo sapiens OX=9606 GN=OTUB1 PE=1 SV=2
4071	A-1.19542.19542.5.0.dta	5	ESDHIHIIALAQALSVSIQVEYMDRGEGGTTNPHIFPEGSEPK	43,IMID[K]#0;	0.0127	4741.36	0	4741.33	0.03207	6.76	S	1	TRUE	sp_Q96FW1	sp_Q96FW1|OTUB1_HUMAN Ubiquitin thioesterase OTUB1 OS=Homo sapiens OX=9606 GN=OTUB1 PE=1 SV=2
6159	A-1.19543.19543.6.8.dta	6	ESDHIHIIALAQALSVSIQVEYMDRGEGGTTNPHIFPEGSEPKV	44,Val->Pro[V]#0;	0.213	4770.35	0.00065	4770.35	0.00682	1.43	N	1	TRUE	sp_Q96FW1	sp_Q96FW1|OTUB1_HUMAN Ubiquitin thioesterase OTUB1 OS=Homo sapiens OX=9606 GN=OTUB1 PE=1 SV=2
34	A-1.19547.19547.3.0.dta	3	IQQEIAVQNPLVSERLELSVLYKEYAEDDNIYQQK		3.71e-08	4166.16	0	4166.13	0.02725	6.54	S	1	TRUE	sp_Q96FW1	sp_Q96FW1|OTUB1_HUMAN Ubiquitin thioesterase OTUB1 OS=Homo sapiens OX=9606 GN=OTUB1 PE=1 SV=2
4556	A-1.19556.19556.5.1.dta	5	ESDHIHIIALAQALSVSIQVEYMDRGEGGTTNPHIFPEGSEPK	15,Cresylphosphate[S]#0;	0.0229	4843.28	0	4843.31	-0.02394	-4.94	S	1	TRUE	sp_Q96FW1	sp_Q96FW1|OTUB1_HUMAN Ubiquitin thioesterase OTUB1 OS=Homo sapiens OX=9606 GN=OTUB1 PE=1 SV=2
2742	A-1.19558.19558.5.1.dta	5	QEPLGSDSEGVNCLAYDEAIMAQQDRIQQEIAVQNPLVSERLELSVLYK	13,Carbamidomethyl[C]#0;21,Carbamidomethyl[M]#0;	0.00183	5603.83	0	5603.76	0.06311	11.26	S	1	TRUE	sp_Q96FW1	sp_Q96FW1|OTUB1_HUMAN Ubiquitin thioesterase OTUB1 OS=Homo sapiens OX=9606 GN=OTUB1 PE=1 SV=2
4212	A-1.19559.19559.4.0.dta	4	ESDHIHIIALAQALSVSIQVEYMDRGEGGTTNPHIFPEGSEPK	30,GG[T]#0;	0.0151	4787.36	0	4787.34	0.02604	5.44	S	1	TRUE	sp_Q96FW1	sp_Q96FW1|OTUB1_HUMAN Ubiquitin thioesterase OTUB1 OS=Homo sapiens OX=9606 GN=OTUB1 PE=1 SV=2
3450	A-1.19562.19562.5.1.dta	5	ESDHIHIIALAQALSVSIQVEYMDRGEGGTTNPHIFPEGSEPK	15,Ser->Trp[S]#0;	0.00551	4772.34	0	4772.34	0.00355	0.74	S	1	TRUE	sp_Q96FW1	sp_Q96FW1|OTUB1_HUMAN Ubiquitin thioesterase OTUB1 OS=Homo sapiens OX=9606 GN=OTUB1 PE=1 SV=2
5063	A-1.19566.19566.4.1.dta	4	IQQEIAVQNPLVSERLELSVLYKEYAEDDNIYQQK	23,Lysbiotinhydrazide[K]#0;	0.0423	4407.28	0	4407.22	0.06694	15.19	S	1	TRUE	sp_Q96FW1	sp_Q96FW1|OTUB1_HUMAN Ubiquitin thioesterase OTUB1 OS=Homo sapiens OX=9606 GN=OTUB1 PE=1 SV=2
4759	A-1.19567.19567.2.0.dta	2	ELSVLYKEYAEDDNIYQQK	0,Methyl_2H(3)13C(1)[AnyN-term]#0;	0.0291	2366.18	0	2366.17	0.00897	3.79	C	1	TRUE	sp_Q96FW1	sp_Q96FW1|OTUB1_HUMAN Ubiquitin thioesterase OTUB1 OS=Homo sapiens OX=9606 GN=OTUB1 PE=1 SV=2
2214	A-1.19568.19568.5.0.dta	5	IQQEIAVQNPLVSERLELSVLYKEYAEDDNIYQQK	32,AEBS[Y]#0;	0.000688	4349.19	0	4349.16	0.02132	4.9	S	1	TRUE	sp_Q96FW1	sp_Q96FW1|OTUB1_HUMAN Ubiquitin thioesterase OTUB1 OS=Homo sapiens OX=9606 GN=OTUB1 PE=1 SV=2
563	A-1.19569.19569.3.0.dta	3	IQQEIAVQNPLVSERLELSVLYKEYAEDDNIYQQK	28,Carbamidomethyl[D]#0;	6.24e-06	4223.17	0	4223.15	0.02324	5.5	S	1	TRUE	sp_Q96FW1	sp_Q96FW1|OTUB1_HUMAN Ubiquitin thioesterase OTUB1 OS=Homo sapiens OX=9606 GN=OTUB1 PE=1 SV=2
2962	A-1.19570.19570.6.2.dta	6	ESDHIHIIALAQALSVSIQVEYMDRGEGGTTNPHIFPEGSEPK	30,BEMAD_ST_2H(6)[T]#0;	0.00261	4815.34	0	4815.33	0.00748	1.55	S	1	TRUE	sp_Q96FW1	sp_Q96FW1|OTUB1_HUMAN Ubiquitin thioesterase OTUB1 OS=Homo sapiens OX=9606 GN=OTUB1 PE=1 SV=2
3657	A-1.19576.19576.3.0.dta	3	LSVSIQVEYMDRGEGGTTNPHIFPEGSEPK	10,Dethiomethyl[M]#0;	0.00743	3226.58	0	3226.56	0.01389	4.31	C	1	TRUE	sp_Q96FW1	sp_Q96FW1|OTUB1_HUMAN Ubiquitin thioesterase OTUB1 OS=Homo sapiens OX=9606 GN=OTUB1 PE=1 SV=2
1982	A-1.19582.19582.4.0.dta	4	IQQEIAVQNPLVSERLELSVLYKEYAEDDNIYQQK	28,Carbamidomethyl[D]#0;	0.000432	4223.18	0	4223.15	0.02598	6.15	S	1	TRUE	sp_Q96FW1	sp_Q96FW1|OTUB1_HUMAN Ubiquitin thioesterase OTUB1 OS=Homo sapiens OX=9606 GN=OTUB1 PE=1 SV=2
3822	A-1.19584.19584.6.4.dta	6	ESDHIHIIALAQALSVSIQVEYMDRGEGGTTNPHIFPEGSEPK	17,Cresylphosphate[S]#0;	0.00929	4843.28	0	4843.31	-0.02853	-5.89	S	1	TRUE	sp_Q96FW1	sp_Q96FW1|OTUB1_HUMAN Ubiquitin thioesterase OTUB1 OS=Homo sapiens OX=9606 GN=OTUB1 PE=1 SV=2
3246	A-1.19586.19586.4.0.dta	4	IQQEIAVQNPLVSERLELSVLYKEYAEDDNIYQQK	32,AEBS[Y]#0;	0.00399	4349.22	0	4349.16	0.05166	11.88	S	1	TRUE	sp_Q96FW1	sp_Q96FW1|OTUB1_HUMAN Ubiquitin thioesterase OTUB1 OS=Homo sapiens OX=9606 GN=OTUB1 PE=1 SV=2
7862	A-1.19588.19588.2.1.dta	2	LSVLYKEYAEDDNIYQQK	3,Val->Gln[V]#0;	0.426	2248.08	0.00691	2248.08	0.00427	1.9	C	1	TRUE	sp_Q96FW1	sp_Q96FW1|OTUB1_HUMAN Ubiquitin thioesterase OTUB1 OS=Homo sapiens OX=9606 GN=OTUB1 PE=1 SV=2
3168	A-1.19590.19590.6.6.dta	6	ESDHIHIIALAQALSVSIQVEYMDRGEGGTTNPHIFPEGSEPK	22,NEIAA[Y]#0;	0.00358	4758.33	0	4758.35	-0.01543	-3.24	S	1	TRUE	sp_Q96FW1	sp_Q96FW1|OTUB1_HUMAN Ubiquitin thioesterase OTUB1 OS=Homo sapiens OX=9606 GN=OTUB1 PE=1 SV=2
2696	A-1.19594.19594.6.0.dta	6	ESDHIHIIALAQALSVSIQVEYMDRGEGGTTNPHIFPEGSEPK	31,GG[T]#0;	0.00172	4787.36	0	4787.34	0.02432	5.08	S	1	TRUE	sp_Q96FW1	sp_Q96FW1|OTUB1_HUMAN Ubiquitin thioesterase OTUB1 OS=Homo sapiens OX=9606 GN=OTUB1 PE=1 SV=2
2563	A-1.19597.19597.5.0.dta	5	ESDHIHIIALAQALSVSIQVEYMDRGEGGTTNPHIFPEGSEPK	30,GG[T]#0;	0.00135	4787.36	0	4787.34	0.02519	5.26	S	1	TRUE	sp_Q96FW1	sp_Q96FW1|OTUB1_HUMAN Ubiquitin thioesterase OTUB1 OS=Homo sapiens OX=9606 GN=OTUB1 PE=1 SV=2
2327	A-1.19600.19600.3.0.dta	3	SIQVEYMDRGEGGTTNPHIFPEGSEPK	7,Dethiomethyl[M]#0;	0.000858	2927.41	0	2927.38	0.03034	10.37	C	1	TRUE	sp_Q96FW1	sp_Q96FW1|OTUB1_HUMAN Ubiquitin thioesterase OTUB1 OS=Homo sapiens OX=9606 GN=OTUB1 PE=1 SV=2
6016	A-1.19603.19603.6.2.dta	6	ESDHIHIIALAQALSVSIQVEYMDRGEGGTTNPHIFPEGSEPK	0,Formyl[AnyN-term]#0;	0.182	4701.32	0.00033	4701.29	0.03567	7.59	S	1	TRUE	sp_Q96FW1	sp_Q96FW1|OTUB1_HUMAN Ubiquitin thioesterase OTUB1 OS=Homo sapiens OX=9606 GN=OTUB1 PE=1 SV=2
4696	A-1.19609.19609.4.1.dta	4	IQQEIAVQNPLVSERLELSVLYKEYAEDDNIYQQK	23,Menadione-HQ[K]#0;	0.027	4338.22	0	4338.18	0.03374	7.78	S	1	TRUE	sp_Q96FW1	sp_Q96FW1|OTUB1_HUMAN Ubiquitin thioesterase OTUB1 OS=Homo sapiens OX=9606 GN=OTUB1 PE=1 SV=2
2142	A-1.19610.19610.5.3.dta	5	ESDHIHIIALAQALSVSIQVEYMDRGEGGTTNPHIFPEGSEPK	36,Phe->Arg[F]#0;	0.000593	4682.38	0	4682.33	0.04907	10.48	S	1	TRUE	sp_Q96FW1	sp_Q96FW1|OTUB1_HUMAN Ubiquitin thioesterase OTUB1 OS=Homo sapiens OX=9606 GN=OTUB1 PE=1 SV=2
2089	A-1.19611.19611.5.3.dta	5	ESDHIHIIALAQALSVSIQVEYMDRGEGGTTNPHIFPEGSEPK		0.00052	4673.29	0	4673.29	-0.00171	-0.36	S	1	TRUE	sp_Q96FW1	sp_Q96FW1|OTUB1_HUMAN Ubiquitin thioesterase OTUB1 OS=Homo sapiens OX=9606 GN=OTUB1 PE=1 SV=2
3989	A-1.19616.19616.3.0.dta	3	IQQEIAVQNPLVSERLELSVLYK		0.0115	2669.5	0	2669.49	0.01209	4.53	S	1	TRUE	sp_Q96FW1	sp_Q96FW1|OTUB1_HUMAN Ubiquitin thioesterase OTUB1 OS=Homo sapiens OX=9606 GN=OTUB1 PE=1 SV=2
2356	A-1.19617.19617.4.0.dta	4	IQQEIAVQNPLVSERLELSVLYKEYAEDDNIYQQK	0,Carbamidomethyl[AnyN-term]#0;	0.000928	4223.18	0	4223.15	0.02671	6.32	S	1	TRUE	sp_Q96FW1	sp_Q96FW1|OTUB1_HUMAN Ubiquitin thioesterase OTUB1 OS=Homo sapiens OX=9606 GN=OTUB1 PE=1 SV=2
1203	A-1.19624.19624.3.0.dta	3	LELSVLYKEYAEDDNIYQQK		6.34e-05	2461.22	0	2461.21	0.00836	3.4	S	1	TRUE	sp_Q96FW1	sp_Q96FW1|OTUB1_HUMAN Ubiquitin thioesterase OTUB1 OS=Homo sapiens OX=9606 GN=OTUB1 PE=1 SV=2
4652	A-1.19634.19634.4.0.dta	4	IQQEIAVQNPLVSERLELSVLYKEYAEDDNIYQQK	0,Dicarbamidomethyl[AnyN-term]#0;	0.0257	4280.19	0	4280.17	0.02223	5.19	S	1	TRUE	sp_Q96FW1	sp_Q96FW1|OTUB1_HUMAN Ubiquitin thioesterase OTUB1 OS=Homo sapiens OX=9606 GN=OTUB1 PE=1 SV=2
611	A-1.19636.19636.5.0.dta	5	ESDHIHIIALAQALSVSIQVEYMDRGEGGTTNPHIFPEGSEPK	23,Dethiomethyl[M]#0;	7.39e-06	4625.35	0	4625.29	0.06092	13.17	S	1	TRUE	sp_Q96FW1	sp_Q96FW1|OTUB1_HUMAN Ubiquitin thioesterase OTUB1 OS=Homo sapiens OX=9606 GN=OTUB1 PE=1 SV=2
2835	A-1.19644.19644.6.1.dta	6	ESDHIHIIALAQALSVSIQVEYMDRGEGGTTNPHIFPEGSEPK	17,Ser->Pro[S]#0;	0.00217	4683.32	0	4683.31	0.01018	2.17	S	1	TRUE	sp_Q96FW1	sp_Q96FW1|OTUB1_HUMAN Ubiquitin thioesterase OTUB1 OS=Homo sapiens OX=9606 GN=OTUB1 PE=1 SV=2
1050	A-1.19645.19645.6.0.dta	6	ESDHIHIIALAQALSVSIQVEYMDRGEGGTTNPHIFPEGSEPK	23,Carbamidomethyl[M]#0;	3.7e-05	4730.35	0	4730.32	0.03882	8.21	S	1	TRUE	sp_Q96FW1	sp_Q96FW1|OTUB1_HUMAN Ubiquitin thioesterase OTUB1 OS=Homo sapiens OX=9606 GN=OTUB1 PE=1 SV=2
2592	A-1.19651.19651.5.0.dta	5	ESDHIHIIALAQALSVSIQVEYMDRGEGGTTNPHIFPEGSEPK	15,Glycerophospho[S]#0;	0.00144	4827.3	0	4827.3	0.00439	0.91	S	1	TRUE	sp_Q96FW1	sp_Q96FW1|OTUB1_HUMAN Ubiquitin thioesterase OTUB1 OS=Homo sapiens OX=9606 GN=OTUB1 PE=1 SV=2
2436	A-1.19653.19653.6.7.dta	6	ESDHIHIIALAQALSVSIQVEYMDRGEGGTTNPHIFPEGSEPK	17,Glycerophospho[S]#0;	0.00105	4827.37	0	4827.3	0.07397	15.32	S	1	TRUE	sp_Q96FW1	sp_Q96FW1|OTUB1_HUMAN Ubiquitin thioesterase OTUB1 OS=Homo sapiens OX=9606 GN=OTUB1 PE=1 SV=2
2737	A-1.19656.19656.5.0.dta	5	ESDHIHIIALAQALSVSIQVEYMDRGEGGTTNPHIFPEGSEPK	32,Deamidated[N]#0;	0.00182	4674.3	0	4674.28	0.02324	4.97	S	1	TRUE	sp_Q96FW1	sp_Q96FW1|OTUB1_HUMAN Ubiquitin thioesterase OTUB1 OS=Homo sapiens OX=9606 GN=OTUB1 PE=1 SV=2
5671	A-1.19658.19658.3.1.dta	3	AVQNPLVSERLELSVLYKEYAEDDNIYQQK	7,Val->Cys[V]#0;	0.094	3558.78	0	3558.74	0.03531	9.92	C	1	TRUE	sp_Q96FW1	sp_Q96FW1|OTUB1_HUMAN Ubiquitin thioesterase OTUB1 OS=Homo sapiens OX=9606 GN=OTUB1 PE=1 SV=2
1402	A-1.19660.19660.4.0.dta	4	IQQEIAVQNPLVSERLELSVLYKEYAEDDNIYQQK		0.000105	4166.18	0	4166.13	0.05364	12.88	S	1	TRUE	sp_Q96FW1	sp_Q96FW1|OTUB1_HUMAN Ubiquitin thioesterase OTUB1 OS=Homo sapiens OX=9606 GN=OTUB1 PE=1 SV=2
432	A-1.19661.19661.5.0.dta	5	ESDHIHIIALAQALSVSIQVEYMDRGEGGTTNPHIFPEGSEPK	23,Carbamidomethyl[M]#0;	3.41e-06	4730.36	0	4730.32	0.04814	10.18	S	1	TRUE	sp_Q96FW1	sp_Q96FW1|OTUB1_HUMAN Ubiquitin thioesterase OTUB1 OS=Homo sapiens OX=9606 GN=OTUB1 PE=1 SV=2
1211	A-1.19662.19662.4.0.dta	4	IQQEIAVQNPLVSERLELSVLYKEYAEDDNIYQQK	19,Formyl[S](Ser->Asp[S])#0;	6.41e-05	4194.15	0	4194.12	0.02688	6.41	S	1	TRUE	sp_Q96FW1	sp_Q96FW1|OTUB1_HUMAN Ubiquitin thioesterase OTUB1 OS=Homo sapiens OX=9606 GN=OTUB1 PE=1 SV=2
2888	A-1.19662.19662.6.4.dta	6	EFCQQEVEPMCKESDHIHIIALAQALSVSIQVEYMDRGEGGTTNPHIFPEGSEPK	3,Carbamidomethyl[C]#0;11,Carbamidomethyl[C]#0;35,Carbamidomethyl[M]#0;	0.00233	6295.96	0	6295.95	0.00891	1.42	S	1	TRUE	sp_Q96FW1	sp_Q96FW1|OTUB1_HUMAN Ubiquitin thioesterase OTUB1 OS=Homo sapiens OX=9606 GN=OTUB1 PE=1 SV=2
2275	A-1.19663.19663.3.3.dta	3	SIQVEYMDRGEGGTTNPHIFPEGSEPK	7,Dethiomethyl[M]#0;	0.000774	2927.41	0	2927.38	0.03214	10.98	C	1	TRUE	sp_Q96FW1	sp_Q96FW1|OTUB1_HUMAN Ubiquitin thioesterase OTUB1 OS=Homo sapiens OX=9606 GN=OTUB1 PE=1 SV=2
4117	A-1.19664.19664.5.0.dta	5	ESDHIHIIALAQALSVSIQVEYMDRGEGGTTNPHIFPEGSEPK	22,CLIP_TRAQ_4[Y]#0;	0.0135	4917.39	0	4917.4	-0.00825	-1.68	S	1	TRUE	sp_Q96FW1	sp_Q96FW1|OTUB1_HUMAN Ubiquitin thioesterase OTUB1 OS=Homo sapiens OX=9606 GN=OTUB1 PE=1 SV=2
3001	A-1.19665.19665.3.0.dta	3	IQQEIAVQNPLVSERLELSVLYKEYAEDDNIYQQK	19,DAET[S]#0;	0.00279	4253.17	0	4253.18	-0.00697	-1.64	S	1	TRUE	sp_Q96FW1	sp_Q96FW1|OTUB1_HUMAN Ubiquitin thioesterase OTUB1 OS=Homo sapiens OX=9606 GN=OTUB1 PE=1 SV=2
5250	A-1.19674.19674.4.2.dta	4	IQQEIAVQNPLVSERLELSVLYKEYAEDDNIYQQK	23,Methyl[K]#0;	0.0501	4180.13	0	4180.14	-0.01122	-2.68	S	1	TRUE	sp_Q96FW1	sp_Q96FW1|OTUB1_HUMAN Ubiquitin thioesterase OTUB1 OS=Homo sapiens OX=9606 GN=OTUB1 PE=1 SV=2
3165	A-1.19677.19677.6.5.dta	6	ESDHIHIIALAQALSVSIQVEYMDRGEGGTTNPHIFPEGSEPK	17,Thiophospho[S]#0;	0.00356	4769.32	0	4769.24	0.08169	17.13	S	1	TRUE	sp_Q96FW1	sp_Q96FW1|OTUB1_HUMAN Ubiquitin thioesterase OTUB1 OS=Homo sapiens OX=9606 GN=OTUB1 PE=1 SV=2
2195	A-1.19678.19678.5.1.dta	5	ESDHIHIIALAQALSVSIQVEYMDRGEGGTTNPHIFPEGSEPK	19,Gln->His[Q]#0;	0.000664	4682.32	0	4682.29	0.02124	4.54	S	1	TRUE	sp_Q96FW1	sp_Q96FW1|OTUB1_HUMAN Ubiquitin thioesterase OTUB1 OS=Homo sapiens OX=9606 GN=OTUB1 PE=1 SV=2
5136	A-1.19681.19681.4.3.dta	4	ESDHIHIIALAQALSVSIQVEYMDRGEGGTTNPHIFPEGSEPK	43,Menadione-HQ[K]#0;	0.0448	4845.38	0	4845.35	0.03341	6.9	S	1	TRUE	sp_Q96FW1	sp_Q96FW1|OTUB1_HUMAN Ubiquitin thioesterase OTUB1 OS=Homo sapiens OX=9606 GN=OTUB1 PE=1 SV=2
2108	A-1.19683.19683.3.0.dta	3	AFGFSHLEALLDDSKELQR	0,Formyl[AnyN-term]#0;	0.000542	2204.11	0	2204.1	0.01398	6.34	S	1	TRUE	sp_Q96FW1	sp_Q96FW1|OTUB1_HUMAN Ubiquitin thioesterase OTUB1 OS=Homo sapiens OX=9606 GN=OTUB1 PE=1 SV=2
3058	A-1.19686.19686.5.0.dta	5	IQQEIAVQNPLVSERLELSVLYKEYAEDDNIYQQK	14,Cation_Fe[III][E]#0;	0.00301	4219.07	0	4219.04	0.03065	7.26	S	1	TRUE	sp_Q96FW1	sp_Q96FW1|OTUB1_HUMAN Ubiquitin thioesterase OTUB1 OS=Homo sapiens OX=9606 GN=OTUB1 PE=1 SV=2
2224	A-1.19688.19688.6.6.dta	6	ESDHIHIIALAQALSVSIQVEYMDRGEGGTTNPHIFPEGSEPK	34,His->Phe[H]#0;	0.000703	4683.34	0	4683.3	0.04006	8.55	S	1	TRUE	sp_Q96FW1	sp_Q96FW1|OTUB1_HUMAN Ubiquitin thioesterase OTUB1 OS=Homo sapiens OX=9606 GN=OTUB1 PE=1 SV=2
5633	A-1.19689.19689.5.1.dta	5	ESDHIHIIALAQALSVSIQVEYMDRGEGGTTNPHIFPEGSEPK	43,OxLysBiotin[K]#0;	0.0863	5025.53	0	5025.45	0.07968	15.86	S	1	TRUE	sp_Q96FW1	sp_Q96FW1|OTUB1_HUMAN Ubiquitin thioesterase OTUB1 OS=Homo sapiens OX=9606 GN=OTUB1 PE=1 SV=2
2256	A-1.19694.19694.5.0.dta	5	ESDHIHIIALAQALSVSIQVEYMDRGEGGTTNPHIFPEGSEPK	0,Formyl[AnyN-term]#0;23,Carbamidomethyl[M]#0;	0.000746	4758.34	0	4758.31	0.0282	5.93	S	1	TRUE	sp_Q96FW1	sp_Q96FW1|OTUB1_HUMAN Ubiquitin thioesterase OTUB1 OS=Homo sapiens OX=9606 GN=OTUB1 PE=1 SV=2
5578	A-1.19694.19694.5.1.dta	5	ESDHIHIIALAQALSVSIQVEYMDRGEGGTTNPHIFPEGSE	38,UgiJoullieProGlyProGly[E]#0;	0.0722	4756.34	0	4756.29	0.04779	10.05	N	1	TRUE	sp_Q96FW1	sp_Q96FW1|OTUB1_HUMAN Ubiquitin thioesterase OTUB1 OS=Homo sapiens OX=9606 GN=OTUB1 PE=1 SV=2
1595	A-1.19695.19695.3.0.dta	3	ESDHIHIIALAQALSVSIQVEYMDRGEGGTTNPHIFPEGSEPK	23,Carbamidomethyl[M]#0;32,Deamidated[N]#0;	0.00018	4731.34	0	4731.3	0.04226	8.93	S	1	TRUE	sp_Q96FW1	sp_Q96FW1|OTUB1_HUMAN Ubiquitin thioesterase OTUB1 OS=Homo sapiens OX=9606 GN=OTUB1 PE=1 SV=2
2095	A-1.19699.19699.6.10.dta	6	ESDHIHIIALAQALSVSIQVEYMDRGEGGTTNPHIFPEGSEPK		0.000528	4673.3	0	4673.29	0.01028	2.2	S	1	TRUE	sp_Q96FW1	sp_Q96FW1|OTUB1_HUMAN Ubiquitin thioesterase OTUB1 OS=Homo sapiens OX=9606 GN=OTUB1 PE=1 SV=2
3094	A-1.19703.19703.6.3.dta	6	ESDHIHIIALAQALSVSIQVEYMDRGEGGTTNPHIFPEGSEPK	31,BEMAD_ST_2H(6)[T]#0;	0.00316	4815.36	0	4815.33	0.02297	4.77	S	1	TRUE	sp_Q96FW1	sp_Q96FW1|OTUB1_HUMAN Ubiquitin thioesterase OTUB1 OS=Homo sapiens OX=9606 GN=OTUB1 PE=1 SV=2
3535	A-1.19704.19704.3.0.dta	3	IQQEIAVQNPLVSERLELSVLYK	22,Iodo[Y]#0;	0.0062	2795.39	0	2795.38	0.00849	3.04	S	1	TRUE	sp_Q96FW1	sp_Q96FW1|OTUB1_HUMAN Ubiquitin thioesterase OTUB1 OS=Homo sapiens OX=9606 GN=OTUB1 PE=1 SV=2
7775	A-1.19706.19706.5.3.dta	5	ESDHIHIIALAQALSVSIQVEYMDRGEGGTTNPHIFPE	15,Formyl[S](Ser->Asp[S])#0;	0.405	4203.06	0.00595	4203.04	0.01381	3.29	N	1	TRUE	sp_Q96FW1	sp_Q96FW1|OTUB1_HUMAN Ubiquitin thioesterase OTUB1 OS=Homo sapiens OX=9606 GN=OTUB1 PE=1 SV=2
5311	A-1.19707.19707.4.0.dta	4	IQQEIAVQNPLVSERLELSVLYKEYAEDDNIYQQK	19,BEMAD_ST_2H(6)[S]#0;	0.0534	4308.18	0	4308.17	0.01412	3.28	S	1	TRUE	sp_Q96FW1	sp_Q96FW1|OTUB1_HUMAN Ubiquitin thioesterase OTUB1 OS=Homo sapiens OX=9606 GN=OTUB1 PE=1 SV=2
1633	A-1.19708.19708.3.0.dta	3	QVEYMDRGEGGTTNPHIFPEGSEPK	5,Dethiomethyl[M]#0;	0.000204	2727.28	0	2727.26	0.01614	5.92	C	1	TRUE	sp_Q96FW1	sp_Q96FW1|OTUB1_HUMAN Ubiquitin thioesterase OTUB1 OS=Homo sapiens OX=9606 GN=OTUB1 PE=1 SV=2
2750	A-1.19713.19713.6.6.dta	6	ESDHIHIIALAQALSVSIQVEYMDRGEGGTTNPHIFPEGSEPK	28,Gly->Gln[G]#0;	0.00187	4744.36	0	4744.33	0.02519	5.31	S	1	TRUE	sp_Q96FW1	sp_Q96FW1|OTUB1_HUMAN Ubiquitin thioesterase OTUB1 OS=Homo sapiens OX=9606 GN=OTUB1 PE=1 SV=2
6660	A-1.19715.19715.2.4.dta	2	AGLAGEIAGVNWESGYLVGIK		0.26	2104.09	0.00105	2104.11	-0.02086	-9.91	S	1	TRUE	sp_P10767	sp_P10767|FGF6_HUMAN Fibroblast growth factor 6 OS=Homo sapiens OX=9606 GN=FGF6 PE=1 SV=4
2771	A-1.19717.19717.5.0.dta	5	ESDHIHIIALAQALSVSIQVEYMDRGEGGTTNPHIFPEGSEPK	23,Oxidation[M]#0;	0.00193	4689.33	0	4689.29	0.0393	8.38	S	1	TRUE	sp_Q96FW1	sp_Q96FW1|OTUB1_HUMAN Ubiquitin thioesterase OTUB1 OS=Homo sapiens OX=9606 GN=OTUB1 PE=1 SV=2
3477	A-1.19722.19722.7.0.dta	7	ESDHIHIIALAQALSVSIQVEYMDRGEGGTTNPHIFPEGSEPKVYLLYRPGHYDILYK	53,Nitro[Y]#0;	0.00571	6612.23	0	6612.29	-0.06724	-10.17	S	1	TRUE	sp_Q96FW1	sp_Q96FW1|OTUB1_HUMAN Ubiquitin thioesterase OTUB1 OS=Homo sapiens OX=9606 GN=OTUB1 PE=1 SV=2
2113	A-1.19723.19723.4.0.dta	4	IQQEIAVQNPLVSERLELSVLYKEYAEDDNIYQQK	0,Carbamidomethyl[AnyN-term]#0;	0.000545	4223.18	0	4223.15	0.0311	7.36	S	1	TRUE	sp_Q96FW1	sp_Q96FW1|OTUB1_HUMAN Ubiquitin thioesterase OTUB1 OS=Homo sapiens OX=9606 GN=OTUB1 PE=1 SV=2
3017	A-1.19728.19728.5.0.dta	5	ESDHIHIIALAQALSVSIQVEYMDRGEGGTTNPHIFPEGSEPK	22,NEIAA[Y]#0;	0.00284	4758.34	0	4758.35	-0.00879	-1.85	S	1	TRUE	sp_Q96FW1	sp_Q96FW1|OTUB1_HUMAN Ubiquitin thioesterase OTUB1 OS=Homo sapiens OX=9606 GN=OTUB1 PE=1 SV=2
3211	A-1.19730.19730.6.7.dta	6	ESDHIHIIALAQALSVSIQVEYMDRGEGGTTNPHIFPEGSEPK	22,Thiophospho[Y]#0;	0.00383	4769.32	0	4769.24	0.08114	17.01	S	1	TRUE	sp_Q96FW1	sp_Q96FW1|OTUB1_HUMAN Ubiquitin thioesterase OTUB1 OS=Homo sapiens OX=9606 GN=OTUB1 PE=1 SV=2
1436	A-1.19731.19731.4.0.dta	4	IQQEIAVQNPLVSERLELSVLYKEYAEDDNIYQQK		0.000116	4166.18	0	4166.13	0.05012	12.03	S	1	TRUE	sp_Q96FW1	sp_Q96FW1|OTUB1_HUMAN Ubiquitin thioesterase OTUB1 OS=Homo sapiens OX=9606 GN=OTUB1 PE=1 SV=2
3898	A-1.19738.19738.4.0.dta	4	IQQEIAVQNPLVSERLELSVLYKEYAEDDNIYQQK	14,Cation_Na[E]#0;	0.0103	4188.12	0	4188.11	0.01046	2.5	S	1	TRUE	sp_Q96FW1	sp_Q96FW1|OTUB1_HUMAN Ubiquitin thioesterase OTUB1 OS=Homo sapiens OX=9606 GN=OTUB1 PE=1 SV=2
2477	A-1.19740.19740.5.0.dta	5	ESDHIHIIALAQALSVSIQVEYMDRGEGGTTNPHIFPEGSEPK	0,Formyl[AnyN-term]#0;23,Carbamidomethyl[M]#0;	0.00115	4758.34	0	4758.31	0.02961	6.22	S	1	TRUE	sp_Q96FW1	sp_Q96FW1|OTUB1_HUMAN Ubiquitin thioesterase OTUB1 OS=Homo sapiens OX=9606 GN=OTUB1 PE=1 SV=2
6833	A-1.19741.19741.2.0.dta	2	AGLAGEIAGVNWESGYLVGIK		0.289	2104.09	0.00131	2104.11	-0.01905	-9.05	S	1	TRUE	sp_P10767	sp_P10767|FGF6_HUMAN Fibroblast growth factor 6 OS=Homo sapiens OX=9606 GN=FGF6 PE=1 SV=4
6844	A-1.19742.19742.6.10.dta	6	ESDHIHIIALAQALSVSIQVEYMDRGEGGTTNPHIFPEGSEPK	0,Formyl[AnyN-term]#0;	0.294	4701.33	0.00131	4701.29	0.03716	7.91	S	1	TRUE	sp_Q96FW1	sp_Q96FW1|OTUB1_HUMAN Ubiquitin thioesterase OTUB1 OS=Homo sapiens OX=9606 GN=OTUB1 PE=1 SV=2
1911	A-1.19744.19744.4.0.dta	4	IQQEIAVQNPLVSERLELSVLYKEYAEDDNIYQQK	22,NEIAA[Y]#0;	0.00037	4251.18	0	4251.18	-0.00593	-1.4	S	1	TRUE	sp_Q96FW1	sp_Q96FW1|OTUB1_HUMAN Ubiquitin thioesterase OTUB1 OS=Homo sapiens OX=9606 GN=OTUB1 PE=1 SV=2
4032	A-1.19745.19745.4.0.dta	4	FGGFGGPGGVGGLGGPGGFGPGGYPGGIHEVSVNQSLLQPLNVKVDPEIQNVK	34,Deamidated[N]#0;	0.0121	5115.67	0	5115.6	0.0732	14.31	S	1	TRUE	sp_P35908	sp_P35908|K22E_HUMAN Keratin, type II cytoskeletal 2 epidermal OS=Homo sapiens OX=9606 GN=KRT2 PE=1 SV=2
3039	A-1.19747.19747.4.0.dta	4	IQQEIAVQNPLVSERLELSVLYKEYAEDDNIYQQK	17,Cation_Na[E]#0;	0.00294	4188.16	0	4188.11	0.04935	11.78	S	1	TRUE	sp_Q96FW1	sp_Q96FW1|OTUB1_HUMAN Ubiquitin thioesterase OTUB1 OS=Homo sapiens OX=9606 GN=OTUB1 PE=1 SV=2
3846	A-1.19748.19748.5.1.dta	5	ESDHIHIIALAQALSVSIQVEYMDRGEGGTTNPHIFPEGSEPK	23,EHD-diphenylpentanone[M]#0;	0.00951	4939.37	0	4939.42	-0.05165	-10.46	S	1	TRUE	sp_Q96FW1	sp_Q96FW1|OTUB1_HUMAN Ubiquitin thioesterase OTUB1 OS=Homo sapiens OX=9606 GN=OTUB1 PE=1 SV=2
5504	A-1.19750.19750.4.2.dta	4	IQQEIAVQNPLVSERLELSVLYKEYAEDDNIYQQK	23,Methyl[K]#0;	0.0644	4180.14	0	4180.14	-0.00924	-2.21	S	1	TRUE	sp_Q96FW1	sp_Q96FW1|OTUB1_HUMAN Ubiquitin thioesterase OTUB1 OS=Homo sapiens OX=9606 GN=OTUB1 PE=1 SV=2
3845	A-1.19759.19759.5.0.dta	5	ESDHIHIIALAQALSVSIQVEYMDRGEGGTTNPHIFPEGSEPK	0,Formyl[AnyN-term]#0;	0.00951	4701.32	0	4701.29	0.03393	7.22	S	1	TRUE	sp_Q96FW1	sp_Q96FW1|OTUB1_HUMAN Ubiquitin thioesterase OTUB1 OS=Homo sapiens OX=9606 GN=OTUB1 PE=1 SV=2
2846	A-1.19760.19760.5.0.dta	5	ESDHIHIIALAQALSVSIQVEYMDRGEGGTTNPHIFPEGSEPK	31,GG[T]#0;	0.00219	4787.37	0	4787.34	0.03075	6.42	S	1	TRUE	sp_Q96FW1	sp_Q96FW1|OTUB1_HUMAN Ubiquitin thioesterase OTUB1 OS=Homo sapiens OX=9606 GN=OTUB1 PE=1 SV=2
1083	A-1.19762.19762.3.0.dta	3	AFGFSHLEALLDDSKELQR	0,Dicarbamidomethyl[AnyN-term]#0;	4.13e-05	2290.16	0	2290.15	0.00963	4.2	S	1	TRUE	sp_Q96FW1	sp_Q96FW1|OTUB1_HUMAN Ubiquitin thioesterase OTUB1 OS=Homo sapiens OX=9606 GN=OTUB1 PE=1 SV=2
5953	A-1.19766.19766.4.0.dta	4	IHIIALAQALSVSIQVEYMDRGEGGTTNPHIFPEGSEPK	8,Gln->Ala[Q]#0;	0.156	4148.15	0.00033	4148.11	0.0366	8.82	C	1	TRUE	sp_Q96FW1	sp_Q96FW1|OTUB1_HUMAN Ubiquitin thioesterase OTUB1 OS=Homo sapiens OX=9606 GN=OTUB1 PE=1 SV=2
2881	A-1.19769.19769.5.0.dta	5	ESDHIHIIALAQALSVSIQVEYMDRGEGGTTNPHIFPEGSEPK	0,Formyl[AnyN-term]#0;	0.00231	4701.32	0	4701.29	0.03388	7.21	S	1	TRUE	sp_Q96FW1	sp_Q96FW1|OTUB1_HUMAN Ubiquitin thioesterase OTUB1 OS=Homo sapiens OX=9606 GN=OTUB1 PE=1 SV=2
2620	A-1.19772.19772.6.0.dta	6	ESDHIHIIALAQALSVSIQVEYMDRGEGGTTNPHIFPEGSEPK	31,GG[T]#0;	0.00153	4787.37	0	4787.34	0.02951	6.16	S	1	TRUE	sp_Q96FW1	sp_Q96FW1|OTUB1_HUMAN Ubiquitin thioesterase OTUB1 OS=Homo sapiens OX=9606 GN=OTUB1 PE=1 SV=2
2152	A-1.19777.19777.5.0.dta	5	ESDHIHIIALAQALSVSIQVEYMDRGEGGTTNPHIFPEGSEPK	17,monomethylphosphothione[S]#0;	0.000617	4783.27	0	4783.25	0.01471	3.08	S	1	TRUE	sp_Q96FW1	sp_Q96FW1|OTUB1_HUMAN Ubiquitin thioesterase OTUB1 OS=Homo sapiens OX=9606 GN=OTUB1 PE=1 SV=2
675	A-1.19785.19785.4.0.dta	4	IQQEIAVQNPLVSERLELSVLYKEYAEDDNIYQQK	19,Formyl[S](Ser->Asp[S])#0;	9.65e-06	4194.15	0	4194.12	0.03028	7.22	S	1	TRUE	sp_Q96FW1	sp_Q96FW1|OTUB1_HUMAN Ubiquitin thioesterase OTUB1 OS=Homo sapiens OX=9606 GN=OTUB1 PE=1 SV=2
7963	A-1.19786.19786.2.0.dta	2	AGLAGEIAGVNWESGYLVGIK		0.435	2104.09	0.00784	2104.11	-0.01807	-8.59	S	1	TRUE	sp_P10767	sp_P10767|FGF6_HUMAN Fibroblast growth factor 6 OS=Homo sapiens OX=9606 GN=FGF6 PE=1 SV=4
6131	A-1.19787.19787.5.0.dta	5	ESDHIHIIALAQALSVSIQVEYMDRGEGGTTNPHIFPE	28,Gly->Gln[G]#0;	0.197	4246.13	0.00065	4246.09	0.03785	8.91	N	1	TRUE	sp_Q96FW1	sp_Q96FW1|OTUB1_HUMAN Ubiquitin thioesterase OTUB1 OS=Homo sapiens OX=9606 GN=OTUB1 PE=1 SV=2
3232	A-1.19790.19790.5.0.dta	5	ESDHIHIIALAQALSVSIQVEYMDRGEGGTTNPHIFPEGSEPK	31,GG[T]#0;	0.00392	4787.37	0	4787.34	0.03248	6.78	S	1	TRUE	sp_Q96FW1	sp_Q96FW1|OTUB1_HUMAN Ubiquitin thioesterase OTUB1 OS=Homo sapiens OX=9606 GN=OTUB1 PE=1 SV=2
2739	A-1.19791.19791.4.0.dta	4	IQQEIAVQNPLVSERLELSVLYKEYAEDDNIYQQK	13,Formyl[S](Ser->Asp[S])#0;	0.00182	4194.15	0	4194.12	0.03077	7.34	S	1	TRUE	sp_Q96FW1	sp_Q96FW1|OTUB1_HUMAN Ubiquitin thioesterase OTUB1 OS=Homo sapiens OX=9606 GN=OTUB1 PE=1 SV=2
1293	A-1.19792.19792.4.0.dta	4	SKEDLVSQGFTEFTIEDFHNTFMDLIEQVEK	23,Carbamidomethyl[M]#0;	7.79e-05	3733.78	0	3733.76	0.01988	5.32	S	1	TRUE	sp_Q96FW1	sp_Q96FW1|OTUB1_HUMAN Ubiquitin thioesterase OTUB1 OS=Homo sapiens OX=9606 GN=OTUB1 PE=1 SV=2
3782	A-1.19793.19793.4.0.dta	4	IQQEIAVQNPLVSERLELSVLYKEYAEDDNIYQQK	22,NEIAA[Y]#0;	0.00887	4251.18	0	4251.18	-0.00274	-0.64	S	1	TRUE	sp_Q96FW1	sp_Q96FW1|OTUB1_HUMAN Ubiquitin thioesterase OTUB1 OS=Homo sapiens OX=9606 GN=OTUB1 PE=1 SV=2
707	A-1.19798.19798.5.0.dta	5	ESDHIHIIALAQALSVSIQVEYMDRGEGGTTNPHIFPEGSEPK	23,Dethiomethyl[M]#0;	1.12e-05	4625.22	0	4625.29	-0.06696	-14.48	S	1	TRUE	sp_Q96FW1	sp_Q96FW1|OTUB1_HUMAN Ubiquitin thioesterase OTUB1 OS=Homo sapiens OX=9606 GN=OTUB1 PE=1 SV=2
7726	A-1.19801.19801.4.0.dta	4	ESDHIHIIALAQALSVSIQVEYMDRGEGGTTN	15,Hex(1)HexA(1)[S]#0;	0.395	3792.81	0.00533	3792.78	0.03229	8.51	N	1	TRUE	sp_Q96FW1	sp_Q96FW1|OTUB1_HUMAN Ubiquitin thioesterase OTUB1 OS=Homo sapiens OX=9606 GN=OTUB1 PE=1 SV=2
1913	A-1.19803.19803.6.10.dta	6	ESDHIHIIALAQALSVSIQVEYMDRGEGGTTNPHIFPEGSEPK	19,Gln->His[Q]#0;	0.000375	4682.34	0	4682.29	0.04336	9.26	S	1	TRUE	sp_Q96FW1	sp_Q96FW1|OTUB1_HUMAN Ubiquitin thioesterase OTUB1 OS=Homo sapiens OX=9606 GN=OTUB1 PE=1 SV=2
3248	A-1.19804.19804.5.0.dta	5	ESDHIHIIALAQALSVSIQVEYMDRGEGGTTNPHIFPEGSEPK	17,BEMAD_ST_2H(6)[S]#0;	0.00399	4815.37	0	4815.33	0.03225	6.7	S	1	TRUE	sp_Q96FW1	sp_Q96FW1|OTUB1_HUMAN Ubiquitin thioesterase OTUB1 OS=Homo sapiens OX=9606 GN=OTUB1 PE=1 SV=2
3651	A-1.19805.19805.6.7.dta	6	ESDHIHIIALAQALSVSIQVEYMDRGEGGTTNPHIFPEGSEPK	17,Ser->Gln[S]#0;	0.00734	4714.34	0	4714.32	0.02392	5.07	S	1	TRUE	sp_Q96FW1	sp_Q96FW1|OTUB1_HUMAN Ubiquitin thioesterase OTUB1 OS=Homo sapiens OX=9606 GN=OTUB1 PE=1 SV=2
5987	A-1.19806.19806.5.0.dta	5	ESDHIHIIALAQALSVSIQVEYMDRGEGGTTNPHIFPEGSEPKVYL	32,Asn->Phe[N]#0;	0.17	5081.55	0.00033	5081.54	0.01745	3.43	N	1	TRUE	sp_Q96FW1	sp_Q96FW1|OTUB1_HUMAN Ubiquitin thioesterase OTUB1 OS=Homo sapiens OX=9606 GN=OTUB1 PE=1 SV=2
3514	A-1.19808.19808.6.2.dta	6	ESDHIHIIALAQALSVSIQVEYMDRGEGGTTNPHIFPEGSEPK	0,Formyl[AnyN-term]#0;23,Carbamidomethyl[M]#0;	0.00603	4758.34	0	4758.31	0.02543	5.34	S	1	TRUE	sp_Q96FW1	sp_Q96FW1|OTUB1_HUMAN Ubiquitin thioesterase OTUB1 OS=Homo sapiens OX=9606 GN=OTUB1 PE=1 SV=2
560	A-1.19809.19809.4.0.dta	4	FGGFGGPGGVGGLGGPGGFGPGGYPGGIHEVSVNQSLLQPLNVKVDPEIQNVK		6.05e-06	5114.65	0	5114.61	0.0408	7.98	S	1	TRUE	sp_P35908	sp_P35908|K22E_HUMAN Keratin, type II cytoskeletal 2 epidermal OS=Homo sapiens OX=9606 GN=KRT2 PE=1 SV=2
2694	A-1.19810.19810.5.2.dta	5	ESDHIHIIALAQALSVSIQVEYMDRGEGGTTNPHIFPEGSEPK	17,Ser->Gln[S]#0;	0.00172	4714.35	0	4714.32	0.02884	6.12	S	1	TRUE	sp_Q96FW1	sp_Q96FW1|OTUB1_HUMAN Ubiquitin thioesterase OTUB1 OS=Homo sapiens OX=9606 GN=OTUB1 PE=1 SV=2
2311	A-1.19811.19811.4.1.dta	4	IQQEIAVQNPLVSERLELSVLYKEYAEDDNIYQQK	19,Ser->Asn[S]#0;	0.000834	4193.16	0	4193.14	0.02158	5.15	S	1	TRUE	sp_Q96FW1	sp_Q96FW1|OTUB1_HUMAN Ubiquitin thioesterase OTUB1 OS=Homo sapiens OX=9606 GN=OTUB1 PE=1 SV=2
4099	A-1.19819.19819.4.0.dta	4	IQQEIAVQNPLVSERLELSVLYKEYAEDDNIYQQK	0,Carbamidomethyl[AnyN-term]#0;	0.0132	4223.18	0	4223.15	0.03237	7.67	S	1	TRUE	sp_Q96FW1	sp_Q96FW1|OTUB1_HUMAN Ubiquitin thioesterase OTUB1 OS=Homo sapiens OX=9606 GN=OTUB1 PE=1 SV=2
1657	A-1.19820.19820.4.1.dta	4	KLFIGGLSFETTEESLRNYYEQWGK		0.000214	2995.5	0	2995.48	0.01391	4.64	S	1	TRUE	sp_P22626	sp_P22626|ROA2_HUMAN Heterogeneous nuclear ribonucleoproteins A2/B1 OS=Homo sapiens OX=9606 GN=HNRNPA2B1 PE=1 SV=2
5783	A-1.19821.19821.2.0.dta	2	TITGSAASISLAQYLINVR	0,Unknown_250[AnyN-term]#0;	0.123	2228.08	0	2228.08	0.0038	1.71	C	1	TRUE	sp_Q15366	sp_Q15366|PCBP2_HUMAN Poly_rC_-binding protein 2 OS=Homo sapiens OX=9606 GN=PCBP2 PE=1 SV=1
4224	A-1.19823.19823.4.1.dta	4	IQQEIAVQNPLVSERLELSVLYKEYAEDDNIYQQK	0,Propionyl[AnyN-term]#0;	0.0152	4222.12	0	4222.16	-0.03956	-9.37	S	1	TRUE	sp_Q96FW1	sp_Q96FW1|OTUB1_HUMAN Ubiquitin thioesterase OTUB1 OS=Homo sapiens OX=9606 GN=OTUB1 PE=1 SV=2
2368	A-1.19826.19826.4.0.dta	4	ESDHIHIIALAQALSVSIQVEYMDR	23,Carbamidomethyl[M]#0;	0.000943	2895.48	0	2895.47	0.01298	4.48	S	1	TRUE	sp_Q96FW1	sp_Q96FW1|OTUB1_HUMAN Ubiquitin thioesterase OTUB1 OS=Homo sapiens OX=9606 GN=OTUB1 PE=1 SV=2
4367	A-1.19829.19829.3.0.dta	3	LELSVLYKEYAEDDNIYQQK		0.0181	2461.23	0	2461.21	0.01416	5.75	S	1	TRUE	sp_Q96FW1	sp_Q96FW1|OTUB1_HUMAN Ubiquitin thioesterase OTUB1 OS=Homo sapiens OX=9606 GN=OTUB1 PE=1 SV=2
2046	A-1.19831.19831.4.0.dta	4	IQQEIAVQNPLVSERLELSVLYKEYAEDDNIYQQK	19,Formyl[S](Ser->Asp[S])#0;	0.000477	4194.15	0	4194.12	0.03102	7.4	S	1	TRUE	sp_Q96FW1	sp_Q96FW1|OTUB1_HUMAN Ubiquitin thioesterase OTUB1 OS=Homo sapiens OX=9606 GN=OTUB1 PE=1 SV=2
2427	A-1.19832.19832.4.0.dta	4	IQQEIAVQNPLVSERLELSVLYKEYAEDDNIYQQK	22,NEIAA[Y]#0;	0.00103	4251.18	0	4251.18	-0.00094	-0.22	S	1	TRUE	sp_Q96FW1	sp_Q96FW1|OTUB1_HUMAN Ubiquitin thioesterase OTUB1 OS=Homo sapiens OX=9606 GN=OTUB1 PE=1 SV=2
4979	A-1.19840.19840.3.1.dta	3	IQQEIAVQNPLVSERLELSVLYKEYAEDDNIYQQK	19,Malonyl[S]#0;	0.038	4252.17	0	4252.13	0.0358	8.42	S	1	TRUE	sp_Q96FW1	sp_Q96FW1|OTUB1_HUMAN Ubiquitin thioesterase OTUB1 OS=Homo sapiens OX=9606 GN=OTUB1 PE=1 SV=2
4141	A-1.19843.19843.5.2.dta	5	ESDHIHIIALAQALSVSIQVEYMDRGEGGTTNPHIFPEGSEPK	15,Thiophospho[S]#0;	0.0138	4769.31	0	4769.24	0.07153	15	S	1	TRUE	sp_Q96FW1	sp_Q96FW1|OTUB1_HUMAN Ubiquitin thioesterase OTUB1 OS=Homo sapiens OX=9606 GN=OTUB1 PE=1 SV=2
603	A-1.19852.19852.4.0.dta	4	SKEDLVSQGFTEFTIEDFHNTFMDLIEQVEK	23,Carbamidomethyl[M]#0;	7.2e-06	3733.78	0	3733.76	0.01997	5.35	S	1	TRUE	sp_Q96FW1	sp_Q96FW1|OTUB1_HUMAN Ubiquitin thioesterase OTUB1 OS=Homo sapiens OX=9606 GN=OTUB1 PE=1 SV=2
1396	A-1.19856.19856.5.0.dta	5	ESDHIHIIALAQALSVSIQVEYMDRGEGGTTNPHIFPEGSEPK	23,Oxidation[M]#0;	0.000103	4689.33	0	4689.29	0.04411	9.41	S	1	TRUE	sp_Q96FW1	sp_Q96FW1|OTUB1_HUMAN Ubiquitin thioesterase OTUB1 OS=Homo sapiens OX=9606 GN=OTUB1 PE=1 SV=2
2788	A-1.19860.19860.3.0.dta	3	NYSPYYNTIDDLKDQIVDLTVGNNK		0.002	2902.43	0	2902.41	0.01569	5.41	S	1	TRUE	sp_P35527	sp_P35527|K1C9_HUMAN Keratin, type I cytoskeletal 9 OS=Homo sapiens OX=9606 GN=KRT9 PE=1 SV=3
1821	A-1.19862.19862.3.0.dta	3	VEYMDRGEGGTTNPHIFPEGSEPK	4,Dethiomethyl[M]#0;	0.000309	2599.22	0	2599.21	0.01723	6.63	C	1	TRUE	sp_Q96FW1	sp_Q96FW1|OTUB1_HUMAN Ubiquitin thioesterase OTUB1 OS=Homo sapiens OX=9606 GN=OTUB1 PE=1 SV=2
1577	A-1.19871.19871.4.0.dta	4	FGGASGGGYSSSGGFGGGFGGGSGGGFGGGYGSGFGGFGGFGGGAGGGDGGILTANEK	37,Gly->Asp[G]#0;	0.000172	4863.1	0	4863.06	0.03488	7.17	C	1	TRUE	sp_P35527	sp_P35527|K1C9_HUMAN Keratin, type I cytoskeletal 9 OS=Homo sapiens OX=9606 GN=KRT9 PE=1 SV=3
5623	A-1.19872.19872.4.1.dta	4	ESDHIHIIALAQALSVSIQVEYMDR	23,Carbamidomethyl[M]#0;	0.0834	2895.48	0	2895.47	0.01135	3.92	S	1	TRUE	sp_Q96FW1	sp_Q96FW1|OTUB1_HUMAN Ubiquitin thioesterase OTUB1 OS=Homo sapiens OX=9606 GN=OTUB1 PE=1 SV=2
3715	A-1.19874.19874.5.0.dta	5	ESDHIHIIALAQALSVSIQVEYMDRGEGGTTNPHIFPEGSEPK	34,HN2_mustard[H]#0;	0.00817	4774.33	0	4774.38	-0.04746	-9.94	S	1	TRUE	sp_Q96FW1	sp_Q96FW1|OTUB1_HUMAN Ubiquitin thioesterase OTUB1 OS=Homo sapiens OX=9606 GN=OTUB1 PE=1 SV=2
4664	A-1.19878.19878.3.0.dta	3	NYSPYYNTIDDLKDQIVDLTVGNNK		0.0262	2902.44	0	2902.41	0.0247	8.51	S	1	TRUE	sp_P35527	sp_P35527|K1C9_HUMAN Keratin, type I cytoskeletal 9 OS=Homo sapiens OX=9606 GN=KRT9 PE=1 SV=3
713	A-1.19883.19883.5.0.dta	5	ESDHIHIIALAQALSVSIQVEYMDRGEGGTTNPHIFPEGSEPK	23,Dethiomethyl[M]#0;	1.14e-05	4625.32	0	4625.29	0.03434	7.42	S	1	TRUE	sp_Q96FW1	sp_Q96FW1|OTUB1_HUMAN Ubiquitin thioesterase OTUB1 OS=Homo sapiens OX=9606 GN=OTUB1 PE=1 SV=2
3100	A-1.19886.19886.6.5.dta	6	TVKEFCQQEVEPMCKESDHIHIIALAQALSVSIQVEYMDRGEGGTTNPHIFPEGSEPK	6,Carbamidomethyl[C]#0;14,Carbamidomethyl[C]#0;38,Oxidation[M]#0;	0.00318	6583.19	0	6583.13	0.05505	8.36	S	1	TRUE	sp_Q96FW1	sp_Q96FW1|OTUB1_HUMAN Ubiquitin thioesterase OTUB1 OS=Homo sapiens OX=9606 GN=OTUB1 PE=1 SV=2
3827	A-1.19892.19892.6.5.dta	6	TVKEFCQQEVEPMCKESDHIHIIALAQALSVSIQVEYMDRGEGGTTNPHIFPEGSEPK	6,Carbamidomethyl[C]#0;14,Carbamidomethyl[C]#0;47,Deamidated[N]#0;	0.00932	6568.18	0	6568.12	0.06061	9.23	S	1	TRUE	sp_Q96FW1	sp_Q96FW1|OTUB1_HUMAN Ubiquitin thioesterase OTUB1 OS=Homo sapiens OX=9606 GN=OTUB1 PE=1 SV=2
367	A-1.19896.19896.6.0.dta	6	TVKEFCQQEVEPMCKESDHIHIIALAQALSVSIQVEYMDRGEGGTTNPHIFPEGSEPK	6,Carbamidomethyl[C]#0;13,Carbamidomethyl[M]#0;14,Carbamidomethyl[C]#0;	2.54e-06	6624.18	0	6624.16	0.02511	3.79	S	1	TRUE	sp_Q96FW1	sp_Q96FW1|OTUB1_HUMAN Ubiquitin thioesterase OTUB1 OS=Homo sapiens OX=9606 GN=OTUB1 PE=1 SV=2
1143	A-1.19900.19900.5.0.dta	5	ESDHIHIIALAQALSVSIQVEYMDRGEGGTTNPHIFPEGSEPK	23,Dethiomethyl[M]#0;	5.06e-05	4625.32	0	4625.29	0.03397	7.34	S	1	TRUE	sp_Q96FW1	sp_Q96FW1|OTUB1_HUMAN Ubiquitin thioesterase OTUB1 OS=Homo sapiens OX=9606 GN=OTUB1 PE=1 SV=2
913	A-1.19905.19905.6.2.dta	6	TVKEFCQQEVEPMCKESDHIHIIALAQALSVSIQVEYMDRGEGGTTNPHIFPEGSEPK	6,Carbamidomethyl[C]#0;13,Oxidation[M]#0;14,Carbamidomethyl[C]#0;	2.39e-05	6583.17	0	6583.13	0.04228	6.42	S	1	TRUE	sp_Q96FW1	sp_Q96FW1|OTUB1_HUMAN Ubiquitin thioesterase OTUB1 OS=Homo sapiens OX=9606 GN=OTUB1 PE=1 SV=2
1736	A-1.19910.19910.5.0.dta	5	ESDHIHIIALAQALSVSIQVEYMDRGEGGTTNPHIFPEGSEPK	23,Carbamidomethyl[M]#0;	0.000261	4730.37	0	4730.32	0.05203	11	S	1	TRUE	sp_Q96FW1	sp_Q96FW1|OTUB1_HUMAN Ubiquitin thioesterase OTUB1 OS=Homo sapiens OX=9606 GN=OTUB1 PE=1 SV=2
1513	A-1.19912.19912.4.0.dta	4	IQQEIAVQNPLVSERLELSVLYKEYAEDDNIYQQK		0.000149	4166.16	0	4166.13	0.03196	7.67	S	1	TRUE	sp_Q96FW1	sp_Q96FW1|OTUB1_HUMAN Ubiquitin thioesterase OTUB1 OS=Homo sapiens OX=9606 GN=OTUB1 PE=1 SV=2
2763	A-1.19920.19920.6.1.dta	6	ESDHIHIIALAQALSVSIQVEYMDRGEGGTTNPHIFPEGSEPK	15,BEMAD_ST_2H(6)[S]#0;	0.0019	4815.35	0	4815.33	0.02123	4.41	S	1	TRUE	sp_Q96FW1	sp_Q96FW1|OTUB1_HUMAN Ubiquitin thioesterase OTUB1 OS=Homo sapiens OX=9606 GN=OTUB1 PE=1 SV=2
3102	A-1.19922.19922.5.0.dta	5	ESDHIHIIALAQALSVSIQVEYMDRGEGGTTNPHIFPEGSEPK	30,AEC-MAEC_2H(4)[T]#0;	0.00319	4736.32	0	4736.34	-0.02059	-4.35	S	1	TRUE	sp_Q96FW1	sp_Q96FW1|OTUB1_HUMAN Ubiquitin thioesterase OTUB1 OS=Homo sapiens OX=9606 GN=OTUB1 PE=1 SV=2
2645	A-1.19926.19926.4.4.dta	4	IQQEIAVQNPLVSERLELSVLYKEYAEDDNIYQQK	13,Malonyl[S]#0;	0.00161	4252.17	0	4252.13	0.04553	10.71	S	1	TRUE	sp_Q96FW1	sp_Q96FW1|OTUB1_HUMAN Ubiquitin thioesterase OTUB1 OS=Homo sapiens OX=9606 GN=OTUB1 PE=1 SV=2
3536	A-1.19940.19940.4.4.dta	4	IQQEIAVQNPLVSERLELSVLYKEYAEDDNIYQQK	13,Malonyl[S]#0;	0.00621	4252.17	0	4252.13	0.04553	10.71	S	1	TRUE	sp_Q96FW1	sp_Q96FW1|OTUB1_HUMAN Ubiquitin thioesterase OTUB1 OS=Homo sapiens OX=9606 GN=OTUB1 PE=1 SV=2
5051	A-1.19943.19943.3.0.dta	3	AFGFSHLEALLDDSKELQR		0.0418	2176.12	0	2176.1	0.01217	5.59	S	1	TRUE	sp_Q96FW1	sp_Q96FW1|OTUB1_HUMAN Ubiquitin thioesterase OTUB1 OS=Homo sapiens OX=9606 GN=OTUB1 PE=1 SV=2
1155	A-1.19944.19944.4.1.dta	4	IQQEIAVQNPLVSERLELSVLYKEYAEDDNIYQQK	4,Glu->Gln[E]#0;	5.33e-05	4165.15	0	4165.14	0.00451	1.08	S	1	TRUE	sp_Q96FW1	sp_Q96FW1|OTUB1_HUMAN Ubiquitin thioesterase OTUB1 OS=Homo sapiens OX=9606 GN=OTUB1 PE=1 SV=2
2176	A-1.19946.19946.4.0.dta	4	IQQEIAVQNPLVSERLELSVLYKEYAEDDNIYQQK	0,Carbamidomethyl[AnyN-term]#0;	0.000647	4223.19	0	4223.15	0.03515	8.32	S	1	TRUE	sp_Q96FW1	sp_Q96FW1|OTUB1_HUMAN Ubiquitin thioesterase OTUB1 OS=Homo sapiens OX=9606 GN=OTUB1 PE=1 SV=2
2406	A-1.19948.19948.5.1.dta	5	ESDHIHIIALAQALSVSIQVEYMDRGEGGTTNPHIFPEGSEPK	17,Acetyl[S](Ser->Glu[S])#0;	0.000996	4715.34	0	4715.3	0.04045	8.58	S	1	TRUE	sp_Q96FW1	sp_Q96FW1|OTUB1_HUMAN Ubiquitin thioesterase OTUB1 OS=Homo sapiens OX=9606 GN=OTUB1 PE=1 SV=2
3032	A-1.19959.19959.5.1.dta	5	ESDHIHIIALAQALSVSIQVEYMDRGEGGTTNPHIFPEGSEPK	25,G-H1[R]#0;	0.00289	4713.33	0	4713.29	0.04292	9.11	S	1	TRUE	sp_Q96FW1	sp_Q96FW1|OTUB1_HUMAN Ubiquitin thioesterase OTUB1 OS=Homo sapiens OX=9606 GN=OTUB1 PE=1 SV=2
2217	A-1.19960.19960.4.0.dta	4	ESDHIHIIALAQALSVSIQVEYMDRGEGGTTNPHIFPEGSEPK	23,Carbamidomethyl[M]#0;	0.000692	4730.35	0	4730.32	0.03218	6.8	S	1	TRUE	sp_Q96FW1	sp_Q96FW1|OTUB1_HUMAN Ubiquitin thioesterase OTUB1 OS=Homo sapiens OX=9606 GN=OTUB1 PE=1 SV=2
445	A-1.19962.19962.5.0.dta	5	ESDHIHIIALAQALSVSIQVEYMDRGEGGTTNPHIFPEGSEPK	23,Carbamidomethyl[M]#0;	3.61e-06	4730.36	0	4730.32	0.04965	10.5	S	1	TRUE	sp_Q96FW1	sp_Q96FW1|OTUB1_HUMAN Ubiquitin thioesterase OTUB1 OS=Homo sapiens OX=9606 GN=OTUB1 PE=1 SV=2
6670	A-1.19966.19966.4.3.dta	4	ESDHIHIIALAQALSVSIQVEYMDRGEGGTTN	26,Gly->Asp[G]#0;	0.264	3512.74	0.00105	3512.7	0.03964	11.28	N	1	TRUE	sp_Q96FW1	sp_Q96FW1|OTUB1_HUMAN Ubiquitin thioesterase OTUB1 OS=Homo sapiens OX=9606 GN=OTUB1 PE=1 SV=2
2094	A-1.19970.19970.6.2.dta	6	ESDHIHIIALAQALSVSIQVEYMDRGEGGTTNPHIFPEGSEPK	30,GG[T]#0;	0.000527	4787.37	0	4787.34	0.0298	6.22	S	1	TRUE	sp_Q96FW1	sp_Q96FW1|OTUB1_HUMAN Ubiquitin thioesterase OTUB1 OS=Homo sapiens OX=9606 GN=OTUB1 PE=1 SV=2
1147	A-1.19972.19972.6.4.dta	6	TVKEFCQQEVEPMCKESDHIHIIALAQALSVSIQVEYMDRGEGGTTNPHIFPEGSEPK	6,Carbamidomethyl[C]#0;13,Oxidation[M]#0;14,Carbamidomethyl[C]#0;	5.14e-05	6583.18	0	6583.13	0.04874	7.4	S	1	TRUE	sp_Q96FW1	sp_Q96FW1|OTUB1_HUMAN Ubiquitin thioesterase OTUB1 OS=Homo sapiens OX=9606 GN=OTUB1 PE=1 SV=2
3532	A-1.19973.19973.3.0.dta	3	IQQEIAVQNPLVSERLELSVLYK		0.00618	2669.51	0	2669.49	0.02413	9.04	S	1	TRUE	sp_Q96FW1	sp_Q96FW1|OTUB1_HUMAN Ubiquitin thioesterase OTUB1 OS=Homo sapiens OX=9606 GN=OTUB1 PE=1 SV=2
3730	A-1.19974.19974.4.0.dta	4	IQQEIAVQNPLVSERLELSVLYKEYAEDDNIYQQK		0.00838	4166.16	0	4166.13	0.03067	7.36	S	1	TRUE	sp_Q96FW1	sp_Q96FW1|OTUB1_HUMAN Ubiquitin thioesterase OTUB1 OS=Homo sapiens OX=9606 GN=OTUB1 PE=1 SV=2
5931	A-1.19975.19975.4.1.dta	4	SKEDLVSQGFTEFTIEDFHNTFMDLIEQVEK	23,Carbamidomethyl[M]#0;	0.149	3733.78	0.00033	3733.76	0.02071	5.55	S	1	TRUE	sp_Q96FW1	sp_Q96FW1|OTUB1_HUMAN Ubiquitin thioesterase OTUB1 OS=Homo sapiens OX=9606 GN=OTUB1 PE=1 SV=2
2850	A-1.19977.19977.5.0.dta	5	ESDHIHIIALAQALSVSIQVEYMDRGEGGTTNPHIFPEGSEPK	17,Delta_H(4)C(2)O(-1)S(1)[S](Ser->Met[S])#0;	0.0022	4717.34	0	4717.3	0.0338	7.16	S	1	TRUE	sp_Q96FW1	sp_Q96FW1|OTUB1_HUMAN Ubiquitin thioesterase OTUB1 OS=Homo sapiens OX=9606 GN=OTUB1 PE=1 SV=2
1844	A-1.19978.19978.6.0.dta	6	ESDHIHIIALAQALSVSIQVEYMDRGEGGTTNPHIFPEGSEPK	0,Formyl[AnyN-term]#0;23,Carbamidomethyl[M]#0;	0.000326	4758.34	0	4758.31	0.0287	6.03	S	1	TRUE	sp_Q96FW1	sp_Q96FW1|OTUB1_HUMAN Ubiquitin thioesterase OTUB1 OS=Homo sapiens OX=9606 GN=OTUB1 PE=1 SV=2
2878	A-1.19982.19982.5.0.dta	5	ESDHIHIIALAQALSVSIQVEYMDRGEGGTTNPHIFPEGSEPK	30,GG[T]#0;	0.00229	4787.37	0	4787.34	0.03088	6.45	S	1	TRUE	sp_Q96FW1	sp_Q96FW1|OTUB1_HUMAN Ubiquitin thioesterase OTUB1 OS=Homo sapiens OX=9606 GN=OTUB1 PE=1 SV=2
4281	A-1.19985.19985.5.1.dta	5	ESDHIHIIALAQALSVSIQVEYMDRGEGGTTNPHIFPEGSEPK	15,ethylamino[S]#0;	0.0164	4700.35	0	4700.34	0.01192	2.54	S	1	TRUE	sp_Q96FW1	sp_Q96FW1|OTUB1_HUMAN Ubiquitin thioesterase OTUB1 OS=Homo sapiens OX=9606 GN=OTUB1 PE=1 SV=2
5604	A-1.19986.19986.3.1.dta	3	LSVSIQVEYMDRGEGGTTNPHIFPEGSEPK	10,Dethiomethyl[M]#0;	0.0791	3226.53	0	3226.56	-0.0373	-11.56	C	1	TRUE	sp_Q96FW1	sp_Q96FW1|OTUB1_HUMAN Ubiquitin thioesterase OTUB1 OS=Homo sapiens OX=9606 GN=OTUB1 PE=1 SV=2
4557	A-1.19993.19993.5.0.dta	5	ESDHIHIIALAQALSVSIQVEYMDRGEGGTTNPHIFPEGSEPK	23,Met->Thr[M]#0;	0.0229	4643.3	0	4643.3	0.00287	0.62	S	1	TRUE	sp_Q96FW1	sp_Q96FW1|OTUB1_HUMAN Ubiquitin thioesterase OTUB1 OS=Homo sapiens OX=9606 GN=OTUB1 PE=1 SV=2
1995	A-1.19995.19995.5.0.dta	5	ESDHIHIIALAQALSVSIQVEYMDRGEGGTTNPHIFPEGSEPK	0,Formyl[AnyN-term]#0;23,Carbamidomethyl[M]#0;	0.00044	4758.34	0	4758.31	0.03119	6.55	S	1	TRUE	sp_Q96FW1	sp_Q96FW1|OTUB1_HUMAN Ubiquitin thioesterase OTUB1 OS=Homo sapiens OX=9606 GN=OTUB1 PE=1 SV=2
1421	A-1.19999.19999.3.0.dta	3	LELSVLYKEYAEDDNIYQQK		0.000112	2461.23	0	2461.21	0.01575	6.4	S	1	TRUE	sp_Q96FW1	sp_Q96FW1|OTUB1_HUMAN Ubiquitin thioesterase OTUB1 OS=Homo sapiens OX=9606 GN=OTUB1 PE=1 SV=2
2961	A-1.20000.20000.4.1.dta	4	ESDHIHIIALAQALSVSIQVEYMDRGEGGTTNPHIFPEGSEPK	23,Carbamidomethyl[M]#0;	0.00261	4730.35	0	4730.32	0.03057	6.46	S	1	TRUE	sp_Q96FW1	sp_Q96FW1|OTUB1_HUMAN Ubiquitin thioesterase OTUB1 OS=Homo sapiens OX=9606 GN=OTUB1 PE=1 SV=2
953	A-1.20002.20002.5.0.dta	5	ESDHIHIIALAQALSVSIQVEYMDRGEGGTTNPHIFPEGSEPK	23,Dethiomethyl[M]#0;	2.7e-05	4625.32	0	4625.29	0.03434	7.42	S	1	TRUE	sp_Q96FW1	sp_Q96FW1|OTUB1_HUMAN Ubiquitin thioesterase OTUB1 OS=Homo sapiens OX=9606 GN=OTUB1 PE=1 SV=2
5552	A-1.20004.20004.4.3.dta	4	FGGFGGPGGVGGLGGPGGFGPGGYPGGIHEVSVNQSLLQPLNVK	16,Pro->Val[P]#0;	0.0674	4094.09	0	4094.09	0.00345	0.84	S	1	TRUE	sp_P35908	sp_P35908|K22E_HUMAN Keratin, type II cytoskeletal 2 epidermal OS=Homo sapiens OX=9606 GN=KRT2 PE=1 SV=2
5681	A-1.20006.20006.5.0.dta	5	QEPLGSDSEGVNCLAYDEAIMAQQDRIQQEIAVQNPLVSERLELSVLYKEYAEDDNIYQQK	49,Xlink_BS2G[113][K]#0;	0.0975	7099.45	0	7099.41	0.0436	6.14	S	1	TRUE	sp_Q96FW1	sp_Q96FW1|OTUB1_HUMAN Ubiquitin thioesterase OTUB1 OS=Homo sapiens OX=9606 GN=OTUB1 PE=1 SV=2
5815	A-1.20009.20009.2.2.dta	2	LELSVLYKEYAEDDNIYQQK	7,Tyr->Dha[Y]#0;	0.134	2367.18	0	2367.17	0.01012	4.27	S	1	TRUE	sp_Q96FW1	sp_Q96FW1|OTUB1_HUMAN Ubiquitin thioesterase OTUB1 OS=Homo sapiens OX=9606 GN=OTUB1 PE=1 SV=2
5802	A-1.20015.20015.4.2.dta	4	IQQEIAVQNPLVSERLELSVLYKEYAEDDNIYQQK	13,Formyl[S](Ser->Asp[S])#0;	0.131	4194.15	0	4194.12	0.02524	6.02	S	1	TRUE	sp_Q96FW1	sp_Q96FW1|OTUB1_HUMAN Ubiquitin thioesterase OTUB1 OS=Homo sapiens OX=9606 GN=OTUB1 PE=1 SV=2
1752	A-1.20015.20015.6.0.dta	6	EFCQQEVEPMCKESDHIHIIALAQALSVSIQVEYMDRGEGGTTNPHIFPEGSEPK	3,Carbamidomethyl[C]#0;10,Carbamidomethyl[M]#0;11,Carbamidomethyl[C]#0;	0.000268	6295.99	0	6295.95	0.04054	6.44	S	1	TRUE	sp_Q96FW1	sp_Q96FW1|OTUB1_HUMAN Ubiquitin thioesterase OTUB1 OS=Homo sapiens OX=9606 GN=OTUB1 PE=1 SV=2
3304	A-1.20018.20018.3.0.dta	3	LELSVLYKEYAEDDNIYQQK	0,Formyl[AnyN-term]#0;	0.00439	2489.22	0	2489.21	0.01068	4.29	S	1	TRUE	sp_Q96FW1	sp_Q96FW1|OTUB1_HUMAN Ubiquitin thioesterase OTUB1 OS=Homo sapiens OX=9606 GN=OTUB1 PE=1 SV=2
5688	A-1.20019.20019.6.5.dta	6	TVKEFCQQEVEPMCKESDHIHIIALAQALSVSIQVEYMDRGEGGTTNPHIFPEGSEPK	6,Carbamidomethyl[C]#0;	0.0991	6510.02	0	6510.11	-0.0926	-14.22	S	1	TRUE	sp_Q96FW1	sp_Q96FW1|OTUB1_HUMAN Ubiquitin thioesterase OTUB1 OS=Homo sapiens OX=9606 GN=OTUB1 PE=1 SV=2
3226	A-1.20020.20020.3.0.dta	3	IQQEIAVQNPLVSERLELSVLYKEYAEDDNIYQQK	9,Deamidated[N]#0;	0.00389	4167.16	0	4167.11	0.04909	11.78	S	1	TRUE	sp_Q96FW1	sp_Q96FW1|OTUB1_HUMAN Ubiquitin thioesterase OTUB1 OS=Homo sapiens OX=9606 GN=OTUB1 PE=1 SV=2
1378	A-1.20024.20024.4.0.dta	4	IQQEIAVQNPLVSERLELSVLYKEYAEDDNIYQQK		9.78e-05	4166.16	0	4166.13	0.03036	7.29	S	1	TRUE	sp_Q96FW1	sp_Q96FW1|OTUB1_HUMAN Ubiquitin thioesterase OTUB1 OS=Homo sapiens OX=9606 GN=OTUB1 PE=1 SV=2
2028	A-1.20029.20029.3.0.dta	3	IQQEIAVQNPLVSERLELSVLYKEYAEDDNIYQQK	9,Deamidated_18O(1)[N](Delta_H(1)N(-1)18O(1)[N])#0;	0.000465	4169.16	0	4169.12	0.04189	10.05	S	1	TRUE	sp_Q96FW1	sp_Q96FW1|OTUB1_HUMAN Ubiquitin thioesterase OTUB1 OS=Homo sapiens OX=9606 GN=OTUB1 PE=1 SV=2
3620	A-1.20031.20031.4.0.dta	4	IQQEIAVQNPLVSERLELSVLYKEYAEDDNIYQQK	23,Carbamidomethyl[K](Gly[K])#0;	0.00705	4223.19	0	4223.15	0.03583	8.48	S	1	TRUE	sp_Q96FW1	sp_Q96FW1|OTUB1_HUMAN Ubiquitin thioesterase OTUB1 OS=Homo sapiens OX=9606 GN=OTUB1 PE=1 SV=2
1366	A-1.20032.20032.6.0.dta	6	ESDHIHIIALAQALSVSIQVEYMDRGEGGTTNPHIFPEGSEPK	23,Carbamidomethyl[M]#0;	9.45e-05	4730.35	0	4730.32	0.03622	7.66	S	1	TRUE	sp_Q96FW1	sp_Q96FW1|OTUB1_HUMAN Ubiquitin thioesterase OTUB1 OS=Homo sapiens OX=9606 GN=OTUB1 PE=1 SV=2
3669	A-1.20035.20035.7.0.dta	7	TVKEFCQQEVEPMCKESDHIHIIALAQALSVSIQVEYMDRGEGGTTNPHIFPEGSEPK	6,Carbamidomethyl[C]#0;13,Oxidation[M]#0;14,Carbamidomethyl[C]#0;	0.00763	6583.24	0	6583.13	0.10707	16.26	S	1	TRUE	sp_Q96FW1	sp_Q96FW1|OTUB1_HUMAN Ubiquitin thioesterase OTUB1 OS=Homo sapiens OX=9606 GN=OTUB1 PE=1 SV=2
341	A-1.20036.20036.5.0.dta	5	ESDHIHIIALAQALSVSIQVEYMDRGEGGTTNPHIFPEGSEPK	23,Oxidation[M]#0;	2.23e-06	4689.32	0	4689.29	0.02823	6.02	S	1	TRUE	sp_Q96FW1	sp_Q96FW1|OTUB1_HUMAN Ubiquitin thioesterase OTUB1 OS=Homo sapiens OX=9606 GN=OTUB1 PE=1 SV=2
993	A-1.20040.20040.5.0.dta	5	ESDHIHIIALAQALSVSIQVEYMDRGEGGTTNPHIFPEGSEPK	23,Dethiomethyl[M]#0;	3.1e-05	4625.32	0	4625.29	0.03254	7.04	S	1	TRUE	sp_Q96FW1	sp_Q96FW1|OTUB1_HUMAN Ubiquitin thioesterase OTUB1 OS=Homo sapiens OX=9606 GN=OTUB1 PE=1 SV=2
2791	A-1.20041.20041.3.0.dta	3	GFGGASGGGYSSSGGFGGGFGGGSGGGFGGGYGSGFGGFGGFGGGAGGGDGGILTANEK	10,Oxidation[Y]#0;	0.00201	4878.12	0	4878.07	0.04159	8.52	S	1	TRUE	sp_P35527	sp_P35527|K1C9_HUMAN Keratin, type I cytoskeletal 9 OS=Homo sapiens OX=9606 GN=KRT9 PE=1 SV=3
2273	A-1.20044.20044.6.0.dta	6	ESDHIHIIALAQALSVSIQVEYMDRGEGGTTNPHIFPEGSEPK	0,Formyl[AnyN-term]#0;23,Carbamidomethyl[M]#0;	0.000774	4758.34	0	4758.31	0.03059	6.43	S	1	TRUE	sp_Q96FW1	sp_Q96FW1|OTUB1_HUMAN Ubiquitin thioesterase OTUB1 OS=Homo sapiens OX=9606 GN=OTUB1 PE=1 SV=2
872	A-1.20053.20053.5.0.dta	5	ESDHIHIIALAQALSVSIQVEYMDRGEGGTTNPHIFPEGSEPK	23,Carbamidomethyl[M]#0;	2.09e-05	4730.35	0	4730.32	0.03943	8.34	S	1	TRUE	sp_Q96FW1	sp_Q96FW1|OTUB1_HUMAN Ubiquitin thioesterase OTUB1 OS=Homo sapiens OX=9606 GN=OTUB1 PE=1 SV=2
399	A-1.20057.20057.5.0.dta	5	ESDHIHIIALAQALSVSIQVEYMDRGEGGTTNPHIFPEGSEPK	23,Carbamidomethyl[M]#0;	2.87e-06	4730.35	0	4730.32	0.03758	7.94	S	1	TRUE	sp_Q96FW1	sp_Q96FW1|OTUB1_HUMAN Ubiquitin thioesterase OTUB1 OS=Homo sapiens OX=9606 GN=OTUB1 PE=1 SV=2
456	A-1.20058.20058.3.0.dta	3	AFGFSHLEALLDDSKELQR	0,Formyl[AnyN-term]#0;	3.9e-06	2204.11	0	2204.1	0.01297	5.88	S	1	TRUE	sp_Q96FW1	sp_Q96FW1|OTUB1_HUMAN Ubiquitin thioesterase OTUB1 OS=Homo sapiens OX=9606 GN=OTUB1 PE=1 SV=2
2974	A-1.20075.20075.4.3.dta	4	ESDHIHIIALAQALSVSIQVEYMDRGEGGTTNPHIFPEGSEPK	25,G-H1[R]#0;	0.00266	4713.34	0	4713.29	0.05486	11.64	S	1	TRUE	sp_Q96FW1	sp_Q96FW1|OTUB1_HUMAN Ubiquitin thioesterase OTUB1 OS=Homo sapiens OX=9606 GN=OTUB1 PE=1 SV=2
812	A-1.20079.20079.4.2.dta	4	SKEDLVSQGFTEFTIEDFHNTFMDLIEQVEK	20,Deamidated[N]#0;23,Carbamidomethyl[M]#0;	1.71e-05	3734.77	0	3734.74	0.03222	8.63	S	1	TRUE	sp_Q96FW1	sp_Q96FW1|OTUB1_HUMAN Ubiquitin thioesterase OTUB1 OS=Homo sapiens OX=9606 GN=OTUB1 PE=1 SV=2
824	A-1.20083.20083.5.0.dta	5	ESDHIHIIALAQALSVSIQVEYMDRGEGGTTNPHIFPEGSEPK	23,Oxidation[M]#0;	1.77e-05	4689.32	0	4689.29	0.03411	7.27	S	1	TRUE	sp_Q96FW1	sp_Q96FW1|OTUB1_HUMAN Ubiquitin thioesterase OTUB1 OS=Homo sapiens OX=9606 GN=OTUB1 PE=1 SV=2
5629	A-1.20084.20084.5.1.dta	5	ESDHIHIIALAQALSVSIQVEYMDRGEGGTTNPHIFPEGSEPK	23,Carbamidomethyl[M]#0;32,Deamidated[N]#0;43,Methyl[K]#0;	0.0849	4745.39	0	4745.31	0.07171	15.11	S	1	TRUE	sp_Q96FW1	sp_Q96FW1|OTUB1_HUMAN Ubiquitin thioesterase OTUB1 OS=Homo sapiens OX=9606 GN=OTUB1 PE=1 SV=2
5959	A-1.20086.20086.2.1.dta	2	LELSVLYKEYAEDDNIYQQK	0,Formyl[AnyN-term]#0;15,Deamidated[N]#0;	0.16	2490.22	0.00033	2490.19	0.02457	9.87	S	1	TRUE	sp_Q96FW1	sp_Q96FW1|OTUB1_HUMAN Ubiquitin thioesterase OTUB1 OS=Homo sapiens OX=9606 GN=OTUB1 PE=1 SV=2
5657	A-1.20086.20086.3.2.dta	3	SKEDLVSQGFTEFTIEDFHNTFMDLIEQVEK	21,AEC-MAEC[T]#0;	0.0912	3735.75	0	3735.76	-0.00813	-2.18	S	1	TRUE	sp_Q96FW1	sp_Q96FW1|OTUB1_HUMAN Ubiquitin thioesterase OTUB1 OS=Homo sapiens OX=9606 GN=OTUB1 PE=1 SV=2
5398	A-1.20094.20094.4.4.dta	4	IQQEIAVQNPLVSERLELSVLYKEYAEDDNIYQQK	13,Formyl[S](Ser->Asp[S])#0;	0.0585	4194.15	0	4194.12	0.02399	5.72	S	1	TRUE	sp_Q96FW1	sp_Q96FW1|OTUB1_HUMAN Ubiquitin thioesterase OTUB1 OS=Homo sapiens OX=9606 GN=OTUB1 PE=1 SV=2
1934	A-1.20094.20094.6.0.dta	6	EFCQQEVEPMCKESDHIHIIALAQALSVSIQVEYMDRGEGGTTNPHIFPEGSEPK	3,Carbamidomethyl[C]#0;10,Carbamidomethyl[M]#0;11,Carbamidomethyl[C]#0;	0.000395	6295.99	0	6295.95	0.03853	6.12	S	1	TRUE	sp_Q96FW1	sp_Q96FW1|OTUB1_HUMAN Ubiquitin thioesterase OTUB1 OS=Homo sapiens OX=9606 GN=OTUB1 PE=1 SV=2
207	A-1.20098.20098.5.0.dta	5	ESDHIHIIALAQALSVSIQVEYMDRGEGGTTNPHIFPEGSEPK	23,Carbamidomethyl[M]#0;	1.01e-06	4730.35	0	4730.32	0.03804	8.04	S	1	TRUE	sp_Q96FW1	sp_Q96FW1|OTUB1_HUMAN Ubiquitin thioesterase OTUB1 OS=Homo sapiens OX=9606 GN=OTUB1 PE=1 SV=2
1872	A-1.20103.20103.6.1.dta	6	ESDHIHIIALAQALSVSIQVEYMDRGEGGTTNPHIFPEGSEPK	0,Formyl[AnyN-term]#0;23,Carbamidomethyl[M]#0;	0.000344	4758.34	0	4758.31	0.03157	6.63	S	1	TRUE	sp_Q96FW1	sp_Q96FW1|OTUB1_HUMAN Ubiquitin thioesterase OTUB1 OS=Homo sapiens OX=9606 GN=OTUB1 PE=1 SV=2
1920	A-1.20104.20104.4.1.dta	4	SKEDLVSQGFTEFTIEDFHNTFMDLIEQVEK	23,Carbamidomethyl[M]#0;	0.000379	3733.78	0	3733.76	0.02661	7.13	S	1	TRUE	sp_Q96FW1	sp_Q96FW1|OTUB1_HUMAN Ubiquitin thioesterase OTUB1 OS=Homo sapiens OX=9606 GN=OTUB1 PE=1 SV=2
7465	A-1.20107.20107.3.0.dta	3	YQEDVQQLQQALAQRDEELR	1,Tyr->Dha[Y]#0;	0.375	2366.18	0.00336	2366.17	0.00947	4	S	1	TRUE	sp_Q9BV73	sp_Q9BV73|CP250_HUMAN Centrosome-associated protein CEP250 OS=Homo sapiens OX=9606 GN=CEP250 PE=1 SV=2
3467	A-1.20107.20107.6.5.dta	6	ESDHIHIIALAQALSVSIQVEYMDRGEGGTTNPHIFPEGSEPK	28,Gly->Glu[G]#0;	0.00562	4745.34	0	4745.31	0.02119	4.47	S	1	TRUE	sp_Q96FW1	sp_Q96FW1|OTUB1_HUMAN Ubiquitin thioesterase OTUB1 OS=Homo sapiens OX=9606 GN=OTUB1 PE=1 SV=2
807	A-1.20109.20109.5.0.dta	5	ESDHIHIIALAQALSVSIQVEYMDRGEGGTTNPHIFPEGSEPK	0,Formyl[AnyN-term]#0;23,Carbamidomethyl[M]#0;	1.67e-05	4758.35	0	4758.31	0.03639	7.65	S	1	TRUE	sp_Q96FW1	sp_Q96FW1|OTUB1_HUMAN Ubiquitin thioesterase OTUB1 OS=Homo sapiens OX=9606 GN=OTUB1 PE=1 SV=2
1249	A-1.20111.20111.4.0.dta	4	IQQEIAVQNPLVSERLELSVLYKEYAEDDNIYQQK	32,Iodo[Y]#0;	7.04e-05	4292.06	0	4292.03	0.03265	7.61	S	1	TRUE	sp_Q96FW1	sp_Q96FW1|OTUB1_HUMAN Ubiquitin thioesterase OTUB1 OS=Homo sapiens OX=9606 GN=OTUB1 PE=1 SV=2
7675	A-1.20118.20118.3.0.dta	3	IQQEIAVQNPLVSERLELSVLYK		0.39	2669.51	0.00471	2669.49	0.02186	8.19	S	1	TRUE	sp_Q96FW1	sp_Q96FW1|OTUB1_HUMAN Ubiquitin thioesterase OTUB1 OS=Homo sapiens OX=9606 GN=OTUB1 PE=1 SV=2
242	A-1.20122.20122.6.1.dta	6	TVKEFCQQEVEPMCKESDHIHIIALAQALSVSIQVEYMDRGEGGTTNPHIFPEGSEPK	6,Carbamidomethyl[C]#0;14,Carbamidomethyl[C]#0;	1.28e-06	6567.19	0	6567.14	0.05005	7.62	S	1	TRUE	sp_Q96FW1	sp_Q96FW1|OTUB1_HUMAN Ubiquitin thioesterase OTUB1 OS=Homo sapiens OX=9606 GN=OTUB1 PE=1 SV=2
2138	A-1.20124.20124.4.0.dta	4	IQQEIAVQNPLVSERLELSVLYKEYAEDDNIYQQK		0.000589	4166.16	0	4166.13	0.03177	7.63	S	1	TRUE	sp_Q96FW1	sp_Q96FW1|OTUB1_HUMAN Ubiquitin thioesterase OTUB1 OS=Homo sapiens OX=9606 GN=OTUB1 PE=1 SV=2
3905	A-1.20136.20136.6.3.dta	6	KEFCQQEVEPMCKESDHIHIIALAQALSVSIQVEYMDRGEGGTTNPHIFPEGSEPK	4,Carbamidomethyl[C]#0;	0.0104	6309.98	0	6310	-0.01937	-3.07	C	1	TRUE	sp_Q96FW1	sp_Q96FW1|OTUB1_HUMAN Ubiquitin thioesterase OTUB1 OS=Homo sapiens OX=9606 GN=OTUB1 PE=1 SV=2
3742	A-1.20152.20152.2.0.dta	2	LELSVLYKEYAEDDNIYQQK	0,Formyl[AnyN-term]#0;	0.00851	2489.23	0	2489.21	0.01741	6.99	S	1	TRUE	sp_Q96FW1	sp_Q96FW1|OTUB1_HUMAN Ubiquitin thioesterase OTUB1 OS=Homo sapiens OX=9606 GN=OTUB1 PE=1 SV=2
3014	A-1.20156.20156.4.0.dta	4	ESDHIHIIALAQALSVSIQVEYMDRGEGGTTNPHIFPEGSEPK	18,Xle->Trp[I]#0;	0.00283	4746.35	0	4746.29	0.05994	12.63	S	1	TRUE	sp_Q96FW1	sp_Q96FW1|OTUB1_HUMAN Ubiquitin thioesterase OTUB1 OS=Homo sapiens OX=9606 GN=OTUB1 PE=1 SV=2
4489	A-1.20157.20157.6.3.dta	6	ESDHIHIIALAQALSVSIQVEYMDRGEGGTTNPHIFPEGSEPK	23,Carbamidomethyl[M]#0;32,Deamidated[N]#0;43,Methyl[K]#0;	0.0211	4745.34	0	4745.31	0.02144	4.52	S	1	TRUE	sp_Q96FW1	sp_Q96FW1|OTUB1_HUMAN Ubiquitin thioesterase OTUB1 OS=Homo sapiens OX=9606 GN=OTUB1 PE=1 SV=2
5781	A-1.20158.20158.3.0.dta	3	LELSVLYKEYAEDDNIYQQK		0.123	2461.23	0	2461.21	0.01613	6.55	S	1	TRUE	sp_Q96FW1	sp_Q96FW1|OTUB1_HUMAN Ubiquitin thioesterase OTUB1 OS=Homo sapiens OX=9606 GN=OTUB1 PE=1 SV=2
1242	A-1.20161.20161.6.0.dta	6	EFCQQEVEPMCKESDHIHIIALAQALSVSIQVEYMDRGEGGTTNPHIFPEGSEPK	3,Carbamidomethyl[C]#0;10,Carbamidomethyl[M]#0;11,Carbamidomethyl[C]#0;	6.94e-05	6295.99	0	6295.95	0.04056	6.44	S	1	TRUE	sp_Q96FW1	sp_Q96FW1|OTUB1_HUMAN Ubiquitin thioesterase OTUB1 OS=Homo sapiens OX=9606 GN=OTUB1 PE=1 SV=2
590	A-1.20162.20162.4.1.dta	4	SKEDLVSQGFTEFTIEDFHNTFMDLIEQVEK	23,Carbamidomethyl[M]#0;	7.05e-06	3733.79	0	3733.76	0.02871	7.69	S	1	TRUE	sp_Q96FW1	sp_Q96FW1|OTUB1_HUMAN Ubiquitin thioesterase OTUB1 OS=Homo sapiens OX=9606 GN=OTUB1 PE=1 SV=2
4770	A-1.20162.20162.5.5.dta	5	ESDHIHIIALAQALSVSIQVEYMDRGEGGTTNPHIFPEGSEPK		0.0295	4673.22	0	4673.29	-0.07218	-15.45	S	1	TRUE	sp_Q96FW1	sp_Q96FW1|OTUB1_HUMAN Ubiquitin thioesterase OTUB1 OS=Homo sapiens OX=9606 GN=OTUB1 PE=1 SV=2
2817	A-1.20163.20163.5.0.dta	5	ESDHIHIIALAQALSVSIQVEYMDRGEGGTTNPHIFPEGSEPK	30,GG[T]#0;	0.00209	4787.36	0	4787.34	0.02312	4.83	S	1	TRUE	sp_Q96FW1	sp_Q96FW1|OTUB1_HUMAN Ubiquitin thioesterase OTUB1 OS=Homo sapiens OX=9606 GN=OTUB1 PE=1 SV=2
1401	A-1.20164.20164.6.5.dta	6	ESDHIHIIALAQALSVSIQVEYMDRGEGGTTNPHIFPEGSEPK	23,Dethiomethyl[M]#0;	0.000105	4625.3	0	4625.29	0.01245	2.69	S	1	TRUE	sp_Q96FW1	sp_Q96FW1|OTUB1_HUMAN Ubiquitin thioesterase OTUB1 OS=Homo sapiens OX=9606 GN=OTUB1 PE=1 SV=2
1121	A-1.20165.20165.6.2.dta	6	TVKEFCQQEVEPMCKESDHIHIIALAQALSVSIQVEYMDRGEGGTTNPHIFPEGSEPK	6,Carbamidomethyl[C]#0;13,Carbamidomethyl[M]#0;14,Carbamidomethyl[C]#0;	4.71e-05	6624.18	0	6624.16	0.02567	3.87	S	1	TRUE	sp_Q96FW1	sp_Q96FW1|OTUB1_HUMAN Ubiquitin thioesterase OTUB1 OS=Homo sapiens OX=9606 GN=OTUB1 PE=1 SV=2
1288	A-1.20174.20174.2.3.dta	2	QVTITGSAASISLAQYLINAR		7.74e-05	2177.19	0	2177.19	-0.00065	-0.3	S	1	TRUE	sp_Q15365	sp_Q15365|PCBP1_HUMAN Poly_rC_-binding protein 1 OS=Homo sapiens OX=9606 GN=PCBP1 PE=1 SV=2
3939	A-1.20179.20179.6.7.dta	6	TVKEFCQQEVEPMCKESDHIHIIALAQALSVSIQVEYMDRGEGGTTNPHIFPEGSEPK	6,Carbamidomethyl[C]#0;14,Carbamidomethyl[C]#0;15,Methyl[K]#0;	0.0108	6581.14	0	6581.15	-0.00768	-1.17	S	1	TRUE	sp_Q96FW1	sp_Q96FW1|OTUB1_HUMAN Ubiquitin thioesterase OTUB1 OS=Homo sapiens OX=9606 GN=OTUB1 PE=1 SV=2
1525	A-1.20185.20185.6.3.dta	6	ESDHIHIIALAQALSVSIQVEYMDRGEGGTTNPHIFPEGSEPK	23,Oxidation[M]#0;	0.000153	4689.32	0	4689.29	0.03346	7.13	S	1	TRUE	sp_Q96FW1	sp_Q96FW1|OTUB1_HUMAN Ubiquitin thioesterase OTUB1 OS=Homo sapiens OX=9606 GN=OTUB1 PE=1 SV=2
1350	A-1.20187.20187.4.0.dta	4	ESDHIHIIALAQALSVSIQVEYMDR	23,Carbamidomethyl[M]#0;	9.15e-05	2895.49	0	2895.47	0.02004	6.92	S	1	TRUE	sp_Q96FW1	sp_Q96FW1|OTUB1_HUMAN Ubiquitin thioesterase OTUB1 OS=Homo sapiens OX=9606 GN=OTUB1 PE=1 SV=2
1785	A-1.20194.20194.5.0.dta	5	ESDHIHIIALAQALSVSIQVEYMDRGEGGTTNPHIFPEGSEPK	18,Xle->Trp[I]#0;	0.000289	4746.35	0	4746.29	0.06104	12.86	S	1	TRUE	sp_Q96FW1	sp_Q96FW1|OTUB1_HUMAN Ubiquitin thioesterase OTUB1 OS=Homo sapiens OX=9606 GN=OTUB1 PE=1 SV=2
2524	A-1.20195.20195.4.0.dta	4	IQQEIAVQNPLVSERLELSVLYKEYAEDDNIYQQK	0,Carbamidomethyl[AnyN-term]#0;	0.00125	4223.2	0	4223.15	0.04781	11.32	S	1	TRUE	sp_Q96FW1	sp_Q96FW1|OTUB1_HUMAN Ubiquitin thioesterase OTUB1 OS=Homo sapiens OX=9606 GN=OTUB1 PE=1 SV=2
693	A-1.20196.20196.5.0.dta	5	ESDHIHIIALAQALSVSIQVEYMDRGEGGTTNPHIFPEGSEPK	23,Carbamidomethyl[M]#0;	1.04e-05	4730.35	0	4730.32	0.03936	8.32	S	1	TRUE	sp_Q96FW1	sp_Q96FW1|OTUB1_HUMAN Ubiquitin thioesterase OTUB1 OS=Homo sapiens OX=9606 GN=OTUB1 PE=1 SV=2
3441	A-1.20200.20200.4.1.dta	4	ESDHIHIIALAQALSVSIQVEYMDR	23,Dethiomethyl[M]#0;	0.00544	2790.46	0	2790.44	0.02057	7.37	S	1	TRUE	sp_Q96FW1	sp_Q96FW1|OTUB1_HUMAN Ubiquitin thioesterase OTUB1 OS=Homo sapiens OX=9606 GN=OTUB1 PE=1 SV=2
747	A-1.20206.20206.6.0.dta	6	ESDHIHIIALAQALSVSIQVEYMDRGEGGTTNPHIFPEGSEPK	23,Oxidation[M]#0;	1.35e-05	4689.32	0	4689.29	0.03423	7.3	S	1	TRUE	sp_Q96FW1	sp_Q96FW1|OTUB1_HUMAN Ubiquitin thioesterase OTUB1 OS=Homo sapiens OX=9606 GN=OTUB1 PE=1 SV=2
172	A-1.20213.20213.6.0.dta	6	TVKEFCQQEVEPMCKESDHIHIIALAQALSVSIQVEYMDRGEGGTTNPHIFPEGSEPK	6,Carbamidomethyl[C]#0;14,Carbamidomethyl[C]#0;	8.17e-07	6567.2	0	6567.14	0.05908	9	S	1	TRUE	sp_Q96FW1	sp_Q96FW1|OTUB1_HUMAN Ubiquitin thioesterase OTUB1 OS=Homo sapiens OX=9606 GN=OTUB1 PE=1 SV=2
1686	A-1.20217.20217.4.1.dta	4	SKEDLVSQGFTEFTIEDFHNTFMDLIEQVEK	23,Carbamidomethyl[M]#0;	0.000229	3733.79	0	3733.76	0.03253	8.71	S	1	TRUE	sp_Q96FW1	sp_Q96FW1|OTUB1_HUMAN Ubiquitin thioesterase OTUB1 OS=Homo sapiens OX=9606 GN=OTUB1 PE=1 SV=2
1758	A-1.20223.20223.3.0.dta	3	LELSVLYKEYAEDDNIYQQK	0,Formyl[AnyN-term]#0;	0.000271	2489.22	0	2489.21	0.01618	6.5	S	1	TRUE	sp_Q96FW1	sp_Q96FW1|OTUB1_HUMAN Ubiquitin thioesterase OTUB1 OS=Homo sapiens OX=9606 GN=OTUB1 PE=1 SV=2
110	A-1.20225.20225.4.0.dta	4	ESDHIHIIALAQALSVSIQVEYMDRGEGGTTNPHIFPEGSEPK	23,Oxidation[M]#0;	3.58e-07	4689.33	0	4689.29	0.0403	8.59	S	1	TRUE	sp_Q96FW1	sp_Q96FW1|OTUB1_HUMAN Ubiquitin thioesterase OTUB1 OS=Homo sapiens OX=9606 GN=OTUB1 PE=1 SV=2
2937	A-1.20228.20228.4.1.dta	4	IQQEIAVQNPLVSERLELSVLYKEYAEDDNIYQQK	0,Carbamidomethyl[AnyN-term]#0;	0.0025	4223.2	0	4223.15	0.05111	12.1	S	1	TRUE	sp_Q96FW1	sp_Q96FW1|OTUB1_HUMAN Ubiquitin thioesterase OTUB1 OS=Homo sapiens OX=9606 GN=OTUB1 PE=1 SV=2
5585	A-1.20229.20229.4.1.dta	4	SKEDLVSQGFTEFTIEDFHNTFMDLIEQVEK	20,Deamidated[N]#0;23,Oxidation[M]#0;	0.0751	3693.75	0	3693.72	0.03196	8.65	S	1	TRUE	sp_Q96FW1	sp_Q96FW1|OTUB1_HUMAN Ubiquitin thioesterase OTUB1 OS=Homo sapiens OX=9606 GN=OTUB1 PE=1 SV=2
2615	A-1.20241.20241.4.4.dta	4	IQQEIAVQNPLVSERLELSVLYKEYAEDDNIYQQK	23,Carboxymethyl[K]#0;	0.00152	4224.17	0	4224.13	0.03775	8.94	S	1	TRUE	sp_Q96FW1	sp_Q96FW1|OTUB1_HUMAN Ubiquitin thioesterase OTUB1 OS=Homo sapiens OX=9606 GN=OTUB1 PE=1 SV=2
5656	A-1.20242.20242.3.0.dta	3	IQQEIAVQNPLVSERLELSVLYK	0,Formyl[AnyN-term]#0;	0.0901	2697.49	0	2697.48	0.01292	4.79	S	1	TRUE	sp_Q96FW1	sp_Q96FW1|OTUB1_HUMAN Ubiquitin thioesterase OTUB1 OS=Homo sapiens OX=9606 GN=OTUB1 PE=1 SV=2
736	A-1.20244.20244.6.0.dta	6	ESDHIHIIALAQALSVSIQVEYMDRGEGGTTNPHIFPEGSEPK	23,Carbamidomethyl[M]#0;	1.29e-05	4730.35	0	4730.32	0.03357	7.1	S	1	TRUE	sp_Q96FW1	sp_Q96FW1|OTUB1_HUMAN Ubiquitin thioesterase OTUB1 OS=Homo sapiens OX=9606 GN=OTUB1 PE=1 SV=2
4227	A-1.20246.20246.5.0.dta	5	ESDHIHIIALAQALSVSIQVEYMDRGEGGTTNPHIFPEGSEPK	23,Met->Asn[M]#0;	0.0153	4656.32	0	4656.3	0.02648	5.69	S	1	TRUE	sp_Q96FW1	sp_Q96FW1|OTUB1_HUMAN Ubiquitin thioesterase OTUB1 OS=Homo sapiens OX=9606 GN=OTUB1 PE=1 SV=2
2372	A-1.20253.20253.2.0.dta	2	LELSVLYKEYAEDDNIYQQK	0,Formyl[AnyN-term]#0;	0.000953	2489.23	0	2489.21	0.01948	7.82	S	1	TRUE	sp_Q96FW1	sp_Q96FW1|OTUB1_HUMAN Ubiquitin thioesterase OTUB1 OS=Homo sapiens OX=9606 GN=OTUB1 PE=1 SV=2
5926	A-1.20256.20256.3.2.dta	3	AFGFSHLEALLDDSKELQR		0.146	2176.11	0.00033	2176.1	0.00603	2.77	S	1	TRUE	sp_Q96FW1	sp_Q96FW1|OTUB1_HUMAN Ubiquitin thioesterase OTUB1 OS=Homo sapiens OX=9606 GN=OTUB1 PE=1 SV=2
6657	A-1.20257.20257.6.1.dta	6	CKESDHIHIIALAQALSVSIQVEYMDRGEGGTTNPHIFPEGSEPK	1,Carbamidomethyl[C]#0;25,Carbamidomethyl[M]#0;34,Deamidated[N]#0;	0.258	5019.46	0.00105	5019.42	0.03951	7.87	S	1	TRUE	sp_Q96FW1	sp_Q96FW1|OTUB1_HUMAN Ubiquitin thioesterase OTUB1 OS=Homo sapiens OX=9606 GN=OTUB1 PE=1 SV=2
6817	A-1.20260.20260.3.0.dta	3	IQQEIAVQNPLVSERLELSVLYK	0,Formyl[AnyN-term]#0;	0.28	2697.49	0.00131	2697.48	0.01292	4.79	S	1	TRUE	sp_Q96FW1	sp_Q96FW1|OTUB1_HUMAN Ubiquitin thioesterase OTUB1 OS=Homo sapiens OX=9606 GN=OTUB1 PE=1 SV=2
1275	A-1.20267.20267.6.1.dta	6	TVKEFCQQEVEPMCKESDHIHIIALAQALSVSIQVEYMDRGEGGTTNPHIFPEGSEPK	6,Carbamidomethyl[C]#0;13,Carbamidomethyl[M]#0;14,Carbamidomethyl[C]#0;	7.54e-05	6624.19	0	6624.16	0.03019	4.56	S	1	TRUE	sp_Q96FW1	sp_Q96FW1|OTUB1_HUMAN Ubiquitin thioesterase OTUB1 OS=Homo sapiens OX=9606 GN=OTUB1 PE=1 SV=2
6654	A-1.20272.20272.3.0.dta	3	IQQEIAVQNPLVSERLELSVLYKEYAEDDNIYQQK	25,NEIAA[Y]#0;	0.257	4251.19	0.00105	4251.18	0.00933	2.2	S	1	TRUE	sp_Q96FW1	sp_Q96FW1|OTUB1_HUMAN Ubiquitin thioesterase OTUB1 OS=Homo sapiens OX=9606 GN=OTUB1 PE=1 SV=2
3945	A-1.20273.20273.3.1.dta	3	IQQEIAVQNPLVSERLELSVLYK	0,Dicarbamidomethyl[AnyN-term]#0;	0.0109	2783.55	0	2783.53	0.02318	8.33	S	1	TRUE	sp_Q96FW1	sp_Q96FW1|OTUB1_HUMAN Ubiquitin thioesterase OTUB1 OS=Homo sapiens OX=9606 GN=OTUB1 PE=1 SV=2
5917	A-1.20275.20275.3.0.dta	3	IQQEIAVQNPLVSERLELSVLYKEYAEDDNIYQQK	20,Val->Gln[V]#0;	0.143	4195.16	0.00033	4195.12	0.04115	9.81	S	1	TRUE	sp_Q96FW1	sp_Q96FW1|OTUB1_HUMAN Ubiquitin thioesterase OTUB1 OS=Homo sapiens OX=9606 GN=OTUB1 PE=1 SV=2
5010	A-1.20276.20276.2.0.dta	2	GTIEILSDVQLIK	0,Formyl[AnyN-term]#0;	0.0393	1456.84	0	1456.83	0.00943	6.47	S	1	TRUE	sp_P05388/sp_Q8NHW5	sp_P05388|RLA0_HUMAN 60S acidic ribosomal protein P0 OS=Homo sapiens OX=9606 GN=RPLP0 PE=1 SV=1/sp_Q8NHW5|RLA0L_HUMAN 60S acidic ribosomal protein P0-like OS=Homo sapiens OX=9606 GN=RPLP0P6 PE=5 SV=1
5070	A-1.20284.20284.3.3.dta	3	IQQEIAVQNPLVSERLELSVLYK	0,Dicarbamidomethyl[AnyN-term]#0;	0.0423	2783.55	0	2783.53	0.02318	8.33	S	1	TRUE	sp_Q96FW1	sp_Q96FW1|OTUB1_HUMAN Ubiquitin thioesterase OTUB1 OS=Homo sapiens OX=9606 GN=OTUB1 PE=1 SV=2
2671	A-1.20284.20284.5.2.dta	5	ESDHIHIIALAQALSVSIQVEYMDRGEGGTTNPHIFPEGSEPK	23,Met->Thr[M]#0;	0.00169	4643.33	0	4643.3	0.02519	5.43	S	1	TRUE	sp_Q96FW1	sp_Q96FW1|OTUB1_HUMAN Ubiquitin thioesterase OTUB1 OS=Homo sapiens OX=9606 GN=OTUB1 PE=1 SV=2
1142	A-1.20295.20295.4.1.dta	4	SKEDLVSQGFTEFTIEDFHNTFMDLIEQVEK	23,Carbamidomethyl[M]#0;	5.05e-05	3733.79	0	3733.76	0.03378	9.05	S	1	TRUE	sp_Q96FW1	sp_Q96FW1|OTUB1_HUMAN Ubiquitin thioesterase OTUB1 OS=Homo sapiens OX=9606 GN=OTUB1 PE=1 SV=2
810	A-1.20295.20295.5.2.dta	5	ESDHIHIIALAQALSVSIQVEYMDRGEGGTTNPHIFPEGSEPK		1.7e-05	4673.32	0	4673.29	0.02446	5.23	S	1	TRUE	sp_Q96FW1	sp_Q96FW1|OTUB1_HUMAN Ubiquitin thioesterase OTUB1 OS=Homo sapiens OX=9606 GN=OTUB1 PE=1 SV=2
808	A-1.20303.20303.6.0.dta	6	ESDHIHIIALAQALSVSIQVEYMDRGEGGTTNPHIFPEGSEPK	23,Carbamidomethyl[M]#0;	1.67e-05	4730.35	0	4730.32	0.03177	6.72	S	1	TRUE	sp_Q96FW1	sp_Q96FW1|OTUB1_HUMAN Ubiquitin thioesterase OTUB1 OS=Homo sapiens OX=9606 GN=OTUB1 PE=1 SV=2
3979	A-1.20307.20307.3.0.dta	3	LELSVLYKEYAEDDNIYQQK		0.0113	2461.23	0	2461.21	0.01758	7.14	S	1	TRUE	sp_Q96FW1	sp_Q96FW1|OTUB1_HUMAN Ubiquitin thioesterase OTUB1 OS=Homo sapiens OX=9606 GN=OTUB1 PE=1 SV=2
2660	A-1.20307.20307.3.1.dta	3	SGTGATATVSPKEILNLTSELLQK		0.00165	2458.35	0	2458.34	0.0127	5.17	S	1	TRUE	sp_Q86TU7	sp_Q86TU7|SETD3_HUMAN Actin-histidine N-methyltransferase OS=Homo sapiens OX=9606 GN=SETD3 PE=1 SV=1
4547	A-1.20313.20313.6.1.dta	6	ESDHIHIIALAQALSVSIQVEYMDRGEGGTTNPHIFPEGSEPK	23,Oxidation[M]#0;	0.0226	4689.32	0	4689.29	0.03346	7.13	S	1	TRUE	sp_Q96FW1	sp_Q96FW1|OTUB1_HUMAN Ubiquitin thioesterase OTUB1 OS=Homo sapiens OX=9606 GN=OTUB1 PE=1 SV=2
7725	A-1.20315.20315.6.13.dta	6	ESDHIHIIALAQALSVSIQVEYMDRGEGGTTNPHIFPEGSEPKV	43,Carboxymethyl[K]#0;	0.395	4830.39	0.00533	4830.37	0.0179	3.71	N	1	TRUE	sp_Q96FW1	sp_Q96FW1|OTUB1_HUMAN Ubiquitin thioesterase OTUB1 OS=Homo sapiens OX=9606 GN=OTUB1 PE=1 SV=2
1359	A-1.20317.20317.4.2.dta	4	IQQEIAVQNPLVSERLELSVLYKEYAEDDNIYQQK	23,Carboxymethyl[K]#0;	9.31e-05	4224.17	0	4224.13	0.03807	9.01	S	1	TRUE	sp_Q96FW1	sp_Q96FW1|OTUB1_HUMAN Ubiquitin thioesterase OTUB1 OS=Homo sapiens OX=9606 GN=OTUB1 PE=1 SV=2
4149	A-1.20318.20318.3.0.dta	3	LELSVLYKEYAEDDNIYQQK	7,NEIAA[Y]#0;	0.0139	2546.25	0	2546.27	-0.01948	-7.65	S	1	TRUE	sp_Q96FW1	sp_Q96FW1|OTUB1_HUMAN Ubiquitin thioesterase OTUB1 OS=Homo sapiens OX=9606 GN=OTUB1 PE=1 SV=2
5516	A-1.20320.20320.5.0.dta	5	EFCQQEVEPMCKESDHIHIIALAQALSVSIQVEYMDRGEGGTTNPHIFPEGSEPK	3,Carbamidomethyl[C]#0;11,Carbamidomethyl[C]#0;	0.0648	6238.99	0	6238.93	0.06894	11.05	S	1	TRUE	sp_Q96FW1	sp_Q96FW1|OTUB1_HUMAN Ubiquitin thioesterase OTUB1 OS=Homo sapiens OX=9606 GN=OTUB1 PE=1 SV=2
1670	A-1.20325.20325.6.0.dta	6	ESDHIHIIALAQALSVSIQVEYMDRGEGGTTNPHIFPEGSEPK	0,Formyl[AnyN-term]#0;23,Carbamidomethyl[M]#0;	0.000221	4758.34	0	4758.31	0.03241	6.81	S	1	TRUE	sp_Q96FW1	sp_Q96FW1|OTUB1_HUMAN Ubiquitin thioesterase OTUB1 OS=Homo sapiens OX=9606 GN=OTUB1 PE=1 SV=2
4977	A-1.20325.20325.6.7.dta	6	ESDHIHIIALAQALSVSIQVEYMDRGEGGTTNPHIFPEGSEPK	43,Xlink_BS2G[96][K]#0;	0.0378	4769.35	0	4769.31	0.03517	7.37	S	1	TRUE	sp_Q96FW1	sp_Q96FW1|OTUB1_HUMAN Ubiquitin thioesterase OTUB1 OS=Homo sapiens OX=9606 GN=OTUB1 PE=1 SV=2
1891	A-1.20328.20328.3.0.dta	3	ESDHIHIIALAQALSVSIQVEYMDR	23,Carbamidomethyl[M]#0;	0.000357	2895.49	0	2895.47	0.02065	7.13	S	1	TRUE	sp_Q96FW1	sp_Q96FW1|OTUB1_HUMAN Ubiquitin thioesterase OTUB1 OS=Homo sapiens OX=9606 GN=OTUB1 PE=1 SV=2
5498	A-1.20333.20333.3.1.dta	3	AFGFSHLEALLDDSKELQR		0.0641	2176.11	0	2176.1	0.00835	3.84	S	1	TRUE	sp_Q96FW1	sp_Q96FW1|OTUB1_HUMAN Ubiquitin thioesterase OTUB1 OS=Homo sapiens OX=9606 GN=OTUB1 PE=1 SV=2
6668	A-1.20339.20339.6.1.dta	6	TVKEFCQQEVEPMCKESDHIHIIALAQALSVSIQVEYMDRGEGGTTNPHIFPEGSEPK	0,Formyl[AnyN-term]#0;13,Oxidation[M]#0;38,Carbamidomethyl[M]#0;	0.264	6554.13	0.00105	6554.1	0.02963	4.52	S	1	TRUE	sp_Q96FW1	sp_Q96FW1|OTUB1_HUMAN Ubiquitin thioesterase OTUB1 OS=Homo sapiens OX=9606 GN=OTUB1 PE=1 SV=2
6589	A-1.20341.20341.3.4.dta	3	LSAPRALVLWAALGAAAHIGPAPDP		0.225	2435.36	0.00105	2435.36	0.00714	2.93	N	1	TRUE	sp_O75493	sp_O75493|CAH11_HUMAN Carbonic anhydrase-related protein 11 OS=Homo sapiens OX=9606 GN=CA11 PE=1 SV=2
4126	A-1.20341.20341.6.0.dta	6	ESDHIHIIALAQALSVSIQVEYMDRGEGGTTNPHIFPEGSEPK	25,Argbiotinhydrazide[R]#0;	0.0136	4872.38	0	4872.36	0.02172	4.46	S	1	TRUE	sp_Q96FW1	sp_Q96FW1|OTUB1_HUMAN Ubiquitin thioesterase OTUB1 OS=Homo sapiens OX=9606 GN=OTUB1 PE=1 SV=2
709	A-1.20343.20343.5.0.dta	5	ESDHIHIIALAQALSVSIQVEYMDRGEGGTTNPHIFPEGSEPK	23,Carbamyl[M]#0;	1.13e-05	4716.35	0	4716.3	0.05132	10.88	S	1	TRUE	sp_Q96FW1	sp_Q96FW1|OTUB1_HUMAN Ubiquitin thioesterase OTUB1 OS=Homo sapiens OX=9606 GN=OTUB1 PE=1 SV=2
434	A-1.20344.20344.5.0.dta	5	ESDHIHIIALAQALSVSIQVEYMDRGEGGTTNPHIFPEGSEPK		3.44e-06	4673.32	0	4673.29	0.02587	5.54	S	1	TRUE	sp_Q96FW1	sp_Q96FW1|OTUB1_HUMAN Ubiquitin thioesterase OTUB1 OS=Homo sapiens OX=9606 GN=OTUB1 PE=1 SV=2
1900	A-1.20345.20345.5.1.dta	5	ESDHIHIIALAQALSVSIQVEYMDRGEGGTTNPHIFPEGSEPK	23,Met->Thr[M]#0;	0.000362	4643.32	0	4643.3	0.02249	4.84	S	1	TRUE	sp_Q96FW1	sp_Q96FW1|OTUB1_HUMAN Ubiquitin thioesterase OTUB1 OS=Homo sapiens OX=9606 GN=OTUB1 PE=1 SV=2
4192	A-1.20346.20346.3.0.dta	3	IQQEIAVQNPLVSERLELSVLYK		0.0147	2669.51	0	2669.49	0.02286	8.56	S	1	TRUE	sp_Q96FW1	sp_Q96FW1|OTUB1_HUMAN Ubiquitin thioesterase OTUB1 OS=Homo sapiens OX=9606 GN=OTUB1 PE=1 SV=2
3342	A-1.20347.20347.6.2.dta	6	TVKEFCQQEVEPMCKESDHIHIIALAQALSVSIQVEYMDRGEGGTTNPHIFPEGSEPK	6,Carbamidomethyl[C]#0;13,Oxidation[M]#0;14,Carbamidomethyl[C]#0;	0.00463	6583.21	0	6583.13	0.07584	11.52	S	1	TRUE	sp_Q96FW1	sp_Q96FW1|OTUB1_HUMAN Ubiquitin thioesterase OTUB1 OS=Homo sapiens OX=9606 GN=OTUB1 PE=1 SV=2
3159	A-1.20348.20348.5.0.dta	5	ESDHIHIIALAQALSVSIQVEYMDRGEGGTTNPHIFPEGSEPK	31,GG[T]#0;	0.00353	4787.35	0	4787.34	0.01786	3.73	S	1	TRUE	sp_Q96FW1	sp_Q96FW1|OTUB1_HUMAN Ubiquitin thioesterase OTUB1 OS=Homo sapiens OX=9606 GN=OTUB1 PE=1 SV=2
3003	A-1.20349.20349.2.0.dta	2	LELSVLYKEYAEDDNIYQQK	9,SulfanilicAcid[E]#0;	0.00281	2616.24	0	2616.22	0.023	8.79	S	1	TRUE	sp_Q96FW1	sp_Q96FW1|OTUB1_HUMAN Ubiquitin thioesterase OTUB1 OS=Homo sapiens OX=9606 GN=OTUB1 PE=1 SV=2
3421	A-1.20355.20355.3.1.dta	3	SVSIQVEYMDRGEGGTTNPHIFPEGSEPK	9,Dethiomethyl[M]#0;	0.00526	3113.48	0	3113.48	0.0027	0.87	C	1	TRUE	sp_Q96FW1	sp_Q96FW1|OTUB1_HUMAN Ubiquitin thioesterase OTUB1 OS=Homo sapiens OX=9606 GN=OTUB1 PE=1 SV=2
5012	A-1.20359.20359.4.0.dta	4	ESDHIHIIALAQALSVSIQVEYMDRGEGGTTN	23,Carbamidomethyl[M]#0;	0.0395	3511.73	0	3511.71	0.02169	6.18	N	1	TRUE	sp_Q96FW1	sp_Q96FW1|OTUB1_HUMAN Ubiquitin thioesterase OTUB1 OS=Homo sapiens OX=9606 GN=OTUB1 PE=1 SV=2
3006	A-1.20360.20360.5.1.dta	5	ESDHIHIIALAQALSVSIQVEYMDRGEGGTTNPHIFPEGSEPK	15,Ser->Trp[S]#0;	0.00281	4772.37	0	4772.34	0.02823	5.91	S	1	TRUE	sp_Q96FW1	sp_Q96FW1|OTUB1_HUMAN Ubiquitin thioesterase OTUB1 OS=Homo sapiens OX=9606 GN=OTUB1 PE=1 SV=2
5770	A-1.20365.20365.3.2.dta	3	IQQEIAVQNPLVSERLELSVLYK	0,Dicarbamidomethyl[AnyN-term]#0;	0.119	2783.55	0	2783.53	0.01801	6.47	S	1	TRUE	sp_Q96FW1	sp_Q96FW1|OTUB1_HUMAN Ubiquitin thioesterase OTUB1 OS=Homo sapiens OX=9606 GN=OTUB1 PE=1 SV=2
623	A-1.20366.20366.6.0.dta	6	TVKEFCQQEVEPMCKESDHIHIIALAQALSVSIQVEYMDRGEGGTTNPHIFPEGSEPK	6,Carbamidomethyl[C]#0;14,Carbamidomethyl[C]#0;	7.79e-06	6567.2	0	6567.14	0.06514	9.92	S	1	TRUE	sp_Q96FW1	sp_Q96FW1|OTUB1_HUMAN Ubiquitin thioesterase OTUB1 OS=Homo sapiens OX=9606 GN=OTUB1 PE=1 SV=2
3064	A-1.20367.20367.3.2.dta	3	SVSIQVEYMDRGEGGTTNPHIFPEGSEPK	9,Dethiomethyl[M]#0;	0.00302	3113.48	0	3113.48	0.0027	0.87	C	1	TRUE	sp_Q96FW1	sp_Q96FW1|OTUB1_HUMAN Ubiquitin thioesterase OTUB1 OS=Homo sapiens OX=9606 GN=OTUB1 PE=1 SV=2
1341	A-1.20369.20369.3.0.dta	3	LELSVLYKEYAEDDNIYQQK		8.76e-05	2461.23	0	2461.21	0.01845	7.5	S	1	TRUE	sp_Q96FW1	sp_Q96FW1|OTUB1_HUMAN Ubiquitin thioesterase OTUB1 OS=Homo sapiens OX=9606 GN=OTUB1 PE=1 SV=2
3859	A-1.20371.20371.4.0.dta	4	IQQEIAVQNPLVSERLELSVLYKEYAEDDNIYQQK		0.00968	4166.16	0	4166.13	0.03131	7.51	S	1	TRUE	sp_Q96FW1	sp_Q96FW1|OTUB1_HUMAN Ubiquitin thioesterase OTUB1 OS=Homo sapiens OX=9606 GN=OTUB1 PE=1 SV=2
7964	A-1.20373.20373.3.0.dta	3	LELSVLYKEYAEDDNIYQQK	10,NEIAA[Y]#0;	0.435	2546.25	0.00784	2546.27	-0.01981	-7.78	S	1	TRUE	sp_Q96FW1	sp_Q96FW1|OTUB1_HUMAN Ubiquitin thioesterase OTUB1 OS=Homo sapiens OX=9606 GN=OTUB1 PE=1 SV=2
4907	A-1.20377.20377.5.0.dta	5	CKESDHIHIIALAQALSVSIQVEYMDRGEGGTTNPHIFPEGSEPK	1,Carbamidomethyl[C]#0;2,Methyl[K]#0;34,Deamidated[N]#0;	0.0346	4976.45	0	4976.42	0.03472	6.98	S	1	TRUE	sp_Q96FW1	sp_Q96FW1|OTUB1_HUMAN Ubiquitin thioesterase OTUB1 OS=Homo sapiens OX=9606 GN=OTUB1 PE=1 SV=2
2637	A-1.20378.20378.4.3.dta	4	ESDHIHIIALAQALSVSIQVEYMDRGEGGTTNPHIFPEGSEPK	17,Ser->Gln[S]#0;	0.00158	4714.35	0	4714.32	0.03005	6.38	S	1	TRUE	sp_Q96FW1	sp_Q96FW1|OTUB1_HUMAN Ubiquitin thioesterase OTUB1 OS=Homo sapiens OX=9606 GN=OTUB1 PE=1 SV=2
835	A-1.20383.20383.6.1.dta	6	ESDHIHIIALAQALSVSIQVEYMDRGEGGTTNPHIFPEGSEPK	23,Carbamyl[M]#0;	1.83e-05	4716.34	0	4716.3	0.04262	9.04	S	1	TRUE	sp_Q96FW1	sp_Q96FW1|OTUB1_HUMAN Ubiquitin thioesterase OTUB1 OS=Homo sapiens OX=9606 GN=OTUB1 PE=1 SV=2
2354	A-1.20384.20384.4.0.dta	4	IQQEIAVQNPLVSERLELSVLYKEYAEDDNIYQQK	23,Carbamidomethyl[K](Gly[K])#0;	0.000926	4223.21	0	4223.15	0.05671	13.43	S	1	TRUE	sp_Q96FW1	sp_Q96FW1|OTUB1_HUMAN Ubiquitin thioesterase OTUB1 OS=Homo sapiens OX=9606 GN=OTUB1 PE=1 SV=2
3234	A-1.20387.20387.2.0.dta	2	ESDHIHIIALAQALSVSIQ		0.00393	2045.11	0	2045.1	0.0121	5.92	N	1	TRUE	sp_Q96FW1	sp_Q96FW1|OTUB1_HUMAN Ubiquitin thioesterase OTUB1 OS=Homo sapiens OX=9606 GN=OTUB1 PE=1 SV=2
2428	A-1.20389.20389.5.0.dta	5	ESDHIHIIALAQALSVSIQVEYMDRGEGGTTNPHIFPEGSEPK	17,Ser->Pro[S]#0;	0.00103	4683.34	0	4683.31	0.02541	5.43	S	1	TRUE	sp_Q96FW1	sp_Q96FW1|OTUB1_HUMAN Ubiquitin thioesterase OTUB1 OS=Homo sapiens OX=9606 GN=OTUB1 PE=1 SV=2
1999	A-1.20391.20391.6.4.dta	6	ESDHIHIIALAQALSVSIQVEYMDRGEGGTTNPHIFPEGSEPK		0.000442	4673.34	0	4673.29	0.04772	10.21	S	1	TRUE	sp_Q96FW1	sp_Q96FW1|OTUB1_HUMAN Ubiquitin thioesterase OTUB1 OS=Homo sapiens OX=9606 GN=OTUB1 PE=1 SV=2
920	A-1.20393.20393.4.0.dta	4	IQQEIAVQNPLVSERLELSVLYKEYAEDDNIYQQK	25,Iodo[Y]#0;	2.44e-05	4292.06	0	4292.03	0.03807	8.87	S	1	TRUE	sp_Q96FW1	sp_Q96FW1|OTUB1_HUMAN Ubiquitin thioesterase OTUB1 OS=Homo sapiens OX=9606 GN=OTUB1 PE=1 SV=2
1391	A-1.20395.20395.4.0.dta	4	IQQEIAVQNPLVSERLELSVLYKEYAEDDNIYQQK		0.000102	4166.16	0	4166.13	0.03006	7.21	S	1	TRUE	sp_Q96FW1	sp_Q96FW1|OTUB1_HUMAN Ubiquitin thioesterase OTUB1 OS=Homo sapiens OX=9606 GN=OTUB1 PE=1 SV=2
1941	A-1.20396.20396.5.0.dta	5	ESDHIHIIALAQALSVSIQVEYMDRGEGGTTNPHIFPEGSEPK	17,Methylmalonylation[S]#0;	0.000399	4773.36	0	4773.31	0.05138	10.76	S	1	TRUE	sp_Q96FW1	sp_Q96FW1|OTUB1_HUMAN Ubiquitin thioesterase OTUB1 OS=Homo sapiens OX=9606 GN=OTUB1 PE=1 SV=2
5357	A-1.20397.20397.5.0.dta	5	ESDHIHIIALAQALSVSIQVEYMDRGEGGTTNPHIFPEGSEPK	17,Ser->Asn[S]#0;	0.0562	4700.32	0	4700.3	0.01433	3.05	S	1	TRUE	sp_Q96FW1	sp_Q96FW1|OTUB1_HUMAN Ubiquitin thioesterase OTUB1 OS=Homo sapiens OX=9606 GN=OTUB1 PE=1 SV=2
4787	A-1.20401.20401.5.0.dta	5	CKESDHIHIIALAQALSVSIQVEYMDRGEGGTTNPHIFPEGSEPK	1,Carbamidomethyl[C]#0;2,Methyl[K]#0;34,Deamidated[N]#0;	0.0301	4976.47	0	4976.42	0.04672	9.39	S	1	TRUE	sp_Q96FW1	sp_Q96FW1|OTUB1_HUMAN Ubiquitin thioesterase OTUB1 OS=Homo sapiens OX=9606 GN=OTUB1 PE=1 SV=2
1863	A-1.20406.20406.6.0.dta	6	ESDHIHIIALAQALSVSIQVEYMDRGEGGTTNPHIFPEGSEPK	22,NEIAA[Y]#0;	0.000337	4758.34	0	4758.35	-0.00505	-1.06	S	1	TRUE	sp_Q96FW1	sp_Q96FW1|OTUB1_HUMAN Ubiquitin thioesterase OTUB1 OS=Homo sapiens OX=9606 GN=OTUB1 PE=1 SV=2
4932	A-1.20407.20407.5.0.dta	5	EFCQQEVEPMCKESDHIHIIALAQALSVSIQVEYMDR	11,Menadione-HQ[C]#0;	0.0359	4462.14	0	4462.09	0.04969	11.14	S	1	TRUE	sp_Q96FW1	sp_Q96FW1|OTUB1_HUMAN Ubiquitin thioesterase OTUB1 OS=Homo sapiens OX=9606 GN=OTUB1 PE=1 SV=2
1028	A-1.20408.20408.3.0.dta	3	ESDHIHIIALAQALSVSIQVEYMDR	23,Carbamidomethyl[M]#0;	3.48e-05	2895.49	0	2895.47	0.01961	6.77	S	1	TRUE	sp_Q96FW1	sp_Q96FW1|OTUB1_HUMAN Ubiquitin thioesterase OTUB1 OS=Homo sapiens OX=9606 GN=OTUB1 PE=1 SV=2
2160	A-1.20415.20415.4.0.dta	4	ESDHIHIIALAQALSVSIQVEYMDR	23,Carbamidomethyl[M]#0;	0.000627	2895.49	0	2895.47	0.02034	7.03	S	1	TRUE	sp_Q96FW1	sp_Q96FW1|OTUB1_HUMAN Ubiquitin thioesterase OTUB1 OS=Homo sapiens OX=9606 GN=OTUB1 PE=1 SV=2
2515	A-1.20421.20421.5.0.dta	5	ESDHIHIIALAQALSVSIQVEYMDRGEGGTTNPHIFPEGSEPK	17,Methylmalonylation[S]#0;	0.00122	4773.36	0	4773.31	0.04979	10.43	S	1	TRUE	sp_Q96FW1	sp_Q96FW1|OTUB1_HUMAN Ubiquitin thioesterase OTUB1 OS=Homo sapiens OX=9606 GN=OTUB1 PE=1 SV=2
503	A-1.20422.20422.5.0.dta	5	ESDHIHIIALAQALSVSIQVEYMDRGEGGTTNPHIFPEGSEPK	23,Carbamidomethyl[M]#0;	4.59e-06	4730.35	0	4730.32	0.03442	7.28	S	1	TRUE	sp_Q96FW1	sp_Q96FW1|OTUB1_HUMAN Ubiquitin thioesterase OTUB1 OS=Homo sapiens OX=9606 GN=OTUB1 PE=1 SV=2
214	A-1.20423.20423.3.0.dta	3	AFGFSHLEALLDDSKELQR	0,Formyl[AnyN-term]#0;	1.06e-06	2204.11	0	2204.1	0.01482	6.72	S	1	TRUE	sp_Q96FW1	sp_Q96FW1|OTUB1_HUMAN Ubiquitin thioesterase OTUB1 OS=Homo sapiens OX=9606 GN=OTUB1 PE=1 SV=2
5138	A-1.20425.20425.3.2.dta	3	AFGFSHLEALLDDSKELQR	0,Carbamidomethyl[AnyN-term]#0;	0.0449	2233.11	0	2233.12	-0.01491	-6.68	S	1	TRUE	sp_Q96FW1	sp_Q96FW1|OTUB1_HUMAN Ubiquitin thioesterase OTUB1 OS=Homo sapiens OX=9606 GN=OTUB1 PE=1 SV=2
5132	A-1.20426.20426.6.0.dta	6	ESDHIHIIALAQALSVSIQVEYMDRGEGGTTNPHIFPEGSEPK	14,Xle->Trp[L]#0;	0.0446	4746.34	0	4746.29	0.05338	11.25	S	1	TRUE	sp_Q96FW1	sp_Q96FW1|OTUB1_HUMAN Ubiquitin thioesterase OTUB1 OS=Homo sapiens OX=9606 GN=OTUB1 PE=1 SV=2
7404	A-1.20435.20435.4.0.dta	4	IQQEIAVQNPLVSERLELSVLYKEYAEDDNIYQQK	23,Xlink_EGS[115][K]#0;	0.355	4281.21	0.0027	4281.16	0.05568	13	S	1	TRUE	sp_Q96FW1	sp_Q96FW1|OTUB1_HUMAN Ubiquitin thioesterase OTUB1 OS=Homo sapiens OX=9606 GN=OTUB1 PE=1 SV=2
5488	A-1.20440.20440.3.0.dta	3	ESDHIHIIALAQALSVSIQVEYMDRG	23,Carbamidomethyl[M]#0;	0.0635	2952.5	0	2952.49	0.01327	4.5	N	1	TRUE	sp_Q96FW1	sp_Q96FW1|OTUB1_HUMAN Ubiquitin thioesterase OTUB1 OS=Homo sapiens OX=9606 GN=OTUB1 PE=1 SV=2
402	A-1.20447.20447.5.0.dta	5	ESDHIHIIALAQALSVSIQVEYMDRGEGGTTNPHIFPEGSEPK	23,Oxidation[M]#0;	2.96e-06	4689.33	0	4689.29	0.03872	8.26	S	1	TRUE	sp_Q96FW1	sp_Q96FW1|OTUB1_HUMAN Ubiquitin thioesterase OTUB1 OS=Homo sapiens OX=9606 GN=OTUB1 PE=1 SV=2
371	A-1.20448.20448.3.0.dta	3	LELSVLYKEYAEDDNIYQQK	0,Formyl[AnyN-term]#0;	2.57e-06	2489.23	0	2489.21	0.01781	7.15	S	1	TRUE	sp_Q96FW1	sp_Q96FW1|OTUB1_HUMAN Ubiquitin thioesterase OTUB1 OS=Homo sapiens OX=9606 GN=OTUB1 PE=1 SV=2
5236	A-1.20449.20449.5.1.dta	5	ESDHIHIIALAQALSVSIQVEYMDRGEGGTTNPHIFPEGSEPK	23,Carbamidomethyl[M]#0;32,Deamidated[N]#0;43,Methyl[K]#0;	0.0496	4745.34	0	4745.31	0.02096	4.42	S	1	TRUE	sp_Q96FW1	sp_Q96FW1|OTUB1_HUMAN Ubiquitin thioesterase OTUB1 OS=Homo sapiens OX=9606 GN=OTUB1 PE=1 SV=2
3227	A-1.20450.20450.5.0.dta	5	ESDHIHIIALAQALSVSIQVEYMDRGEGGTTNPHIFPEGSEPK	17,BEMAD_ST_2H(6)[S]#0;	0.0039	4815.37	0	4815.33	0.03232	6.71	S	1	TRUE	sp_Q96FW1	sp_Q96FW1|OTUB1_HUMAN Ubiquitin thioesterase OTUB1 OS=Homo sapiens OX=9606 GN=OTUB1 PE=1 SV=2
1935	A-1.20451.20451.3.0.dta	3	ESDHIHIIALAQALSVSIQVEYMDR	23,Carbamidomethyl[M]#0;	0.000395	2895.49	0	2895.47	0.01872	6.46	S	1	TRUE	sp_Q96FW1	sp_Q96FW1|OTUB1_HUMAN Ubiquitin thioesterase OTUB1 OS=Homo sapiens OX=9606 GN=OTUB1 PE=1 SV=2
5080	A-1.20452.20452.3.2.dta	3	SVSIQVEYMDRGEGGTTNPHIFPEGSEPK	9,Oxidation[M]#0;	0.0426	3177.52	0	3177.48	0.04278	13.46	C	1	TRUE	sp_Q96FW1	sp_Q96FW1|OTUB1_HUMAN Ubiquitin thioesterase OTUB1 OS=Homo sapiens OX=9606 GN=OTUB1 PE=1 SV=2
2666	A-1.20453.20453.5.0.dta	5	ESDHIHIIALAQALSVSIQVEYMDRGEGGTTNPHIFPEGSEPK	17,BEMAD_ST_2H(6)[S]#0;	0.00167	4815.37	0	4815.33	0.03232	6.71	S	1	TRUE	sp_Q96FW1	sp_Q96FW1|OTUB1_HUMAN Ubiquitin thioesterase OTUB1 OS=Homo sapiens OX=9606 GN=OTUB1 PE=1 SV=2
5302	A-1.20454.20454.2.0.dta	2	AFGFSHLEALLDDSKELQR	0,Formyl[AnyN-term]#0;	0.0531	2204.12	0	2204.1	0.01796	8.15	S	1	TRUE	sp_Q96FW1	sp_Q96FW1|OTUB1_HUMAN Ubiquitin thioesterase OTUB1 OS=Homo sapiens OX=9606 GN=OTUB1 PE=1 SV=2
4230	A-1.20459.20459.3.0.dta	3	AFGFSHLEALLDDSKELQR	4,Trioxidation[F]#0;	0.0154	2224.1	0	2224.09	0.01456	6.55	S	1	TRUE	sp_Q96FW1	sp_Q96FW1|OTUB1_HUMAN Ubiquitin thioesterase OTUB1 OS=Homo sapiens OX=9606 GN=OTUB1 PE=1 SV=2
717	A-1.20462.20462.6.0.dta	6	EFCQQEVEPMCKESDHIHIIALAQALSVSIQVEYMDRGEGGTTNPHIFPEGSEPK	3,Carbamidomethyl[C]#0;11,Carbamidomethyl[C]#0;	1.16e-05	6238.98	0	6238.93	0.05127	8.22	S	1	TRUE	sp_Q96FW1	sp_Q96FW1|OTUB1_HUMAN Ubiquitin thioesterase OTUB1 OS=Homo sapiens OX=9606 GN=OTUB1 PE=1 SV=2
3028	A-1.20466.20466.6.2.dta	6	ESDHIHIIALAQALSVSIQVEYMDRGEGGTTNPHIFPEGSEPK	22,NEIAA[Y]#0;	0.00288	4758.34	0	4758.35	-0.00523	-1.1	S	1	TRUE	sp_Q96FW1	sp_Q96FW1|OTUB1_HUMAN Ubiquitin thioesterase OTUB1 OS=Homo sapiens OX=9606 GN=OTUB1 PE=1 SV=2
2019	A-1.20467.20467.4.0.dta	4	IQQEIAVQNPLVSERLELSVLYKEYAEDDNIYQQK	25,Iodo[Y]#0;	0.000461	4292.06	0	4292.03	0.03826	8.91	S	1	TRUE	sp_Q96FW1	sp_Q96FW1|OTUB1_HUMAN Ubiquitin thioesterase OTUB1 OS=Homo sapiens OX=9606 GN=OTUB1 PE=1 SV=2
3834	A-1.20468.20468.5.2.dta	5	EFCQQEVEPMCKESDHIHIIALAQALSVSIQVEYMDRGEGGTTNPHIFPEGSEPK	3,Carbamidomethyl[C]#0;11,Carbamidomethyl[C]#0;12,Methyl[K]#0;	0.00939	6252.96	0	6252.94	0.01743	2.79	S	1	TRUE	sp_Q96FW1	sp_Q96FW1|OTUB1_HUMAN Ubiquitin thioesterase OTUB1 OS=Homo sapiens OX=9606 GN=OTUB1 PE=1 SV=2
704	A-1.20469.20469.5.0.dta	5	ESDHIHIIALAQALSVSIQVEYMDRGEGGTTNPHIFPEGSEPK	23,Oxidation[M]#0;	1.08e-05	4689.33	0	4689.29	0.03872	8.26	S	1	TRUE	sp_Q96FW1	sp_Q96FW1|OTUB1_HUMAN Ubiquitin thioesterase OTUB1 OS=Homo sapiens OX=9606 GN=OTUB1 PE=1 SV=2
5662	A-1.20471.20471.2.0.dta	2	IQQEIAVQNPLVSERLELSVLYK	0,Formyl[AnyN-term]#0;9,Deamidated[N]#0;	0.0919	2698.51	0	2698.47	0.04002	14.83	S	1	TRUE	sp_Q96FW1	sp_Q96FW1|OTUB1_HUMAN Ubiquitin thioesterase OTUB1 OS=Homo sapiens OX=9606 GN=OTUB1 PE=1 SV=2
2011	A-1.20473.20473.5.0.dta	5	ESDHIHIIALAQALSVSIQVEYMDRGEGGTTNPHIFPEGSEPK	0,Formyl[AnyN-term]#0;23,Carbamidomethyl[M]#0;	0.000454	4758.35	0	4758.31	0.03704	7.78	S	1	TRUE	sp_Q96FW1	sp_Q96FW1|OTUB1_HUMAN Ubiquitin thioesterase OTUB1 OS=Homo sapiens OX=9606 GN=OTUB1 PE=1 SV=2
5702	A-1.20474.20474.3.1.dta	3	FGFSHLEALLDDSKELQR	7,SulfanilicAcid[E]#0;	0.103	2260.09	0	2260.07	0.0244	10.8	C	1	TRUE	sp_Q96FW1	sp_Q96FW1|OTUB1_HUMAN Ubiquitin thioesterase OTUB1 OS=Homo sapiens OX=9606 GN=OTUB1 PE=1 SV=2
1712	A-1.20475.20475.3.1.dta	3	LELSVLYKEYAEDDNIYQQK	4,Delta_H(4)C(2)O(-1)S(1)[S](Ser->Met[S])#0;	0.000244	2505.23	0	2505.22	0.00515	2.06	S	1	TRUE	sp_Q96FW1	sp_Q96FW1|OTUB1_HUMAN Ubiquitin thioesterase OTUB1 OS=Homo sapiens OX=9606 GN=OTUB1 PE=1 SV=2
1703	A-1.20476.20476.6.1.dta	6	ESDHIHIIALAQALSVSIQVEYMDRGEGGTTNPHIFPEGSEPK	23,Oxidation[M]#0;	0.000238	4689.35	0	4689.29	0.06251	13.33	S	1	TRUE	sp_Q96FW1	sp_Q96FW1|OTUB1_HUMAN Ubiquitin thioesterase OTUB1 OS=Homo sapiens OX=9606 GN=OTUB1 PE=1 SV=2
1637	A-1.20479.20479.4.0.dta	4	IQQEIAVQNPLVSERLELSVLYKEYAEDDNIYQQK	25,Iodo[Y]#0;	0.000205	4292.06	0	4292.03	0.03862	9	S	1	TRUE	sp_Q96FW1	sp_Q96FW1|OTUB1_HUMAN Ubiquitin thioesterase OTUB1 OS=Homo sapiens OX=9606 GN=OTUB1 PE=1 SV=2
2259	A-1.20481.20481.5.0.dta	5	ESDHIHIIALAQALSVSIQVEYMDRGEGGTTNPHIFPEGSEPK	17,Methylmalonylation[S]#0;	0.000755	4773.36	0	4773.31	0.04757	9.96	S	1	TRUE	sp_Q96FW1	sp_Q96FW1|OTUB1_HUMAN Ubiquitin thioesterase OTUB1 OS=Homo sapiens OX=9606 GN=OTUB1 PE=1 SV=2
216	A-1.20487.20487.3.0.dta	3	AFGFSHLEALLDDSKELQR	0,Formyl[AnyN-term]#0;	1.09e-06	2204.11	0	2204.1	0.01485	6.74	S	1	TRUE	sp_Q96FW1	sp_Q96FW1|OTUB1_HUMAN Ubiquitin thioesterase OTUB1 OS=Homo sapiens OX=9606 GN=OTUB1 PE=1 SV=2
535	A-1.20489.20489.5.0.dta	5	ESDHIHIIALAQALSVSIQVEYMDRGEGGTTNPHIFPEGSEPK	23,Oxidation[M]#0;	5.33e-06	4689.32	0	4689.29	0.0334	7.12	S	1	TRUE	sp_Q96FW1	sp_Q96FW1|OTUB1_HUMAN Ubiquitin thioesterase OTUB1 OS=Homo sapiens OX=9606 GN=OTUB1 PE=1 SV=2
7729	A-1.20491.20491.2.0.dta	2	FVADGIFKAELNEFLTR		0.397	1970.02	0.00533	1970.04	-0.01767	-8.97	S	1	TRUE	sp_P23396	sp_P23396|RS3_HUMAN 40S ribosomal protein S3 OS=Homo sapiens OX=9606 GN=RPS3 PE=1 SV=2
4038	A-1.20502.20502.5.1.dta	5	EFCQQEVEPMCKESDHIHIIALAQALSVSIQVEYMDRGEGGTTNPHIFPEGSEPK	3,Carbamidomethyl[C]#0;10,Oxidation[M]#0;11,Carbamidomethyl[C]#0;	0.0121	6254.99	0	6254.92	0.06935	11.09	S	1	TRUE	sp_Q96FW1	sp_Q96FW1|OTUB1_HUMAN Ubiquitin thioesterase OTUB1 OS=Homo sapiens OX=9606 GN=OTUB1 PE=1 SV=2
3702	A-1.20506.20506.3.1.dta	3	LELSVLYKEYAEDDNIYQQK	4,Delta_H(4)C(2)O(-1)S(1)[S](Ser->Met[S])#0;	0.00801	2505.23	0	2505.22	0.00515	2.06	S	1	TRUE	sp_Q96FW1	sp_Q96FW1|OTUB1_HUMAN Ubiquitin thioesterase OTUB1 OS=Homo sapiens OX=9606 GN=OTUB1 PE=1 SV=2
1773	A-1.20508.20508.4.0.dta	4	VFVGGLSPDTSEEQIKEYFGAFGEIENIELPMDTK	32,Carbamidomethyl[M]#0;	0.000281	3946.91	0	3946.89	0.01889	4.79	S	1	TRUE	sp_O14979	sp_O14979|HNRDL_HUMAN Heterogeneous nuclear ribonucleoprotein D-like OS=Homo sapiens OX=9606 GN=HNRNPDL PE=1 SV=3
2630	A-1.20509.20509.3.0.dta	3	LELSVLYKEYAEDDNIYQQK	4,Glycerophospho[S]#0;	0.00156	2615.24	0	2615.22	0.02364	9.04	S	1	TRUE	sp_Q96FW1	sp_Q96FW1|OTUB1_HUMAN Ubiquitin thioesterase OTUB1 OS=Homo sapiens OX=9606 GN=OTUB1 PE=1 SV=2
2562	A-1.20511.20511.5.0.dta	5	ESDHIHIIALAQALSVSIQVEYMDRGEGGTTNPHIFPEGSEPK	22,AEBS[Y]#0;	0.00135	4856.32	0	4856.33	-0.0095	-1.96	S	1	TRUE	sp_Q96FW1	sp_Q96FW1|OTUB1_HUMAN Ubiquitin thioesterase OTUB1 OS=Homo sapiens OX=9606 GN=OTUB1 PE=1 SV=2
3626	A-1.20512.20512.5.0.dta	5	ESDHIHIIALAQALSVSIQVEYMDRGEGGTTNPHIFPEGSEPK	30,Thr->His[T]#0;	0.00709	4709.33	0	4709.31	0.02002	4.25	S	1	TRUE	sp_Q96FW1	sp_Q96FW1|OTUB1_HUMAN Ubiquitin thioesterase OTUB1 OS=Homo sapiens OX=9606 GN=OTUB1 PE=1 SV=2
3224	A-1.20513.20513.3.0.dta	3	FVADGIFKAELNEFLTR		0.00389	1970.05	0	1970.04	0.01321	6.7	S	1	TRUE	sp_P23396	sp_P23396|RS3_HUMAN 40S ribosomal protein S3 OS=Homo sapiens OX=9606 GN=RPS3 PE=1 SV=2
1166	A-1.20514.20514.4.0.dta	4	IQQEIAVQNPLVSERLELSVLYKEYAEDDNIYQQK		5.56e-05	4166.15	0	4166.13	0.02568	6.16	S	1	TRUE	sp_Q96FW1	sp_Q96FW1|OTUB1_HUMAN Ubiquitin thioesterase OTUB1 OS=Homo sapiens OX=9606 GN=OTUB1 PE=1 SV=2
7437	A-1.20523.20523.4.0.dta	4	ESDHIHIIALAQALSVSIQVEYMDRG	0,Carbamidomethyl[AnyN-term]#0;	0.365	2952.51	0.00296	2952.49	0.01855	6.28	N	1	TRUE	sp_Q96FW1	sp_Q96FW1|OTUB1_HUMAN Ubiquitin thioesterase OTUB1 OS=Homo sapiens OX=9606 GN=OTUB1 PE=1 SV=2
227	A-1.20525.20525.4.0.dta	4	SKEDLVSQGFTEFTIEDFHNTFMDLIEQVEK	23,Carbamidomethyl[M]#0;	1.16e-06	3733.8	0	3733.76	0.03984	10.67	S	1	TRUE	sp_Q96FW1	sp_Q96FW1|OTUB1_HUMAN Ubiquitin thioesterase OTUB1 OS=Homo sapiens OX=9606 GN=OTUB1 PE=1 SV=2
1588	A-1.20525.20525.5.2.dta	5	ESDHIHIIALAQALSVSIQVEYMDRGEGGTTNPHIFPEGSEPK		0.000177	4673.34	0	4673.29	0.04668	9.99	S	1	TRUE	sp_Q96FW1	sp_Q96FW1|OTUB1_HUMAN Ubiquitin thioesterase OTUB1 OS=Homo sapiens OX=9606 GN=OTUB1 PE=1 SV=2
1584	A-1.20526.20526.6.3.dta	6	EFCQQEVEPMCKESDHIHIIALAQALSVSIQVEYMDRGEGGTTNPHIFPEGSEPK	3,Carbamidomethyl[C]#0;11,Carbamidomethyl[C]#0;35,Carbamidomethyl[M]#0;	0.000174	6296	0	6295.95	0.05217	8.29	S	1	TRUE	sp_Q96FW1	sp_Q96FW1|OTUB1_HUMAN Ubiquitin thioesterase OTUB1 OS=Homo sapiens OX=9606 GN=OTUB1 PE=1 SV=2
2104	A-1.20527.20527.5.0.dta	5	CKESDHIHIIALAQALSVSIQVEYMDRGEGGTTNPHIFPEGSEPK	1,Carbamidomethyl[C]#0;	0.000538	4961.46	0	4961.42	0.04102	8.27	S	1	TRUE	sp_Q96FW1	sp_Q96FW1|OTUB1_HUMAN Ubiquitin thioesterase OTUB1 OS=Homo sapiens OX=9606 GN=OTUB1 PE=1 SV=2
586	A-1.20529.20529.5.0.dta	5	ESDHIHIIALAQALSVSIQVEYMDRGEGGTTNPHIFPEGSEPK	23,Carbamidomethyl[M]#0;	6.94e-06	4730.36	0	4730.32	0.04747	10.03	S	1	TRUE	sp_Q96FW1	sp_Q96FW1|OTUB1_HUMAN Ubiquitin thioesterase OTUB1 OS=Homo sapiens OX=9606 GN=OTUB1 PE=1 SV=2
4978	A-1.20530.20530.6.6.dta	6	ESDHIHIIALAQALSVSIQVEYMDRGEGGTTNPHIFPEGSEPK	23,Oxidation[M]#0;32,Deamidated[N]#0;	0.0379	4690.32	0	4690.27	0.05015	10.69	S	1	TRUE	sp_Q96FW1	sp_Q96FW1|OTUB1_HUMAN Ubiquitin thioesterase OTUB1 OS=Homo sapiens OX=9606 GN=OTUB1 PE=1 SV=2
4736	A-1.20533.20533.3.0.dta	3	IQQEIAVQNPLVSERLELSVLYKEYAEDDNIYQQK	0,Dicarbamidomethyl[AnyN-term]#0;	0.0286	4280.2	0	4280.17	0.0262	6.12	S	1	TRUE	sp_Q96FW1	sp_Q96FW1|OTUB1_HUMAN Ubiquitin thioesterase OTUB1 OS=Homo sapiens OX=9606 GN=OTUB1 PE=1 SV=2
2926	A-1.20536.20536.5.2.dta	5	ESDHIHIIALAQALSVSIQVEYMDRGEGGTTNPHIFPEGSEPK	18,Xle->Trp[I]#0;	0.00246	4746.34	0	4746.29	0.04855	10.23	S	1	TRUE	sp_Q96FW1	sp_Q96FW1|OTUB1_HUMAN Ubiquitin thioesterase OTUB1 OS=Homo sapiens OX=9606 GN=OTUB1 PE=1 SV=2
5110	A-1.20548.20548.3.0.dta	3	TIDDLKNQILNLTTDNANILLQIDNAR	6,Carboxymethyl[K]#0;	0.044	3110.68	0	3110.63	0.0497	15.98	S	1	TRUE	sp_P13645	sp_P13645|K1C10_HUMAN Keratin, type I cytoskeletal 10 OS=Homo sapiens OX=9606 GN=KRT10 PE=1 SV=6
796	A-1.20551.20551.4.0.dta	4	ESDHIHIIALAQALSVSIQVEYMDR	23,Carbamidomethyl[M]#0;	1.59e-05	2895.49	0	2895.47	0.01999	6.9	S	1	TRUE	sp_Q96FW1	sp_Q96FW1|OTUB1_HUMAN Ubiquitin thioesterase OTUB1 OS=Homo sapiens OX=9606 GN=OTUB1 PE=1 SV=2
5776	A-1.20554.20554.3.0.dta	3	SVSIQVEYMDRGEGGTTNPHIFPEGSEPK	18,Deamidated[N]#0;	0.121	3162.5	0	3162.47	0.02859	9.04	C	1	TRUE	sp_Q96FW1	sp_Q96FW1|OTUB1_HUMAN Ubiquitin thioesterase OTUB1 OS=Homo sapiens OX=9606 GN=OTUB1 PE=1 SV=2
2768	A-1.20557.20557.5.0.dta	5	ESDHIHIIALAQALSVSIQVEYMDRGEGGTTNPHIFPEGSEPK	31,Thr->Trp[T]#0;	0.00192	4758.35	0	4758.33	0.02044	4.3	S	1	TRUE	sp_Q96FW1	sp_Q96FW1|OTUB1_HUMAN Ubiquitin thioesterase OTUB1 OS=Homo sapiens OX=9606 GN=OTUB1 PE=1 SV=2
7657	A-1.20558.20558.3.3.dta	3	ALSVSIQVEYMDRGEGGTTNPHIFPEGSEPK	8,Val->Thr[V]#0;	0.386	3347.6	0.00433	3347.58	0.01859	5.55	C	1	TRUE	sp_Q96FW1	sp_Q96FW1|OTUB1_HUMAN Ubiquitin thioesterase OTUB1 OS=Homo sapiens OX=9606 GN=OTUB1 PE=1 SV=2
4153	A-1.20558.20558.4.4.dta	4	EFCQQEVEPMCKESDHIHIIALAQALSVSIQVEYMDR	3,Carbamidomethyl[C]#0;10,Carbamidomethyl[M]#0;11,Carbamidomethyl[C]#0;	0.014	4461.13	0	4461.1	0.02733	6.13	S	1	TRUE	sp_Q96FW1	sp_Q96FW1|OTUB1_HUMAN Ubiquitin thioesterase OTUB1 OS=Homo sapiens OX=9606 GN=OTUB1 PE=1 SV=2
2554	A-1.20559.20559.6.0.dta	6	ESDHIHIIALAQALSVSIQVEYMDRGEGGTTNPHIFPEGSEPK	23,Carbamidomethyl[M]#0;	0.00134	4730.35	0	4730.32	0.03676	7.77	S	1	TRUE	sp_Q96FW1	sp_Q96FW1|OTUB1_HUMAN Ubiquitin thioesterase OTUB1 OS=Homo sapiens OX=9606 GN=OTUB1 PE=1 SV=2
4466	A-1.20560.20560.2.0.dta	2	IQQEIAVQNPLVSERLELSVLYK	0,Formyl[AnyN-term]#0;	0.0206	2697.51	0	2697.48	0.02398	8.89	S	1	TRUE	sp_Q96FW1	sp_Q96FW1|OTUB1_HUMAN Ubiquitin thioesterase OTUB1 OS=Homo sapiens OX=9606 GN=OTUB1 PE=1 SV=2
2039	A-1.20562.20562.3.0.dta	3	GYWASLDASTQTTHELTIPNNLIGCIIGR	25,Carbamidomethyl[C]#0;	0.000473	3201.61	0	3201.6	0.01372	4.28	S	1	TRUE	sp_Q15365	sp_Q15365|PCBP1_HUMAN Poly_rC_-binding protein 1 OS=Homo sapiens OX=9606 GN=PCBP1 PE=1 SV=2
7677	A-1.20563.20563.4.0.dta	4	SKEDLVSQGFTEFTIEDFHNTFMDLIEQVEK	20,Bacillosamine[N]#0;	0.391	3904.85	0.00471	3904.85	0.00764	1.96	S	1	TRUE	sp_Q96FW1	sp_Q96FW1|OTUB1_HUMAN Ubiquitin thioesterase OTUB1 OS=Homo sapiens OX=9606 GN=OTUB1 PE=1 SV=2
5954	A-1.20565.20565.5.2.dta	5	CKESDHIHIIALAQALSVSIQVEYMDRGEGGTTNPHIFPEGSEPK	1,Carbamidomethyl[C]#0;25,Carbamidomethyl[M]#0;	0.157	5018.47	0.00033	5018.44	0.03402	6.78	S	1	TRUE	sp_Q96FW1	sp_Q96FW1|OTUB1_HUMAN Ubiquitin thioesterase OTUB1 OS=Homo sapiens OX=9606 GN=OTUB1 PE=1 SV=2
2844	A-1.20570.20570.4.0.dta	4	IQQEIAVQNPLVSERLELSVLYKEYAEDDNIYQQK	22,NEIAA[Y]#0;	0.00219	4251.2	0	4251.18	0.01334	3.14	S	1	TRUE	sp_Q96FW1	sp_Q96FW1|OTUB1_HUMAN Ubiquitin thioesterase OTUB1 OS=Homo sapiens OX=9606 GN=OTUB1 PE=1 SV=2
2043	A-1.20578.20578.6.4.dta	6	TVKEFCQQEVEPMCKESDHIHIIALAQALSVSIQVEYMDRGEGGTTNPHIFPEGSEPK	6,Carbamidomethyl[C]#0;14,Carbamidomethyl[C]#0;	0.000475	6567.19	0	6567.14	0.05715	8.7	S	1	TRUE	sp_Q96FW1	sp_Q96FW1|OTUB1_HUMAN Ubiquitin thioesterase OTUB1 OS=Homo sapiens OX=9606 GN=OTUB1 PE=1 SV=2
5319	A-1.20580.20580.3.0.dta	3	TIDDLKNQILNLTTDNANILLQIDNAR	3,Carbamidomethyl[D]#0;	0.0538	3109.67	0	3109.65	0.01856	5.97	S	1	TRUE	sp_P13645	sp_P13645|K1C10_HUMAN Keratin, type I cytoskeletal 10 OS=Homo sapiens OX=9606 GN=KRT10 PE=1 SV=6
4357	A-1.20582.20582.5.0.dta	5	CKESDHIHIIALAQALSVSIQVEYMDRGEGGTTNPHIFPEGSEPK	0,Pyro-carbamidomethyl[AnyN-termC]#0;	0.0178	4944.47	0	4944.39	0.0818	16.54	C	1	TRUE	sp_Q96FW1	sp_Q96FW1|OTUB1_HUMAN Ubiquitin thioesterase OTUB1 OS=Homo sapiens OX=9606 GN=OTUB1 PE=1 SV=2
647	A-1.20583.20583.5.0.dta	5	ESDHIHIIALAQALSVSIQVEYMDRGEGGTTNPHIFPEGSEPK	23,Carbamidomethyl[M]#0;	8.72e-06	4730.36	0	4730.32	0.04774	10.09	S	1	TRUE	sp_Q96FW1	sp_Q96FW1|OTUB1_HUMAN Ubiquitin thioesterase OTUB1 OS=Homo sapiens OX=9606 GN=OTUB1 PE=1 SV=2
7778	A-1.20584.20584.3.0.dta	3	AFGFSHLEALLDDSKELQR	5,Methylphosphonate[S]#0;	0.407	2254.13	0.00595	2254.09	0.03804	16.88	S	1	TRUE	sp_Q96FW1	sp_Q96FW1|OTUB1_HUMAN Ubiquitin thioesterase OTUB1 OS=Homo sapiens OX=9606 GN=OTUB1 PE=1 SV=2
4399	A-1.20585.20585.3.0.dta	3	SKEDLVSQGFTEFTIEDFHNTFMDLIEQVEK	20,Deamidated[N]#0;23,Oxidation[M]#0;	0.0187	3693.75	0	3693.72	0.03814	10.32	S	1	TRUE	sp_Q96FW1	sp_Q96FW1|OTUB1_HUMAN Ubiquitin thioesterase OTUB1 OS=Homo sapiens OX=9606 GN=OTUB1 PE=1 SV=2
3397	A-1.20589.20589.6.2.dta	6	TVKEFCQQEVEPMCKESDHIHIIALAQALSVSIQVEYMDRGEGGTTNPHIFPEGSEPK	13,Carbamidomethyl[M]#0;14,Carbamidomethyl[C]#0;	0.00506	6567.19	0	6567.14	0.05715	8.7	S	1	TRUE	sp_Q96FW1	sp_Q96FW1|OTUB1_HUMAN Ubiquitin thioesterase OTUB1 OS=Homo sapiens OX=9606 GN=OTUB1 PE=1 SV=2
3458	A-1.20592.20592.4.0.dta	4	ESDHIHIIALAQALSVSIQVEYMDR	23,Dethiomethyl[M]#0;	0.00559	2790.46	0	2790.44	0.01546	5.54	S	1	TRUE	sp_Q96FW1	sp_Q96FW1|OTUB1_HUMAN Ubiquitin thioesterase OTUB1 OS=Homo sapiens OX=9606 GN=OTUB1 PE=1 SV=2
1638	A-1.20593.20593.6.4.dta	6	ESDHIHIIALAQALSVSIQVEYMDRGEGGTTNPHIFPEGSEPK	23,Carbamyl[M]#0;	0.000206	4716.33	0	4716.3	0.03511	7.44	S	1	TRUE	sp_Q96FW1	sp_Q96FW1|OTUB1_HUMAN Ubiquitin thioesterase OTUB1 OS=Homo sapiens OX=9606 GN=OTUB1 PE=1 SV=2
472	A-1.20594.20594.5.0.dta	5	ESDHIHIIALAQALSVSIQVEYMDRGEGGTTNPHIFPEGSEPK	23,Carbamyl[M]#0;	4.17e-06	4716.34	0	4716.3	0.04305	9.13	S	1	TRUE	sp_Q96FW1	sp_Q96FW1|OTUB1_HUMAN Ubiquitin thioesterase OTUB1 OS=Homo sapiens OX=9606 GN=OTUB1 PE=1 SV=2
5626	A-1.20595.20595.6.11.dta	6	ESDHIHIIALAQALSVSIQVEYMDRGEGGTTNPHIFPEGSEPK	43,IMID[K]#0;	0.084	4741.33	0	4741.33	-0.00504	-1.06	S	1	TRUE	sp_Q96FW1	sp_Q96FW1|OTUB1_HUMAN Ubiquitin thioesterase OTUB1 OS=Homo sapiens OX=9606 GN=OTUB1 PE=1 SV=2
3243	A-1.20605.20605.4.0.dta	4	ESDHIHIIALAQALSVSIQVEYMDRGEGGTTNPHIFPEGSEPK	17,Ser->Trp[S]#0;	0.00396	4772.35	0	4772.34	0.00844	1.77	S	1	TRUE	sp_Q96FW1	sp_Q96FW1|OTUB1_HUMAN Ubiquitin thioesterase OTUB1 OS=Homo sapiens OX=9606 GN=OTUB1 PE=1 SV=2
5786	A-1.20606.20606.2.0.dta	2	MSVQPTVSLGGFEITPPVVLR		0.125	2227.23	0	2227.22	0.01923	8.63	S	1	TRUE	sp_P06748	sp_P06748|NPM_HUMAN Nucleophosmin OS=Homo sapiens OX=9606 GN=NPM1 PE=1 SV=2
1328	A-1.20611.20611.4.0.dta	4	ESDHIHIIALAQALSVSIQVEYMDRGEGGTTNPHIFPEGSEPK	23,Carbamyl[M]#0;	8.53e-05	4716.33	0	4716.3	0.03101	6.57	S	1	TRUE	sp_Q96FW1	sp_Q96FW1|OTUB1_HUMAN Ubiquitin thioesterase OTUB1 OS=Homo sapiens OX=9606 GN=OTUB1 PE=1 SV=2
2511	A-1.20620.20620.3.0.dta	3	IQQEIAVQNPLVSERLELSVLYK	0,Formyl[AnyN-term]#0;	0.00121	2697.5	0	2697.48	0.01917	7.11	S	1	TRUE	sp_Q96FW1	sp_Q96FW1|OTUB1_HUMAN Ubiquitin thioesterase OTUB1 OS=Homo sapiens OX=9606 GN=OTUB1 PE=1 SV=2
3850	A-1.20621.20621.4.1.dta	4	IQQEIAVQNPLVSERLELSVLYKEYAEDDNIYQQK	13,Delta_H(4)C(2)O(-1)S(1)[S](Ser->Met[S])#0;	0.00958	4210.15	0	4210.14	0.00978	2.32	S	1	TRUE	sp_Q96FW1	sp_Q96FW1|OTUB1_HUMAN Ubiquitin thioesterase OTUB1 OS=Homo sapiens OX=9606 GN=OTUB1 PE=1 SV=2
4205	A-1.20622.20622.4.0.dta	4	SKEDLVSQGFTEFTIEDFHNTFMDLIEQVEK	21,GG[T]#0;	0.015	3790.82	0	3790.78	0.04415	11.65	S	1	TRUE	sp_Q96FW1	sp_Q96FW1|OTUB1_HUMAN Ubiquitin thioesterase OTUB1 OS=Homo sapiens OX=9606 GN=OTUB1 PE=1 SV=2
3214	A-1.20623.20623.5.0.dta	5	ESDHIHIIALAQALSVSIQVEYMDRGEGGTTNPHIFPEG	23,Carbamidomethyl[M]#0;	0.00385	4289.13	0	4289.09	0.03332	7.77	N	1	TRUE	sp_Q96FW1	sp_Q96FW1|OTUB1_HUMAN Ubiquitin thioesterase OTUB1 OS=Homo sapiens OX=9606 GN=OTUB1 PE=1 SV=2
1110	A-1.20624.20624.2.0.dta	2	LELSVLYKEYAEDDNIYQQK	0,Formyl[AnyN-term]#0;	4.55e-05	2489.23	0	2489.21	0.02099	8.43	S	1	TRUE	sp_Q96FW1	sp_Q96FW1|OTUB1_HUMAN Ubiquitin thioesterase OTUB1 OS=Homo sapiens OX=9606 GN=OTUB1 PE=1 SV=2
2499	A-1.20624.20624.3.1.dta	3	SKEDLVSQGFTEFTIEDFHNTFMDLIEQVEK	23,Carbamidomethyl[M]#0;	0.00119	3733.79	0	3733.76	0.03425	9.17	S	1	TRUE	sp_Q96FW1	sp_Q96FW1|OTUB1_HUMAN Ubiquitin thioesterase OTUB1 OS=Homo sapiens OX=9606 GN=OTUB1 PE=1 SV=2
4480	A-1.20626.20626.4.1.dta	4	ESDHIHIIALAQALSVSIQVEYMDR	23,Oxidation[M]#0;	0.0209	2854.46	0	2854.44	0.02005	7.02	S	1	TRUE	sp_Q96FW1	sp_Q96FW1|OTUB1_HUMAN Ubiquitin thioesterase OTUB1 OS=Homo sapiens OX=9606 GN=OTUB1 PE=1 SV=2
1537	A-1.20629.20629.4.0.dta	4	IQQEIAVQNPLVSERLELSVLYKEYAEDDNIYQQK	0,Formyl[AnyN-term]#0;	0.000159	4194.15	0	4194.12	0.03034	7.23	S	1	TRUE	sp_Q96FW1	sp_Q96FW1|OTUB1_HUMAN Ubiquitin thioesterase OTUB1 OS=Homo sapiens OX=9606 GN=OTUB1 PE=1 SV=2
2401	A-1.20630.20630.4.0.dta	4	IQQEIAVQNPLVSERLELSVLYKEYAEDDNIYQQK	22,NEIAA[Y]#0;	0.00099	4251.19	0	4251.18	0.01222	2.87	S	1	TRUE	sp_Q96FW1	sp_Q96FW1|OTUB1_HUMAN Ubiquitin thioesterase OTUB1 OS=Homo sapiens OX=9606 GN=OTUB1 PE=1 SV=2
1613	A-1.20633.20633.5.1.dta	5	ESDHIHIIALAQALSVSIQVEYMDRGEGGTTNPHIFPEGSEPK	0,Glu->pyro-Glu[AnyN-termE]#0;	0.000193	4655.34	0	4655.28	0.05479	11.77	S	1	TRUE	sp_Q96FW1	sp_Q96FW1|OTUB1_HUMAN Ubiquitin thioesterase OTUB1 OS=Homo sapiens OX=9606 GN=OTUB1 PE=1 SV=2
878	A-1.20636.20636.2.0.dta	2	QVTITGSAASISLAQYLINVR		2.15e-05	2205.24	0	2205.22	0.0133	6.03	S	1	TRUE	sp_Q15366	sp_Q15366|PCBP2_HUMAN Poly_rC_-binding protein 2 OS=Homo sapiens OX=9606 GN=PCBP2 PE=1 SV=1
2579	A-1.20637.20637.2.0.dta	2	GTIEILSDVQLIK	0,Formyl[AnyN-term]#0;	0.0014	1456.84	0	1456.83	0.00975	6.69	S	1	TRUE	sp_P05388/sp_Q8NHW5	sp_P05388|RLA0_HUMAN 60S acidic ribosomal protein P0 OS=Homo sapiens OX=9606 GN=RPLP0 PE=1 SV=1/sp_Q8NHW5|RLA0L_HUMAN 60S acidic ribosomal protein P0-like OS=Homo sapiens OX=9606 GN=RPLP0P6 PE=5 SV=1
4314	A-1.20640.20640.6.1.dta	6	TVKEFCQQEVEPMCKESDHIHIIALAQALSVSIQVEYMDRGEGGTTNPHIFPEGSEPK	6,Carbamidomethyl[C]#0;13,Carbamidomethyl[M]#0;14,Carbamidomethyl[C]#0;	0.0171	6624.21	0	6624.16	0.05077	7.66	S	1	TRUE	sp_Q96FW1	sp_Q96FW1|OTUB1_HUMAN Ubiquitin thioesterase OTUB1 OS=Homo sapiens OX=9606 GN=OTUB1 PE=1 SV=2
4804	A-1.20648.20648.4.0.dta	4	IQQEIAVQNPLVSERLELSVLYKEYAEDDNIYQQK	0,Dicarbamidomethyl[AnyN-term]#0;	0.0309	4280.19	0	4280.17	0.02219	5.19	S	1	TRUE	sp_Q96FW1	sp_Q96FW1|OTUB1_HUMAN Ubiquitin thioesterase OTUB1 OS=Homo sapiens OX=9606 GN=OTUB1 PE=1 SV=2
5827	A-1.20653.20653.4.7.dta	4	IHIIALAQALSVSIQVEYMDRGEGGTTNPHIFPEGSEPK	2,Formylasparagine[H]#0;	0.141	4210.15	0	4210.11	0.03493	8.3	C	1	TRUE	sp_Q96FW1	sp_Q96FW1|OTUB1_HUMAN Ubiquitin thioesterase OTUB1 OS=Homo sapiens OX=9606 GN=OTUB1 PE=1 SV=2
945	A-1.20658.20658.4.0.dta	4	SKEDLVSQGFTEFTIEDFHNTFMDLIEQVEK	20,Deamidated[N]#0;23,Oxidation[M]#0;	2.62e-05	3693.75	0	3693.72	0.032	8.66	S	1	TRUE	sp_Q96FW1	sp_Q96FW1|OTUB1_HUMAN Ubiquitin thioesterase OTUB1 OS=Homo sapiens OX=9606 GN=OTUB1 PE=1 SV=2
3792	A-1.20659.20659.4.0.dta	4	SKEDLVSQGFTEFTIEDFHNTFMDLIEQVEK	18,Phe->Arg[F]#0;	0.00896	3685.75	0	3685.77	-0.02278	-6.18	S	1	TRUE	sp_Q96FW1	sp_Q96FW1|OTUB1_HUMAN Ubiquitin thioesterase OTUB1 OS=Homo sapiens OX=9606 GN=OTUB1 PE=1 SV=2
5826	A-1.20660.20660.3.1.dta	3	MSVQPTVSLGGFEITPPVVLR		0.141	2227.23	0	2227.22	0.01014	4.55	S	1	TRUE	sp_P06748	sp_P06748|NPM_HUMAN Nucleophosmin OS=Homo sapiens OX=9606 GN=NPM1 PE=1 SV=2
7435	A-1.20664.20664.5.0.dta	5	ESDHIHIIALAQALSVSIQVEYMDRGEGGTTNPHIFPEGSEPKV	43,Xlink_DTSSP[88][K]#0;	0.364	4860.37	0.00296	4860.36	0.00564	1.16	N	1	TRUE	sp_Q96FW1	sp_Q96FW1|OTUB1_HUMAN Ubiquitin thioesterase OTUB1 OS=Homo sapiens OX=9606 GN=OTUB1 PE=1 SV=2
2894	A-1.20666.20666.3.0.dta	3	IQQEIAVQNPLVSERLELSVLYK	0,Formyl[AnyN-term]#0;	0.00235	2697.5	0	2697.48	0.01869	6.93	S	1	TRUE	sp_Q96FW1	sp_Q96FW1|OTUB1_HUMAN Ubiquitin thioesterase OTUB1 OS=Homo sapiens OX=9606 GN=OTUB1 PE=1 SV=2
525	A-1.20670.20670.4.0.dta	4	SKEDLVSQGFTEFTIEDFHNTFMDLIEQVEK	20,Deamidated[N]#0;23,Oxidation[M]#0;	5.09e-06	3693.75	0	3693.72	0.032	8.66	S	1	TRUE	sp_Q96FW1	sp_Q96FW1|OTUB1_HUMAN Ubiquitin thioesterase OTUB1 OS=Homo sapiens OX=9606 GN=OTUB1 PE=1 SV=2
462	A-1.20673.20673.3.0.dta	3	SIQVEYMDRGEGGTTNPHIFPEGSEPK		3.94e-06	2975.42	0	2975.38	0.03976	13.36	C	1	TRUE	sp_Q96FW1	sp_Q96FW1|OTUB1_HUMAN Ubiquitin thioesterase OTUB1 OS=Homo sapiens OX=9606 GN=OTUB1 PE=1 SV=2
2753	A-1.20676.20676.3.0.dta	3	LFIGGLSFETTEESLRNYYEQWGK		0.00187	2867.41	0	2867.39	0.0198	6.91	S	1	TRUE	sp_P22626	sp_P22626|ROA2_HUMAN Heterogeneous nuclear ribonucleoproteins A2/B1 OS=Homo sapiens OX=9606 GN=HNRNPA2B1 PE=1 SV=2
4805	A-1.20681.20681.4.0.dta	4	SKEDLVSQGFTEFTIEDFHNTFMDLIEQVEK	21,GG[T]#0;	0.0309	3790.8	0	3790.78	0.0245	6.46	S	1	TRUE	sp_Q96FW1	sp_Q96FW1|OTUB1_HUMAN Ubiquitin thioesterase OTUB1 OS=Homo sapiens OX=9606 GN=OTUB1 PE=1 SV=2
2115	A-1.20682.20682.5.0.dta	5	ESDHIHIIALAQALSVSIQVEYMDRGEGGTTNPHIFPEGSEPK	30,GG[T]#0;	0.000548	4787.36	0	4787.34	0.02569	5.37	S	1	TRUE	sp_Q96FW1	sp_Q96FW1|OTUB1_HUMAN Ubiquitin thioesterase OTUB1 OS=Homo sapiens OX=9606 GN=OTUB1 PE=1 SV=2
2685	A-1.20683.20683.4.0.dta	4	IQQEIAVQNPLVSERLELSVLYKEYAEDDNIYQQK	23,Carbamidomethyl[K](Gly[K])#0;	0.00171	4223.18	0	4223.15	0.02899	6.86	S	1	TRUE	sp_Q96FW1	sp_Q96FW1|OTUB1_HUMAN Ubiquitin thioesterase OTUB1 OS=Homo sapiens OX=9606 GN=OTUB1 PE=1 SV=2
1424	A-1.20684.20684.6.0.dta	6	EFCQQEVEPMCKESDHIHIIALAQALSVSIQVEYMDRGEGGTTNPHIFPEGSEPK	3,Carbamidomethyl[C]#0;11,Carbamidomethyl[C]#0;	0.000113	6238.97	0	6238.93	0.0491	7.87	S	1	TRUE	sp_Q96FW1	sp_Q96FW1|OTUB1_HUMAN Ubiquitin thioesterase OTUB1 OS=Homo sapiens OX=9606 GN=OTUB1 PE=1 SV=2
2695	A-1.20687.20687.5.2.dta	5	ESDHIHIIALAQALSVSIQVEYMDRGEGGTTNPHIFPEGSEPK	24,Cation_Ca[II][D]#0;	0.00172	4711.29	0	4711.24	0.05379	11.42	S	1	TRUE	sp_Q96FW1	sp_Q96FW1|OTUB1_HUMAN Ubiquitin thioesterase OTUB1 OS=Homo sapiens OX=9606 GN=OTUB1 PE=1 SV=2
2649	A-1.20688.20688.5.0.dta	5	ESDHIHIIALAQALSVSIQVEYMDRGEGGTTNPHIFPEGSEPK	30,Thr->Trp[T]#0;	0.00162	4758.35	0	4758.33	0.02291	4.82	S	1	TRUE	sp_Q96FW1	sp_Q96FW1|OTUB1_HUMAN Ubiquitin thioesterase OTUB1 OS=Homo sapiens OX=9606 GN=OTUB1 PE=1 SV=2
2358	A-1.20692.20692.3.0.dta	3	SKEDLVSQGFTEFTIEDFHNTFMDLIEQVEK		0.00093	3676.76	0	3676.74	0.02847	7.74	S	1	TRUE	sp_Q96FW1	sp_Q96FW1|OTUB1_HUMAN Ubiquitin thioesterase OTUB1 OS=Homo sapiens OX=9606 GN=OTUB1 PE=1 SV=2
4220	A-1.20693.20693.3.0.dta	3	SLDLDSIIAEVKAQYEDIAQK		0.0152	2349.23	0	2349.22	0.01425	6.07	S	1	TRUE	sp_P04264	sp_P04264|K2C1_HUMAN Keratin, type II cytoskeletal 1 OS=Homo sapiens OX=9606 GN=KRT1 PE=1 SV=6
2460	A-1.20697.20697.5.3.dta	5	ESDHIHIIALAQALSVSIQVEYMDRGEGGTTNPHIFPEGSEPK	29,Gly->Glu[G]#0;	0.00111	4745.33	0	4745.31	0.01054	2.22	S	1	TRUE	sp_Q96FW1	sp_Q96FW1|OTUB1_HUMAN Ubiquitin thioesterase OTUB1 OS=Homo sapiens OX=9606 GN=OTUB1 PE=1 SV=2
820	A-1.20698.20698.3.0.dta	3	SIQVEYMDRGEGGTTNPHIFPEGSEPK		1.76e-05	2975.41	0	2975.38	0.02525	8.48	C	1	TRUE	sp_Q96FW1	sp_Q96FW1|OTUB1_HUMAN Ubiquitin thioesterase OTUB1 OS=Homo sapiens OX=9606 GN=OTUB1 PE=1 SV=2
2010	A-1.20699.20699.3.0.dta	3	ESDHIHIIALAQALSVSIQVEYMDR	23,Carbamidomethyl[M]#0;	0.000454	2895.49	0	2895.47	0.02154	7.44	S	1	TRUE	sp_Q96FW1	sp_Q96FW1|OTUB1_HUMAN Ubiquitin thioesterase OTUB1 OS=Homo sapiens OX=9606 GN=OTUB1 PE=1 SV=2
6688	A-1.20700.20700.3.4.dta	3	YQEDVQQLQQALAQRDEELR	1,Tyr->Dha[Y]#0;	0.275	2366.18	0.00105	2366.17	0.0096	4.06	S	1	TRUE	sp_Q9BV73	sp_Q9BV73|CP250_HUMAN Centrosome-associated protein CEP250 OS=Homo sapiens OX=9606 GN=CEP250 PE=1 SV=2
533	A-1.20700.20700.6.0.dta	6	ESDHIHIIALAQALSVSIQVEYMDRGEGGTTNPHIFPEGSEPK	23,Carbamidomethyl[M]#0;	5.25e-06	4730.35	0	4730.32	0.03483	7.36	S	1	TRUE	sp_Q96FW1	sp_Q96FW1|OTUB1_HUMAN Ubiquitin thioesterase OTUB1 OS=Homo sapiens OX=9606 GN=OTUB1 PE=1 SV=2
1645	A-1.20701.20701.3.0.dta	3	ESDHIHIIALAQALSVSIQVEYMDR	23,Carbamidomethyl[M]#0;	0.000209	2895.49	0	2895.47	0.02154	7.44	S	1	TRUE	sp_Q96FW1	sp_Q96FW1|OTUB1_HUMAN Ubiquitin thioesterase OTUB1 OS=Homo sapiens OX=9606 GN=OTUB1 PE=1 SV=2
5416	A-1.20704.20704.5.1.dta	5	ESDHIHIIALAQALSVSIQVEYMDRGEGGTTNPHIFPEGSEPK	23,Met->Ser[M]#0;	0.0593	4629.32	0	4629.29	0.03843	8.3	S	1	TRUE	sp_Q96FW1	sp_Q96FW1|OTUB1_HUMAN Ubiquitin thioesterase OTUB1 OS=Homo sapiens OX=9606 GN=OTUB1 PE=1 SV=2
497	A-1.20707.20707.5.0.dta	5	ESDHIHIIALAQALSVSIQVEYMDRGEGGTTNPHIFPEGSEPK		4.51e-06	4673.35	0	4673.29	0.05626	12.04	S	1	TRUE	sp_Q96FW1	sp_Q96FW1|OTUB1_HUMAN Ubiquitin thioesterase OTUB1 OS=Homo sapiens OX=9606 GN=OTUB1 PE=1 SV=2
1081	A-1.20708.20708.5.0.dta	5	ESDHIHIIALAQALSVSIQVEYMDRGEGGTTNPHIFPEGSEPK	23,Carbamyl[M]#0;	4.1e-05	4716.34	0	4716.3	0.0378	8.02	S	1	TRUE	sp_Q96FW1	sp_Q96FW1|OTUB1_HUMAN Ubiquitin thioesterase OTUB1 OS=Homo sapiens OX=9606 GN=OTUB1 PE=1 SV=2
6645	A-1.20710.20710.5.0.dta	5	EFCQQEVEPMCKESDHIHIIALAQALSVSIQVEYMDRGEGGTTNPHIFPEGSEPK	3,Carbamidomethyl[C]#0;11,Carbamidomethyl[C]#0;	0.252	6239	0.00105	6238.93	0.07351	11.78	S	1	TRUE	sp_Q96FW1	sp_Q96FW1|OTUB1_HUMAN Ubiquitin thioesterase OTUB1 OS=Homo sapiens OX=9606 GN=OTUB1 PE=1 SV=2
2091	A-1.20711.20711.4.0.dta	4	SKEDLVSQGFTEFTIEDFHNTFMDLIEQVEK		0.000524	3676.76	0	3676.74	0.02133	5.8	S	1	TRUE	sp_Q96FW1	sp_Q96FW1|OTUB1_HUMAN Ubiquitin thioesterase OTUB1 OS=Homo sapiens OX=9606 GN=OTUB1 PE=1 SV=2
2575	A-1.20712.20712.3.0.dta	3	IQQEIAVQNPLVSERLELSVLYK	0,Formyl[AnyN-term]#0;	0.00139	2697.5	0	2697.48	0.01846	6.84	S	1	TRUE	sp_Q96FW1	sp_Q96FW1|OTUB1_HUMAN Ubiquitin thioesterase OTUB1 OS=Homo sapiens OX=9606 GN=OTUB1 PE=1 SV=2
1603	A-1.20715.20715.4.3.dta	4	ESDHIHIIALAQALSVSIQVEYMDRGEGGTTNPHIFPEGSEPK	0,Glu->pyro-Glu[AnyN-termE]#0;	0.000186	4655.3	0	4655.28	0.02123	4.56	S	1	TRUE	sp_Q96FW1	sp_Q96FW1|OTUB1_HUMAN Ubiquitin thioesterase OTUB1 OS=Homo sapiens OX=9606 GN=OTUB1 PE=1 SV=2
7817	A-1.20719.20719.4.0.dta	4	SKEDLVSQGFTEFTIEDFHNTFMDLIEQVEK	20,Bacillosamine[N]#0;	0.412	3904.85	0.0063	3904.85	0.00457	1.17	S	1	TRUE	sp_Q96FW1	sp_Q96FW1|OTUB1_HUMAN Ubiquitin thioesterase OTUB1 OS=Homo sapiens OX=9606 GN=OTUB1 PE=1 SV=2
3368	A-1.20720.20720.3.0.dta	3	IQQEIAVQNPLVSERLELSVLYK		0.00482	2669.5	0	2669.49	0.01713	6.42	S	1	TRUE	sp_Q96FW1	sp_Q96FW1|OTUB1_HUMAN Ubiquitin thioesterase OTUB1 OS=Homo sapiens OX=9606 GN=OTUB1 PE=1 SV=2
3098	A-1.20721.20721.5.0.dta	5	ESDHIHIIALAQALSVSIQVEYMDRGEGGTTNPHIFPEGSEPK	31,GG[T]#0;	0.00317	4787.36	0	4787.34	0.02463	5.14	S	1	TRUE	sp_Q96FW1	sp_Q96FW1|OTUB1_HUMAN Ubiquitin thioesterase OTUB1 OS=Homo sapiens OX=9606 GN=OTUB1 PE=1 SV=2
5592	A-1.20725.20725.3.0.dta	3	LSVSIQVEYMDRGEGGTTNPHIFPEGSEPK	6,Deamidated[Q]#0;	0.077	3275.59	0	3275.55	0.03747	11.44	C	1	TRUE	sp_Q96FW1	sp_Q96FW1|OTUB1_HUMAN Ubiquitin thioesterase OTUB1 OS=Homo sapiens OX=9606 GN=OTUB1 PE=1 SV=2
5574	A-1.20726.20726.3.3.dta	3	AFGFSHLEALLDDSKELQR		0.0709	2176.09	0	2176.1	-0.01029	-4.73	S	1	TRUE	sp_Q96FW1	sp_Q96FW1|OTUB1_HUMAN Ubiquitin thioesterase OTUB1 OS=Homo sapiens OX=9606 GN=OTUB1 PE=1 SV=2
373	A-1.20727.20727.4.0.dta	4	ESDHIHIIALAQALSVSIQVEYMDRGEGGTTNPHIFPEGSEPK	23,Carbamidomethyl[M]#0;	2.59e-06	4730.35	0	4730.32	0.03414	7.22	S	1	TRUE	sp_Q96FW1	sp_Q96FW1|OTUB1_HUMAN Ubiquitin thioesterase OTUB1 OS=Homo sapiens OX=9606 GN=OTUB1 PE=1 SV=2
551	A-1.20733.20733.3.0.dta	3	LFIGGLSFETTEESLRNYYEQWGK		5.83e-06	2867.41	0	2867.39	0.0183	6.38	S	1	TRUE	sp_P22626	sp_P22626|ROA2_HUMAN Heterogeneous nuclear ribonucleoproteins A2/B1 OS=Homo sapiens OX=9606 GN=HNRNPA2B1 PE=1 SV=2
832	A-1.20735.20735.5.0.dta	5	ESDHIHIIALAQALSVSIQVEYMDRGEGGTTNPHIFPEGSEPK		1.82e-05	4673.35	0	4673.29	0.05666	12.12	S	1	TRUE	sp_Q96FW1	sp_Q96FW1|OTUB1_HUMAN Ubiquitin thioesterase OTUB1 OS=Homo sapiens OX=9606 GN=OTUB1 PE=1 SV=2
3317	A-1.20737.20737.5.0.dta	5	ESDHIHIIALAQALSVSIQVEYMDRGEGGTTNPHIFPEGSEPK	24,CHDH[D]#0;	0.00451	4967.5	0	4967.48	0.0207	4.17	S	1	TRUE	sp_Q96FW1	sp_Q96FW1|OTUB1_HUMAN Ubiquitin thioesterase OTUB1 OS=Homo sapiens OX=9606 GN=OTUB1 PE=1 SV=2
4840	A-1.20739.20739.3.0.dta	3	EIAVQNPLVSERLELSVLYKEYAEDDNIYQQK	6,Asn->Pro[N]#0;	0.0324	3779.96	0	3779.94	0.02721	7.2	C	1	TRUE	sp_Q96FW1	sp_Q96FW1|OTUB1_HUMAN Ubiquitin thioesterase OTUB1 OS=Homo sapiens OX=9606 GN=OTUB1 PE=1 SV=2
2996	A-1.20746.20746.3.0.dta	3	LFIGGLSFETTEESLRNYYEQWGK	19,Nitro[Y]#0;	0.00278	2912.39	0	2912.37	0.01781	6.11	S	1	TRUE	sp_P22626	sp_P22626|ROA2_HUMAN Heterogeneous nuclear ribonucleoproteins A2/B1 OS=Homo sapiens OX=9606 GN=HNRNPA2B1 PE=1 SV=2
3023	A-1.20747.20747.3.0.dta	3	EIAVQNPLVSERLELSVLYKEYAEDDNIYQQK	6,Asn->Pro[N]#0;	0.00286	3779.96	0	3779.94	0.02721	7.2	C	1	TRUE	sp_Q96FW1	sp_Q96FW1|OTUB1_HUMAN Ubiquitin thioesterase OTUB1 OS=Homo sapiens OX=9606 GN=OTUB1 PE=1 SV=2
1877	A-1.20749.20749.3.0.dta	3	LELSVLYKEYAEDDNIYQQK		0.000347	2461.23	0	2461.21	0.01667	6.77	S	1	TRUE	sp_Q96FW1	sp_Q96FW1|OTUB1_HUMAN Ubiquitin thioesterase OTUB1 OS=Homo sapiens OX=9606 GN=OTUB1 PE=1 SV=2
1239	A-1.20750.20750.4.0.dta	4	SKEDLVSQGFTEFTIEDFHNTFMDLIEQVEK		6.86e-05	3676.76	0	3676.74	0.02176	5.92	S	1	TRUE	sp_Q96FW1	sp_Q96FW1|OTUB1_HUMAN Ubiquitin thioesterase OTUB1 OS=Homo sapiens OX=9606 GN=OTUB1 PE=1 SV=2
917	A-1.20752.20752.5.0.dta	5	ESDHIHIIALAQALSVSIQVEYMDRGEGGTTNPHIFPEGSEPK	23,Oxidation[M]#0;	2.44e-05	4689.28	0	4689.29	-0.00424	-0.9	S	1	TRUE	sp_Q96FW1	sp_Q96FW1|OTUB1_HUMAN Ubiquitin thioesterase OTUB1 OS=Homo sapiens OX=9606 GN=OTUB1 PE=1 SV=2
1247	A-1.20759.20759.4.0.dta	4	IQQEIAVQNPLVSERLELSVLYKEYAEDDNIYQQK		7.03e-05	4166.16	0	4166.13	0.02614	6.27	S	1	TRUE	sp_Q96FW1	sp_Q96FW1|OTUB1_HUMAN Ubiquitin thioesterase OTUB1 OS=Homo sapiens OX=9606 GN=OTUB1 PE=1 SV=2
3509	A-1.20762.20762.4.1.dta	4	ESDHIHIIALAQALSVSIQVEYMDRGEGGTTNPHIFPEGSEPK	30,GG[T]#0;	0.00598	4787.37	0	4787.34	0.03118	6.51	S	1	TRUE	sp_Q96FW1	sp_Q96FW1|OTUB1_HUMAN Ubiquitin thioesterase OTUB1 OS=Homo sapiens OX=9606 GN=OTUB1 PE=1 SV=2
3296	A-1.20763.20763.6.8.dta	6	ESDHIHIIALAQALSVSIQVEYMDRGEGGTTNPHIFPEGSEPK	17,Malonyl[S]#0;	0.00435	4759.33	0	4759.29	0.03379	7.1	S	1	TRUE	sp_Q96FW1	sp_Q96FW1|OTUB1_HUMAN Ubiquitin thioesterase OTUB1 OS=Homo sapiens OX=9606 GN=OTUB1 PE=1 SV=2
309	A-1.20773.20773.4.0.dta	4	ESDHIHIIALAQALSVSIQVEYMDRGEGGTTNPHIFPEGSEPK		1.81e-06	4673.33	0	4673.29	0.03783	8.09	S	1	TRUE	sp_Q96FW1	sp_Q96FW1|OTUB1_HUMAN Ubiquitin thioesterase OTUB1 OS=Homo sapiens OX=9606 GN=OTUB1 PE=1 SV=2
2425	A-1.20774.20774.3.0.dta	3	IQQEIAVQNPLVSERLELSVLYKEYAEDDNIYQQK	9,Deamidated[N]#0;	0.00103	4167.16	0	4167.11	0.04199	10.08	S	1	TRUE	sp_Q96FW1	sp_Q96FW1|OTUB1_HUMAN Ubiquitin thioesterase OTUB1 OS=Homo sapiens OX=9606 GN=OTUB1 PE=1 SV=2
1876	A-1.20776.20776.2.0.dta	2	LFIGGLSFETTEESLRNYYEQWGK		0.000347	2867.41	0	2867.39	0.02131	7.43	S	1	TRUE	sp_P22626	sp_P22626|ROA2_HUMAN Heterogeneous nuclear ribonucleoproteins A2/B1 OS=Homo sapiens OX=9606 GN=HNRNPA2B1 PE=1 SV=2
2450	A-1.20780.20780.5.0.dta	5	CKESDHIHIIALAQALSVSIQVEYMDRGEGGTTNPHIFPEGSEPK	0,Pyro-carbamidomethyl[AnyN-termC]#0;	0.00108	4944.45	0	4944.39	0.05321	10.76	C	1	TRUE	sp_Q96FW1	sp_Q96FW1|OTUB1_HUMAN Ubiquitin thioesterase OTUB1 OS=Homo sapiens OX=9606 GN=OTUB1 PE=1 SV=2
711	A-1.20785.20785.5.0.dta	5	ESDHIHIIALAQALSVSIQVEYMDRGEGGTTNPHIFPEGSEPK	23,Carbamidomethyl[M]#0;	1.13e-05	4730.36	0	4730.32	0.04134	8.74	S	1	TRUE	sp_Q96FW1	sp_Q96FW1|OTUB1_HUMAN Ubiquitin thioesterase OTUB1 OS=Homo sapiens OX=9606 GN=OTUB1 PE=1 SV=2
2476	A-1.20789.20789.5.1.dta	5	ESDHIHIIALAQALSVSIQVEYMDRGEGGTTNPHIFPEGSEPK	21,Cation_Fe[III][E]#0;	0.00114	4726.24	0	4726.21	0.03963	8.39	S	1	TRUE	sp_Q96FW1	sp_Q96FW1|OTUB1_HUMAN Ubiquitin thioesterase OTUB1 OS=Homo sapiens OX=9606 GN=OTUB1 PE=1 SV=2
669	A-1.20791.20791.6.0.dta	6	ESDHIHIIALAQALSVSIQVEYMDRGEGGTTNPHIFPEGSEPK		9.46e-06	4673.33	0	4673.29	0.0319	6.83	S	1	TRUE	sp_Q96FW1	sp_Q96FW1|OTUB1_HUMAN Ubiquitin thioesterase OTUB1 OS=Homo sapiens OX=9606 GN=OTUB1 PE=1 SV=2
1287	A-1.20794.20794.5.1.dta	5	ESDHIHIIALAQALSVSIQVEYMDRGEGGTTNPHIFPEGSEPK	32,Deamidated[N]#0;	7.74e-05	4674.35	0	4674.28	0.06834	14.62	S	1	TRUE	sp_Q96FW1	sp_Q96FW1|OTUB1_HUMAN Ubiquitin thioesterase OTUB1 OS=Homo sapiens OX=9606 GN=OTUB1 PE=1 SV=2
2237	A-1.20802.20802.3.0.dta	3	IQQEIAVQNPLVSERLELSVLYKEYAEDDNIYQQK	23,Carbamidomethyl[K](Gly[K])#0;	0.000717	4223.17	0	4223.15	0.01487	3.52	S	1	TRUE	sp_Q96FW1	sp_Q96FW1|OTUB1_HUMAN Ubiquitin thioesterase OTUB1 OS=Homo sapiens OX=9606 GN=OTUB1 PE=1 SV=2
3492	A-1.20803.20803.4.0.dta	4	ESDHIHIIALAQALSVSIQVEYMDRGEGGTTNPHIFPEGSEPK	17,Ser->Trp[S]#0;	0.00583	4772.32	0	4772.34	-0.01868	-3.91	S	1	TRUE	sp_Q96FW1	sp_Q96FW1|OTUB1_HUMAN Ubiquitin thioesterase OTUB1 OS=Homo sapiens OX=9606 GN=OTUB1 PE=1 SV=2
192	A-1.20804.20804.4.0.dta	4	SKEDLVSQGFTEFTIEDFHNTFMDLIEQVEK	23,Dethiomethyl[M]#0;	9.29e-07	3628.77	0	3628.73	0.03263	8.99	S	1	TRUE	sp_Q96FW1	sp_Q96FW1|OTUB1_HUMAN Ubiquitin thioesterase OTUB1 OS=Homo sapiens OX=9606 GN=OTUB1 PE=1 SV=2
7394	A-1.20812.20812.2.0.dta	2	SKEDLVSQGFTEFT	12,UgiJoullieProGlyProGly[E]#0;	0.347	1895.91	0.0027	1895.9	0.00467	2.46	N	1	TRUE	sp_Q96FW1	sp_Q96FW1|OTUB1_HUMAN Ubiquitin thioesterase OTUB1 OS=Homo sapiens OX=9606 GN=OTUB1 PE=1 SV=2
7386	A-1.20813.20813.5.1.dta	5	SKEDLVSQGFTEFTIEDFHNTFMDLIEQVEKQTSVADLLA	34,Ser->Gln[S]#0;	0.344	4616.28	0.0027	4616.24	0.04166	9.02	N	1	TRUE	sp_Q96FW1	sp_Q96FW1|OTUB1_HUMAN Ubiquitin thioesterase OTUB1 OS=Homo sapiens OX=9606 GN=OTUB1 PE=1 SV=2
7823	A-1.20813.20813.5.2.dta	5	CLRFFSPVPGSTSSATNVTMVVSAGPWSSEKAEMNILEINEK	0,Formyl[AnyN-term]#0;20,Carbamidomethyl[M]#0;34,Oxidation[M]#0;	0.416	4615.26	0.0063	4615.22	0.0434	9.4	S	1	TRUE	sp_P0C2Y1	sp_P0C2Y1|NBPF7_HUMAN Putative neuroblastoma breakpoint family member 7 OS=Homo sapiens OX=9606 GN=NBPF7 PE=5 SV=1
5755	A-1.20814.20814.5.0.dta	5	ESDHIHIIALAQALSVSIQVEYMDRGEGGTTNPHIFPEGSEPK	23,Met->Ser[M]#0;	0.115	4629.33	0	4629.29	0.03967	8.57	S	1	TRUE	sp_Q96FW1	sp_Q96FW1|OTUB1_HUMAN Ubiquitin thioesterase OTUB1 OS=Homo sapiens OX=9606 GN=OTUB1 PE=1 SV=2
430	A-1.20817.20817.3.0.dta	3	SLDLDSIIAEVKAQYEDIAQK		3.37e-06	2349.23	0	2349.22	0.01587	6.76	S	1	TRUE	sp_P04264	sp_P04264|K2C1_HUMAN Keratin, type II cytoskeletal 1 OS=Homo sapiens OX=9606 GN=KRT1 PE=1 SV=6
1375	A-1.20818.20818.6.0.dta	6	ESDHIHIIALAQALSVSIQVEYMDRGEGGTTNPHIFPEGSEPK	23,Carbamidomethyl[M]#0;	9.74e-05	4730.34	0	4730.32	0.02358	4.99	S	1	TRUE	sp_Q96FW1	sp_Q96FW1|OTUB1_HUMAN Ubiquitin thioesterase OTUB1 OS=Homo sapiens OX=9606 GN=OTUB1 PE=1 SV=2
2770	A-1.20824.20824.3.0.dta	3	LFIGGLSFETTEESLRNYYEQWGK		0.00193	2867.41	0	2867.39	0.01675	5.84	S	1	TRUE	sp_P22626	sp_P22626|ROA2_HUMAN Heterogeneous nuclear ribonucleoproteins A2/B1 OS=Homo sapiens OX=9606 GN=HNRNPA2B1 PE=1 SV=2
5558	A-1.20825.20825.4.0.dta	4	SKEDLVSQGFTEFTIEDFHNTFMDLIEQVEK	21,GG[T]#0;	0.0682	3790.81	0	3790.78	0.02712	7.15	S	1	TRUE	sp_Q96FW1	sp_Q96FW1|OTUB1_HUMAN Ubiquitin thioesterase OTUB1 OS=Homo sapiens OX=9606 GN=OTUB1 PE=1 SV=2
4102	A-1.20825.20825.5.2.dta	5	ESDHIHIIALAQALSVSIQVEYMDRGEGGTTNPHIFPEGSEPK	23,Carbamidomethyl[M]#0;	0.0132	4730.35	0	4730.32	0.03958	8.37	S	1	TRUE	sp_Q96FW1	sp_Q96FW1|OTUB1_HUMAN Ubiquitin thioesterase OTUB1 OS=Homo sapiens OX=9606 GN=OTUB1 PE=1 SV=2
2145	A-1.20828.20828.4.0.dta	4	EDLVSQGFTEFTIEDFHNTFMDLIEQVEK	21,Carbamidomethyl[M]#0;	0.000599	3518.63	0	3518.63	-0.00112	-0.32	S	1	TRUE	sp_Q96FW1	sp_Q96FW1|OTUB1_HUMAN Ubiquitin thioesterase OTUB1 OS=Homo sapiens OX=9606 GN=OTUB1 PE=1 SV=2
5614	A-1.20830.20830.3.0.dta	3	TIDDLKNQILNLTTDNANILLQIDNAR	11,Deamidated[N]#0;	0.0819	3053.66	0	3053.61	0.04412	14.45	S	1	TRUE	sp_P13645	sp_P13645|K1C10_HUMAN Keratin, type I cytoskeletal 10 OS=Homo sapiens OX=9606 GN=KRT10 PE=1 SV=6
6819	A-1.20831.20831.4.3.dta	4	IQQEIAVQNPLVSERLELSVLYKEYAEDDNIYQQK	13,Glycerophospho[S]#0;	0.281	4320.16	0.00131	4320.13	0.03229	7.48	S	1	TRUE	sp_Q96FW1	sp_Q96FW1|OTUB1_HUMAN Ubiquitin thioesterase OTUB1 OS=Homo sapiens OX=9606 GN=OTUB1 PE=1 SV=2
5393	A-1.20834.20834.3.2.dta	3	AFGFSHLEALLDDSKELQR	0,Formyl[AnyN-term]#0;	0.0583	2204.11	0	2204.1	0.01234	5.6	S	1	TRUE	sp_Q96FW1	sp_Q96FW1|OTUB1_HUMAN Ubiquitin thioesterase OTUB1 OS=Homo sapiens OX=9606 GN=OTUB1 PE=1 SV=2
2030	A-1.20837.20837.5.0.dta	5	ESDHIHIIALAQALSVSIQVEYMDRGEGGTTNPHIFPEGSEPK	23,Oxidation[M]#0;	0.000466	4689.29	0	4689.29	-0.00253	-0.54	S	1	TRUE	sp_Q96FW1	sp_Q96FW1|OTUB1_HUMAN Ubiquitin thioesterase OTUB1 OS=Homo sapiens OX=9606 GN=OTUB1 PE=1 SV=2
5530	A-1.20842.20842.5.0.dta	5	SKEDLVSQGFTEFTIEDFHNTFMDLIEQVEK	21,GG[T]#0;	0.0657	3790.81	0	3790.78	0.02612	6.89	S	1	TRUE	sp_Q96FW1	sp_Q96FW1|OTUB1_HUMAN Ubiquitin thioesterase OTUB1 OS=Homo sapiens OX=9606 GN=OTUB1 PE=1 SV=2
5758	A-1.20844.20844.3.2.dta	3	LFIGGLSFETTEESLRNYYEQWGK	0,Carbamidomethyl[AnyN-term]#0;	0.116	2924.43	0	2924.41	0.02268	7.75	S	1	TRUE	sp_P22626	sp_P22626|ROA2_HUMAN Heterogeneous nuclear ribonucleoproteins A2/B1 OS=Homo sapiens OX=9606 GN=HNRNPA2B1 PE=1 SV=2
3174	A-1.20847.20847.3.0.dta	3	QNPLVSERLELSVLYKEYAEDDNIYQQK	17,Glu->Lys[E]#0;	0.00362	3383.77	0	3383.75	0.01868	5.52	C	1	TRUE	sp_Q96FW1	sp_Q96FW1|OTUB1_HUMAN Ubiquitin thioesterase OTUB1 OS=Homo sapiens OX=9606 GN=OTUB1 PE=1 SV=2
8039	A-1.20848.20848.2.0.dta	2	LSVLYKEYAEDDNIYQQK	7,Glu->Ala[E]#0;	0.452	2161.09	0.00878	2161.08	0.00946	4.38	C	1	TRUE	sp_Q96FW1	sp_Q96FW1|OTUB1_HUMAN Ubiquitin thioesterase OTUB1 OS=Homo sapiens OX=9606 GN=OTUB1 PE=1 SV=2
3357	A-1.20851.20851.6.5.dta	6	ESDHIHIIALAQALSVSIQVEYMDRGEGGTTNPHIFPEGSEPK	17,Malonyl[S]#0;	0.00469	4759.35	0	4759.29	0.0593	12.46	S	1	TRUE	sp_Q96FW1	sp_Q96FW1|OTUB1_HUMAN Ubiquitin thioesterase OTUB1 OS=Homo sapiens OX=9606 GN=OTUB1 PE=1 SV=2
548	A-1.20859.20859.4.0.dta	4	SKEDLVSQGFTEFTIEDFHNTFMDLIEQVEK	23,Carbamidomethyl[M]#0;	5.78e-06	3733.8	0	3733.76	0.04569	12.24	S	1	TRUE	sp_Q96FW1	sp_Q96FW1|OTUB1_HUMAN Ubiquitin thioesterase OTUB1 OS=Homo sapiens OX=9606 GN=OTUB1 PE=1 SV=2
3779	A-1.20860.20860.3.0.dta	3	LELSVLYKEYAEDDNIYQQK	0,Formyl[AnyN-term]#0;	0.00885	2489.22	0	2489.21	0.01362	5.47	S	1	TRUE	sp_Q96FW1	sp_Q96FW1|OTUB1_HUMAN Ubiquitin thioesterase OTUB1 OS=Homo sapiens OX=9606 GN=OTUB1 PE=1 SV=2
4179	A-1.20864.20864.2.1.dta	2	ELSVLYKEYAEDDNIYQQK	0,Methyl_2H(3)13C(1)[AnyN-term]#0;	0.0145	2366.18	0	2366.17	0.01011	4.27	C	1	TRUE	sp_Q96FW1	sp_Q96FW1|OTUB1_HUMAN Ubiquitin thioesterase OTUB1 OS=Homo sapiens OX=9606 GN=OTUB1 PE=1 SV=2
7375	A-1.20866.20866.3.0.dta	3	LFIGGLSFETTEESLRNYYEQWGK		0.336	2867.36	0.0027	2867.39	-0.02809	-9.8	S	1	TRUE	sp_P22626	sp_P22626|ROA2_HUMAN Heterogeneous nuclear ribonucleoproteins A2/B1 OS=Homo sapiens OX=9606 GN=HNRNPA2B1 PE=1 SV=2
2307	A-1.20871.20871.5.1.dta	5	ESDHIHIIALAQALSVSIQVEYMDRGEGGTTNPHIFPEGSEPK	23,Carbamyl[M]#0;	0.000826	4716.34	0	4716.3	0.0354	7.5	S	1	TRUE	sp_Q96FW1	sp_Q96FW1|OTUB1_HUMAN Ubiquitin thioesterase OTUB1 OS=Homo sapiens OX=9606 GN=OTUB1 PE=1 SV=2
2050	A-1.20872.20872.3.0.dta	3	ESDHIHIIALAQALSVSIQVEYMDR	23,Oxidation[M]#0;	0.000481	2854.46	0	2854.44	0.01886	6.61	S	1	TRUE	sp_Q96FW1	sp_Q96FW1|OTUB1_HUMAN Ubiquitin thioesterase OTUB1 OS=Homo sapiens OX=9606 GN=OTUB1 PE=1 SV=2
2111	A-1.20873.20873.5.2.dta	5	ESDHIHIIALAQALSVSIQVEYMDRGEGGTTNPHIFPEGSEPK	23,Carbamyl[M]#0;	0.000544	4716.34	0	4716.3	0.0354	7.5	S	1	TRUE	sp_Q96FW1	sp_Q96FW1|OTUB1_HUMAN Ubiquitin thioesterase OTUB1 OS=Homo sapiens OX=9606 GN=OTUB1 PE=1 SV=2
1819	A-1.20876.20876.5.2.dta	5	ESDHIHIIALAQALSVSIQVEYMDRGEGGTTNPHIFPEGSEPK	23,Carbamyl[M]#0;	0.000308	4716.34	0	4716.3	0.0354	7.5	S	1	TRUE	sp_Q96FW1	sp_Q96FW1|OTUB1_HUMAN Ubiquitin thioesterase OTUB1 OS=Homo sapiens OX=9606 GN=OTUB1 PE=1 SV=2
1814	A-1.20880.20880.5.0.dta	5	ESDHIHIIALAQALSVSIQVEYMDRGEGGTTNPHIFPEGSEPK	23,Carbamidomethyl[M]#0;	0.000302	4730.35	0	4730.32	0.0377	7.97	S	1	TRUE	sp_Q96FW1	sp_Q96FW1|OTUB1_HUMAN Ubiquitin thioesterase OTUB1 OS=Homo sapiens OX=9606 GN=OTUB1 PE=1 SV=2
2789	A-1.20881.20881.2.0.dta	2	LELSVLYKEYAEDDNIYQQK	0,Propionyl[AnyN-term]#0;	0.002	2517.22	0	2517.24	-0.01968	-7.82	S	1	TRUE	sp_Q96FW1	sp_Q96FW1|OTUB1_HUMAN Ubiquitin thioesterase OTUB1 OS=Homo sapiens OX=9606 GN=OTUB1 PE=1 SV=2
2315	A-1.20882.20882.5.0.dta	5	SKEDLVSQGFTEFTIEDFHNTFMDLIEQVEK	23,Carbamidomethyl[M]#0;	0.00084	3733.78	0	3733.76	0.02638	7.07	S	1	TRUE	sp_Q96FW1	sp_Q96FW1|OTUB1_HUMAN Ubiquitin thioesterase OTUB1 OS=Homo sapiens OX=9606 GN=OTUB1 PE=1 SV=2
3043	A-1.20884.20884.3.0.dta	3	IQQEIAVQNPLVSERLELSVLYK		0.00295	2669.5	0	2669.49	0.01469	5.5	S	1	TRUE	sp_Q96FW1	sp_Q96FW1|OTUB1_HUMAN Ubiquitin thioesterase OTUB1 OS=Homo sapiens OX=9606 GN=OTUB1 PE=1 SV=2
3345	A-1.20887.20887.3.0.dta	3	VLTILEQIPGMVVVADKTSELYQK		0.00464	2674.48	0	2674.47	0.00355	1.33	S	1	TRUE	sp_Q8NHP8	sp_Q8NHP8|PLBL2_HUMAN Putative phospholipase B-like 2 OS=Homo sapiens OX=9606 GN=PLBD2 PE=1 SV=2
326	A-1.20889.20889.4.0.dta	4	SKEDLVSQGFTEFTIEDFHNTFMDLIEQVEK	23,Carbamidomethyl[M]#0;	2.03e-06	3733.8	0	3733.76	0.04594	12.3	S	1	TRUE	sp_Q96FW1	sp_Q96FW1|OTUB1_HUMAN Ubiquitin thioesterase OTUB1 OS=Homo sapiens OX=9606 GN=OTUB1 PE=1 SV=2
2782	A-1.20892.20892.5.0.dta	5	ESDHIHIIALAQALSVSIQVEYMDRGEGGTTNPHIFPEGSEPK	16,Val->Trp[V]#0;	0.00197	4760.35	0	4760.3	0.04285	9	S	1	TRUE	sp_Q96FW1	sp_Q96FW1|OTUB1_HUMAN Ubiquitin thioesterase OTUB1 OS=Homo sapiens OX=9606 GN=OTUB1 PE=1 SV=2
4156	A-1.20895.20895.2.0.dta	2	LALDLEIATYR	0,Formyl[AnyN-term]#0;	0.0141	1305.71	0	1305.7	0.00919	7.04	S	1	TRUE	sp_Q6KB66/sp_P19013/sp_P14136/sp_P04264/sp_P05787/sp_P08729	sp_Q6KB66|K2C80_HUMAN Keratin, type II cytoskeletal 80 OS=Homo sapiens OX=9606 GN=KRT80 PE=1 SV=2/sp_P19013|K2C4_HUMAN Keratin, type II cytoskeletal 4 OS=Homo sapiens OX=9606 GN=KRT4 PE=1 SV=4/sp_P14136|GFAP_HUMAN Glial fibrillary acidic protein OS=Homo sapiens OX=9606 GN=GFAP PE=1 SV=1/sp_P04264|K2C1_HUMAN Keratin, type II cytoskeletal 1 OS=Homo sapiens OX=9606 GN=KRT1 PE=1 SV=6/sp_P05787|K2C8_H…
7661	A-1.20896.20896.2.0.dta	2	SLAELGDCNEDLEQVEK	8,NEM_2H(5)+H2O[C]#0;	0.388	2039.99	0.00433	2039.95	0.03927	19.25	S	1	TRUE	sp_Q9HCB6	sp_Q9HCB6|SPON1_HUMAN Spondin-1 OS=Homo sapiens OX=9606 GN=SPON1 PE=1 SV=2
5272	A-1.20897.20897.4.7.dta	4	SKEDLVSQGFTEFTIEDFHNTFMDLIEQVEK	10,Phe->Trp[F]#0;	0.0515	3715.76	0	3715.75	0.01455	3.91	S	1	TRUE	sp_Q96FW1	sp_Q96FW1|OTUB1_HUMAN Ubiquitin thioesterase OTUB1 OS=Homo sapiens OX=9606 GN=OTUB1 PE=1 SV=2
3041	A-1.20898.20898.4.5.dta	4	IQQEIAVQNPLVSERLELSVLYKEYAEDDNIYQQK	5,Xle->Tyr[I]#0;	0.00294	4216.16	0	4216.11	0.05486	13.01	S	1	TRUE	sp_Q96FW1	sp_Q96FW1|OTUB1_HUMAN Ubiquitin thioesterase OTUB1 OS=Homo sapiens OX=9606 GN=OTUB1 PE=1 SV=2
5968	A-1.20899.20899.3.0.dta	3	LFIGGLSFETTEESLRNYYEQWGK	0,Carbamidomethyl[AnyN-term]#0;	0.163	2924.43	0.00033	2924.41	0.01805	6.17	S	1	TRUE	sp_P22626	sp_P22626|ROA2_HUMAN Heterogeneous nuclear ribonucleoproteins A2/B1 OS=Homo sapiens OX=9606 GN=HNRNPA2B1 PE=1 SV=2
1915	A-1.20907.20907.5.2.dta	5	ESDHIHIIALAQALSVSIQVEYMDRGEGGTTNPHIFPEGSEPK	32,Deamidated[N]#0;	0.000375	4674.3	0	4674.28	0.01998	4.27	S	1	TRUE	sp_Q96FW1	sp_Q96FW1|OTUB1_HUMAN Ubiquitin thioesterase OTUB1 OS=Homo sapiens OX=9606 GN=OTUB1 PE=1 SV=2
2646	A-1.20910.20910.3.1.dta	3	TEFTIEDFHNTFMDLIEQVEK	13,Dethiomethyl[M]#0;	0.00161	2538.23	0	2538.2	0.02484	9.78	C	1	TRUE	sp_Q96FW1	sp_Q96FW1|OTUB1_HUMAN Ubiquitin thioesterase OTUB1 OS=Homo sapiens OX=9606 GN=OTUB1 PE=1 SV=2
1161	A-1.20911.20911.4.0.dta	4	IQQEIAVQNPLVSERLELSVLYKEYAEDDNIYQQK	0,Formyl[AnyN-term]#0;	5.47e-05	4194.15	0	4194.12	0.03079	7.34	S	1	TRUE	sp_Q96FW1	sp_Q96FW1|OTUB1_HUMAN Ubiquitin thioesterase OTUB1 OS=Homo sapiens OX=9606 GN=OTUB1 PE=1 SV=2
1226	A-1.20915.20915.2.0.dta	2	IQQEIAVQNPLVSERLELSVLYK	0,Formyl[AnyN-term]#0;	6.65e-05	2697.5	0	2697.48	0.02233	8.28	S	1	TRUE	sp_Q96FW1	sp_Q96FW1|OTUB1_HUMAN Ubiquitin thioesterase OTUB1 OS=Homo sapiens OX=9606 GN=OTUB1 PE=1 SV=2
1973	A-1.20916.20916.4.0.dta	4	ESDHIHIIALAQALSVSIQVEYMDR	23,Carbamidomethyl[M]#0;	0.000424	2895.48	0	2895.47	0.01765	6.1	S	1	TRUE	sp_Q96FW1	sp_Q96FW1|OTUB1_HUMAN Ubiquitin thioesterase OTUB1 OS=Homo sapiens OX=9606 GN=OTUB1 PE=1 SV=2
5017	A-1.20920.20920.4.1.dta	4	SKEDLVSQGFTEFTIEDFHNTFMDLIEQVEK	15,Xle->Trp[I]#0;	0.0397	3749.79	0	3749.73	0.06057	16.15	S	1	TRUE	sp_Q96FW1	sp_Q96FW1|OTUB1_HUMAN Ubiquitin thioesterase OTUB1 OS=Homo sapiens OX=9606 GN=OTUB1 PE=1 SV=2
2723	A-1.20924.20924.5.0.dta	5	SKEDLVSQGFTEFTIEDFHNTFMDLIEQVEK	22,Phe->Arg[F]#0;	0.00178	3685.78	0	3685.77	0.0071	1.93	S	1	TRUE	sp_Q96FW1	sp_Q96FW1|OTUB1_HUMAN Ubiquitin thioesterase OTUB1 OS=Homo sapiens OX=9606 GN=OTUB1 PE=1 SV=2
6615	A-1.20926.20926.3.0.dta	3	LFIGGLSFETTEESLRNYYEQWGK	0,Carbamidomethyl[AnyN-term]#0;	0.234	2924.43	0.00105	2924.41	0.02238	7.65	S	1	TRUE	sp_P22626	sp_P22626|ROA2_HUMAN Heterogeneous nuclear ribonucleoproteins A2/B1 OS=Homo sapiens OX=9606 GN=HNRNPA2B1 PE=1 SV=2
6149	A-1.20929.20929.2.0.dta	2	SKEDLVSQGFTEFTI	11,GG[T]#0;	0.206	1814.88	0.00065	1814.88	0.00148	0.81	N	1	TRUE	sp_Q96FW1	sp_Q96FW1|OTUB1_HUMAN Ubiquitin thioesterase OTUB1 OS=Homo sapiens OX=9606 GN=OTUB1 PE=1 SV=2
5438	A-1.20930.20930.3.0.dta	3	QEIAVQNPLVSERLELSVLYKEYAEDDNIYQQK	21,C19H23N3O4[K]#0;	0.0604	4282.18	0	4282.16	0.02469	5.77	C	1	TRUE	sp_Q96FW1	sp_Q96FW1|OTUB1_HUMAN Ubiquitin thioesterase OTUB1 OS=Homo sapiens OX=9606 GN=OTUB1 PE=1 SV=2
2527	A-1.20941.20941.4.7.dta	4	SKEDLVSQGFTEFTIEDFHNTFMDLIEQVEK	19,His->Phe[H]#0;	0.00126	3686.78	0	3686.75	0.03853	10.45	S	1	TRUE	sp_Q96FW1	sp_Q96FW1|OTUB1_HUMAN Ubiquitin thioesterase OTUB1 OS=Homo sapiens OX=9606 GN=OTUB1 PE=1 SV=2
5025	A-1.20942.20942.5.2.dta	5	SKEDLVSQGFTEFTIEDFHNTFMDLIEQVEK	14,Diethylphosphate[T]#0;	0.0402	3812.8	0	3812.77	0.03158	8.28	S	1	TRUE	sp_Q96FW1	sp_Q96FW1|OTUB1_HUMAN Ubiquitin thioesterase OTUB1 OS=Homo sapiens OX=9606 GN=OTUB1 PE=1 SV=2
4157	A-1.20947.20947.5.2.dta	5	SKEDLVSQGFTEFTIEDFHNTFMDLIEQVEK	14,Diethylphosphate[T]#0;	0.0141	3812.8	0	3812.77	0.03158	8.28	S	1	TRUE	sp_Q96FW1	sp_Q96FW1|OTUB1_HUMAN Ubiquitin thioesterase OTUB1 OS=Homo sapiens OX=9606 GN=OTUB1 PE=1 SV=2
4620	A-1.20948.20948.3.0.dta	3	TIDDLKNQILNLTTDNANILLQIDNAR	11,Deamidated[N]#0;16,Deamidated[N]#0;	0.0248	3054.66	0	3054.6	0.06034	19.75	S	1	TRUE	sp_P13645	sp_P13645|K1C10_HUMAN Keratin, type I cytoskeletal 10 OS=Homo sapiens OX=9606 GN=KRT10 PE=1 SV=6
3002	A-1.20954.20954.5.0.dta	5	ESDHIHIIALAQALSVSIQVEYMDRGEGGTTNPHIFPEGSEPK	30,GG[T]#0;	0.0028	4787.35	0	4787.34	0.01794	3.75	S	1	TRUE	sp_Q96FW1	sp_Q96FW1|OTUB1_HUMAN Ubiquitin thioesterase OTUB1 OS=Homo sapiens OX=9606 GN=OTUB1 PE=1 SV=2
930	A-1.20960.20960.3.0.dta	3	ADLEMQIESLTEELAYLKK		2.54e-05	2224.15	0	2224.14	0.00874	3.93	S	1	TRUE	sp_P13645	sp_P13645|K1C10_HUMAN Keratin, type I cytoskeletal 10 OS=Homo sapiens OX=9606 GN=KRT10 PE=1 SV=6
5737	A-1.20965.20965.4.0.dta	4	SKEDLVSQGFTEFTIEDFHNTFMDLIEQVEK	21,GG[T]#0;	0.111	3790.81	0	3790.78	0.02814	7.42	S	1	TRUE	sp_Q96FW1	sp_Q96FW1|OTUB1_HUMAN Ubiquitin thioesterase OTUB1 OS=Homo sapiens OX=9606 GN=OTUB1 PE=1 SV=2
5158	A-1.20969.20969.3.1.dta	3	EDLVSQGFTEFTIEDFHNTFMDLIEQVEK	18,Deamidated[N]#0;21,Carbamidomethyl[M]#0;	0.0456	3519.67	0	3519.61	0.05282	15.01	S	1	TRUE	sp_Q96FW1	sp_Q96FW1|OTUB1_HUMAN Ubiquitin thioesterase OTUB1 OS=Homo sapiens OX=9606 GN=OTUB1 PE=1 SV=2
2610	A-1.20971.20971.3.0.dta	3	SKEDLVSQGFTEFTIEDFHNTFMDLIEQVEK	22,Phe->Thr[F]#0;	0.0015	3630.77	0	3630.72	0.05504	15.16	S	1	TRUE	sp_Q96FW1	sp_Q96FW1|OTUB1_HUMAN Ubiquitin thioesterase OTUB1 OS=Homo sapiens OX=9606 GN=OTUB1 PE=1 SV=2
1182	A-1.20972.20972.3.0.dta	3	TIDDLKNQILNLTTDNANILLQIDNAR		5.88e-05	3052.65	0	3052.63	0.02268	7.43	S	1	TRUE	sp_P13645	sp_P13645|K1C10_HUMAN Keratin, type I cytoskeletal 10 OS=Homo sapiens OX=9606 GN=KRT10 PE=1 SV=6
2525	A-1.20973.20973.5.1.dta	5	ESDHIHIIALAQALSVSIQVEYMDRGEGGTTNPHIFPEGSEPK	31,Thr->Trp[T]#0;	0.00125	4758.34	0	4758.33	0.01328	2.79	S	1	TRUE	sp_Q96FW1	sp_Q96FW1|OTUB1_HUMAN Ubiquitin thioesterase OTUB1 OS=Homo sapiens OX=9606 GN=OTUB1 PE=1 SV=2
5978	A-1.20975.20975.4.2.dta	4	ESDHIHIIALAQALSVSIQVEYMDRGEGGTTNPHI	22,Nitro[Y]#0;	0.166	3846.91	0.00033	3846.87	0.03392	8.82	N	1	TRUE	sp_Q96FW1	sp_Q96FW1|OTUB1_HUMAN Ubiquitin thioesterase OTUB1 OS=Homo sapiens OX=9606 GN=OTUB1 PE=1 SV=2
845	A-1.20979.20979.3.0.dta	3	SKEDLVSQGFTEFTIEDFHNTFMDLIEQVEK	23,Carbamidomethyl[M]#0;	1.89e-05	3733.79	0	3733.76	0.02747	7.36	S	1	TRUE	sp_Q96FW1	sp_Q96FW1|OTUB1_HUMAN Ubiquitin thioesterase OTUB1 OS=Homo sapiens OX=9606 GN=OTUB1 PE=1 SV=2
3428	A-1.20982.20982.3.0.dta	3	SKEDLVSQGFTEFTIEDFHNTFMDLIEQVEK	20,Deamidated[N]#0;23,Oxidation[M]#0;	0.00534	3693.75	0	3693.72	0.03184	8.62	S	1	TRUE	sp_Q96FW1	sp_Q96FW1|OTUB1_HUMAN Ubiquitin thioesterase OTUB1 OS=Homo sapiens OX=9606 GN=OTUB1 PE=1 SV=2
3560	A-1.20986.20986.3.0.dta	3	EFTIEDFHNTFMDLIEQVEK	12,Dethiomethyl[M]#0;	0.00639	2437.15	0	2437.16	-0.00269	-1.1	C	1	TRUE	sp_Q96FW1	sp_Q96FW1|OTUB1_HUMAN Ubiquitin thioesterase OTUB1 OS=Homo sapiens OX=9606 GN=OTUB1 PE=1 SV=2
386	A-1.20989.20989.4.0.dta	4	SKEDLVSQGFTEFTIEDFHNTFMDLIEQVEK	23,Dethiomethyl[M]#0;	2.76e-06	3628.76	0	3628.73	0.02329	6.42	S	1	TRUE	sp_Q96FW1	sp_Q96FW1|OTUB1_HUMAN Ubiquitin thioesterase OTUB1 OS=Homo sapiens OX=9606 GN=OTUB1 PE=1 SV=2
1624	A-1.20990.20990.4.0.dta	4	IQQEIAVQNPLVSERLELSVLYKEYAEDDNIYQQK	0,Formyl[AnyN-term]#0;	0.000198	4194.16	0	4194.12	0.03137	7.48	S	1	TRUE	sp_Q96FW1	sp_Q96FW1|OTUB1_HUMAN Ubiquitin thioesterase OTUB1 OS=Homo sapiens OX=9606 GN=OTUB1 PE=1 SV=2
7364	A-1.20991.20991.4.0.dta	4	ESDHIHIIALAQALSVSIQVEYMDRGEGGTTNP	15,NeuAc[S]#0;	0.331	3842.88	0.0027	3842.84	0.04338	11.29	N	1	TRUE	sp_Q96FW1	sp_Q96FW1|OTUB1_HUMAN Ubiquitin thioesterase OTUB1 OS=Homo sapiens OX=9606 GN=OTUB1 PE=1 SV=2
2513	A-1.20992.20992.4.7.dta	4	SKEDLVSQGFTEFTIEDFHNTFMDLIEQVEK		0.00122	3676.75	0	3676.74	0.0141	3.84	S	1	TRUE	sp_Q96FW1	sp_Q96FW1|OTUB1_HUMAN Ubiquitin thioesterase OTUB1 OS=Homo sapiens OX=9606 GN=OTUB1 PE=1 SV=2
765	A-1.20995.20995.6.1.dta	6	ESDHIHIIALAQALSVSIQVEYMDRGEGGTTNPHIFPEGSEPK		1.43e-05	4673.34	0	4673.29	0.04361	9.33	S	1	TRUE	sp_Q96FW1	sp_Q96FW1|OTUB1_HUMAN Ubiquitin thioesterase OTUB1 OS=Homo sapiens OX=9606 GN=OTUB1 PE=1 SV=2
2826	A-1.20996.20996.6.0.dta	6	ESDHIHIIALAQALSVSIQVEYMDRGEGGTTNPHIFPEGSEPK	31,GG[T]#0;	0.00214	4787.36	0	4787.34	0.02091	4.37	S	1	TRUE	sp_Q96FW1	sp_Q96FW1|OTUB1_HUMAN Ubiquitin thioesterase OTUB1 OS=Homo sapiens OX=9606 GN=OTUB1 PE=1 SV=2
1689	A-1.21001.21001.2.0.dta	2	GCIVDANLSVLNLVIVK	2,Carbamidomethyl[C]#0;	0.000231	1827.05	0	1827.04	0.01257	6.88	S	1	TRUE	sp_P62753	sp_P62753|RS6_HUMAN 40S ribosomal protein S6 OS=Homo sapiens OX=9606 GN=RPS6 PE=1 SV=1
6138	A-1.21001.21001.4.5.dta	4	SKEDLVSQGFTEFTIEDFHNTFMDLIEQVEK	10,Phe->Gln[F]#0;	0.199	3657.75	0.00065	3657.73	0.02641	7.22	S	1	TRUE	sp_Q96FW1	sp_Q96FW1|OTUB1_HUMAN Ubiquitin thioesterase OTUB1 OS=Homo sapiens OX=9606 GN=OTUB1 PE=1 SV=2
5135	A-1.21004.21004.2.0.dta	2	TFFPEIFQTNQLLFYER	8,Deamidated[Q]#0;	0.0447	2194.11	0	2194.09	0.02574	11.73	S	1	TRUE	sp_Q8NEM2	sp_Q8NEM2|SHCBP_HUMAN SHC SH2 domain-binding protein 1 OS=Homo sapiens OX=9606 GN=SHCBP1 PE=1 SV=3
4312	A-1.21006.21006.4.1.dta	4	SKEDLVSQGFTEFTIEDFHNTFMDLIEQVEK	0,Formyl[AnyN-term]#0;23,Carbamidomethyl[M]#0;	0.0171	3761.78	0	3761.75	0.03196	8.5	S	1	TRUE	sp_Q96FW1	sp_Q96FW1|OTUB1_HUMAN Ubiquitin thioesterase OTUB1 OS=Homo sapiens OX=9606 GN=OTUB1 PE=1 SV=2
1532	A-1.21011.21011.2.0.dta	2	GCIVDANLSVLNLVIVK	2,Carbamidomethyl[C]#0;	0.000157	1827.05	0	1827.04	0.01257	6.88	S	1	TRUE	sp_P62753	sp_P62753|RS6_HUMAN 40S ribosomal protein S6 OS=Homo sapiens OX=9606 GN=RPS6 PE=1 SV=1
4862	A-1.21012.21012.5.0.dta	5	SKEDLVSQGFTEFTIEDFHNTFMDLIEQVEK	0,Formyl[AnyN-term]#0;23,Carbamidomethyl[M]#0;	0.0332	3761.77	0	3761.75	0.01303	3.46	S	1	TRUE	sp_Q96FW1	sp_Q96FW1|OTUB1_HUMAN Ubiquitin thioesterase OTUB1 OS=Homo sapiens OX=9606 GN=OTUB1 PE=1 SV=2
279	A-1.21015.21015.4.6.dta	4	SKEDLVSQGFTEFTIEDFHNTFMDLIEQVEK	23,Oxidation[M]#0;	1.57e-06	3692.75	0	3692.73	0.01706	4.62	S	1	TRUE	sp_Q96FW1	sp_Q96FW1|OTUB1_HUMAN Ubiquitin thioesterase OTUB1 OS=Homo sapiens OX=9606 GN=OTUB1 PE=1 SV=2
1976	A-1.21017.21017.5.1.dta	5	ESDHIHIIALAQALSVSIQVEYMDRGEGGTTNPHIFPEGSEPK	0,Glu->pyro-Glu[AnyN-termE]#0;	0.000426	4655.33	0	4655.28	0.04455	9.57	S	1	TRUE	sp_Q96FW1	sp_Q96FW1|OTUB1_HUMAN Ubiquitin thioesterase OTUB1 OS=Homo sapiens OX=9606 GN=OTUB1 PE=1 SV=2
2594	A-1.21021.21021.3.0.dta	3	ESDHIHIIALAQALSVSIQVEYMDR	23,Oxidation[M]#0;	0.00145	2854.46	0	2854.44	0.02204	7.72	S	1	TRUE	sp_Q96FW1	sp_Q96FW1|OTUB1_HUMAN Ubiquitin thioesterase OTUB1 OS=Homo sapiens OX=9606 GN=OTUB1 PE=1 SV=2
1783	A-1.21022.21022.4.0.dta	4	SKEDLVSQGFTEFTIEDFHNTFMDLIEQVEK	20,Deamidated[N]#0;	0.000285	3677.75	0	3677.72	0.03042	8.27	S	1	TRUE	sp_Q96FW1	sp_Q96FW1|OTUB1_HUMAN Ubiquitin thioesterase OTUB1 OS=Homo sapiens OX=9606 GN=OTUB1 PE=1 SV=2
5105	A-1.21025.21025.4.0.dta	4	ESDHIHIIALAQALSVSIQVEYMDR	0,Formyl[AnyN-term]#0;23,Carbamidomethyl[M]#0;	0.0437	2923.48	0	2923.46	0.01956	6.69	S	1	TRUE	sp_Q96FW1	sp_Q96FW1|OTUB1_HUMAN Ubiquitin thioesterase OTUB1 OS=Homo sapiens OX=9606 GN=OTUB1 PE=1 SV=2
5065	A-1.21029.21029.4.1.dta	4	ESDHIHIIALAQALSVSIQVEYMDR	0,Formyl[AnyN-term]#0;23,Carbamidomethyl[M]#0;	0.0423	2923.48	0	2923.46	0.01956	6.69	S	1	TRUE	sp_Q96FW1	sp_Q96FW1|OTUB1_HUMAN Ubiquitin thioesterase OTUB1 OS=Homo sapiens OX=9606 GN=OTUB1 PE=1 SV=2
697	A-1.21032.21032.4.0.dta	4	SKEDLVSQGFTEFTIEDFHNTFMDLIEQVEK	0,Formyl[AnyN-term]#0;23,Carbamidomethyl[M]#0;	1.06e-05	3761.78	0	3761.75	0.03215	8.55	S	1	TRUE	sp_Q96FW1	sp_Q96FW1|OTUB1_HUMAN Ubiquitin thioesterase OTUB1 OS=Homo sapiens OX=9606 GN=OTUB1 PE=1 SV=2
5274	A-1.21033.21033.3.0.dta	3	SKEDLVSQGFTEFTIEDFHNTFMDLIEQVEK	9,Gly->Met[G]#0;	0.0516	3750.79	0	3750.76	0.03213	8.57	S	1	TRUE	sp_Q96FW1	sp_Q96FW1|OTUB1_HUMAN Ubiquitin thioesterase OTUB1 OS=Homo sapiens OX=9606 GN=OTUB1 PE=1 SV=2
6851	A-1.21041.21041.4.0.dta	4	SKEDLVSQGFTEFTIEDFHNTFMDLIEQVEK	21,GG[T]#0;	0.298	3790.81	0.00131	3790.78	0.02824	7.45	S	1	TRUE	sp_Q96FW1	sp_Q96FW1|OTUB1_HUMAN Ubiquitin thioesterase OTUB1 OS=Homo sapiens OX=9606 GN=OTUB1 PE=1 SV=2
2133	A-1.21042.21042.4.3.dta	4	IQQEIAVQNPLVSERLELSVLYKEYAEDDNIYQQK	0,Carbamidomethyl[AnyN-term]#0;	0.000583	4223.16	0	4223.15	0.00944	2.24	S	1	TRUE	sp_Q96FW1	sp_Q96FW1|OTUB1_HUMAN Ubiquitin thioesterase OTUB1 OS=Homo sapiens OX=9606 GN=OTUB1 PE=1 SV=2
2097	A-1.21050.21050.3.0.dta	3	IQQEIAVQNPLVSERLELSVLYK	0,Formyl[AnyN-term]#0;	0.00053	2697.5	0	2697.48	0.01811	6.71	S	1	TRUE	sp_Q96FW1	sp_Q96FW1|OTUB1_HUMAN Ubiquitin thioesterase OTUB1 OS=Homo sapiens OX=9606 GN=OTUB1 PE=1 SV=2
4491	A-1.21051.21051.4.1.dta	4	IQQEIAVQNPLVSERLELSVLYKEYAEDDNIYQQK	23,TNBS[K]#0;	0.0211	4377.18	0	4377.12	0.06514	14.88	S	1	TRUE	sp_Q96FW1	sp_Q96FW1|OTUB1_HUMAN Ubiquitin thioesterase OTUB1 OS=Homo sapiens OX=9606 GN=OTUB1 PE=1 SV=2
2215	A-1.21052.21052.3.0.dta	3	IQQEIAVQNPLVSERLELSVLYK	0,Formyl[AnyN-term]#0;	0.000689	2697.5	0	2697.48	0.01811	6.71	S	1	TRUE	sp_Q96FW1	sp_Q96FW1|OTUB1_HUMAN Ubiquitin thioesterase OTUB1 OS=Homo sapiens OX=9606 GN=OTUB1 PE=1 SV=2
2103	A-1.21053.21053.4.0.dta	4	ESDHIHIIALAQALSVSIQVEYMDR	23,Oxidation[M]#0;	0.000537	2854.46	0	2854.44	0.01678	5.88	S	1	TRUE	sp_Q96FW1	sp_Q96FW1|OTUB1_HUMAN Ubiquitin thioesterase OTUB1 OS=Homo sapiens OX=9606 GN=OTUB1 PE=1 SV=2
5310	A-1.21055.21055.4.2.dta	4	SKEDLVSQGFTEFTIEDFHNTFMDLIEQVEK	20,Deamidated[N]#0;23,Carbamidomethyl[M]#0;	0.0533	3734.8	0	3734.74	0.05813	15.56	S	1	TRUE	sp_Q96FW1	sp_Q96FW1|OTUB1_HUMAN Ubiquitin thioesterase OTUB1 OS=Homo sapiens OX=9606 GN=OTUB1 PE=1 SV=2
2865	A-1.21057.21057.4.1.dta	4	SKEDLVSQGFTEFTIEDFHNTFMDLIEQVEK		0.00224	3676.75	0	3676.74	0.01016	2.76	S	1	TRUE	sp_Q96FW1	sp_Q96FW1|OTUB1_HUMAN Ubiquitin thioesterase OTUB1 OS=Homo sapiens OX=9606 GN=OTUB1 PE=1 SV=2
6163	A-1.21062.21062.3.0.dta	3	SKEDLVSQGFTEFTIEDFHNTFMDLIEQVEK	7,Ser->Tyr[S]#0;	0.215	3752.79	0.00065	3752.77	0.02047	5.45	S	1	TRUE	sp_Q96FW1	sp_Q96FW1|OTUB1_HUMAN Ubiquitin thioesterase OTUB1 OS=Homo sapiens OX=9606 GN=OTUB1 PE=1 SV=2
5918	A-1.21063.21063.3.0.dta	3	VLLSICSLLCDPNPDDPLVPEIAR	6,Carbamidomethyl[C]#0;10,Carbamidomethyl[C]#0;	0.143	2706.4	0.00033	2706.38	0.0203	7.5	S	1	TRUE	sp_P61077/sp_P62837	sp_P61077|UB2D3_HUMAN Ubiquitin-conjugating enzyme E2 D3 OS=Homo sapiens OX=9606 GN=UBE2D3 PE=1 SV=1/sp_P62837|UB2D2_HUMAN Ubiquitin-conjugating enzyme E2 D2 OS=Homo sapiens OX=9606 GN=UBE2D2 PE=1 SV=1
2543	A-1.21067.21067.4.2.dta	4	SKEDLVSQGFTEFTIEDFHNTFMDLIEQVEK	20,Deamidated[N]#0;23,Carbamidomethyl[M]#0;	0.0013	3734.8	0	3734.74	0.05863	15.7	S	1	TRUE	sp_Q96FW1	sp_Q96FW1|OTUB1_HUMAN Ubiquitin thioesterase OTUB1 OS=Homo sapiens OX=9606 GN=OTUB1 PE=1 SV=2
5584	A-1.21068.21068.4.1.dta	4	ESDHIHIIALAQALSVSIQVEYMDR	0,Formyl[AnyN-term]#0;23,Carbamidomethyl[M]#0;	0.0744	2923.48	0	2923.46	0.01854	6.34	S	1	TRUE	sp_Q96FW1	sp_Q96FW1|OTUB1_HUMAN Ubiquitin thioesterase OTUB1 OS=Homo sapiens OX=9606 GN=OTUB1 PE=1 SV=2
6827	A-1.21069.21069.4.3.dta	4	SKEDLVSQGFTEFTIEDFHNTFMDLIEQVEK	16,Glu[E]#0;	0.284	3805.79	0.00131	3805.78	0.01171	3.08	S	1	TRUE	sp_Q96FW1	sp_Q96FW1|OTUB1_HUMAN Ubiquitin thioesterase OTUB1 OS=Homo sapiens OX=9606 GN=OTUB1 PE=1 SV=2
1709	A-1.21072.21072.2.0.dta	2	TFFPEIFQTNQLLFYER		0.000241	2193.12	0	2193.1	0.01408	6.42	S	1	TRUE	sp_Q8NEM2	sp_Q8NEM2|SHCBP_HUMAN SHC SH2 domain-binding protein 1 OS=Homo sapiens OX=9606 GN=SHCBP1 PE=1 SV=3
4746	A-1.21078.21078.5.0.dta	5	ESDHIHIIALAQALSVSIQVEYMDRGEGGTTNPHIFPEGSEPK	36,Phe->Trp[F]#0;	0.0289	4712.32	0	4712.3	0.01514	3.21	S	1	TRUE	sp_Q96FW1	sp_Q96FW1|OTUB1_HUMAN Ubiquitin thioesterase OTUB1 OS=Homo sapiens OX=9606 GN=OTUB1 PE=1 SV=2
4649	A-1.21082.21082.2.0.dta	2	GCIVDANLSVLNLVIVK	2,Carbamidomethyl[C]#0;	0.0256	1827.05	0	1827.04	0.01236	6.77	S	1	TRUE	sp_P62753	sp_P62753|RS6_HUMAN 40S ribosomal protein S6 OS=Homo sapiens OX=9606 GN=RPS6 PE=1 SV=1
5823	A-1.21084.21084.3.0.dta	3	YRAFGFSHLEALLDDSKELQR	1,Thiazolidine[Y]#0;	0.139	2507.27	0	2507.27	0.00393	1.57	C	1	TRUE	sp_Q96FW1	sp_Q96FW1|OTUB1_HUMAN Ubiquitin thioesterase OTUB1 OS=Homo sapiens OX=9606 GN=OTUB1 PE=1 SV=2
2172	A-1.21086.21086.2.4.dta	2	AFGFSHLEALLDDSK	0,Formyl[AnyN-term]#0;	0.000645	1677.83	0	1677.81	0.01342	8	S	1	TRUE	sp_Q96FW1	sp_Q96FW1|OTUB1_HUMAN Ubiquitin thioesterase OTUB1 OS=Homo sapiens OX=9606 GN=OTUB1 PE=1 SV=2
3213	A-1.21087.21087.6.0.dta	6	ESDHIHIIALAQALSVSIQVEYMDRGEGGTTNPHIFPEGSEPK		0.00384	4673.34	0	4673.29	0.04259	9.11	S	1	TRUE	sp_Q96FW1	sp_Q96FW1|OTUB1_HUMAN Ubiquitin thioesterase OTUB1 OS=Homo sapiens OX=9606 GN=OTUB1 PE=1 SV=2
3663	A-1.21091.21091.2.2.dta	2	AFGFSHLEALLDDSK	0,Formyl[AnyN-term]#0;	0.00756	1677.83	0	1677.81	0.01342	8	S	1	TRUE	sp_Q96FW1	sp_Q96FW1|OTUB1_HUMAN Ubiquitin thioesterase OTUB1 OS=Homo sapiens OX=9606 GN=OTUB1 PE=1 SV=2
1323	A-1.21093.21093.3.5.dta	3	AFGFSHLEALLDDSKELQR		8.45e-05	2176.09	0	2176.1	-0.01608	-7.39	S	1	TRUE	sp_Q96FW1	sp_Q96FW1|OTUB1_HUMAN Ubiquitin thioesterase OTUB1 OS=Homo sapiens OX=9606 GN=OTUB1 PE=1 SV=2
2684	A-1.21094.21094.3.0.dta	3	IQQEIAVQNPLVSERLELSVLYK		0.00171	2669.52	0	2669.49	0.0362	13.56	S	1	TRUE	sp_Q96FW1	sp_Q96FW1|OTUB1_HUMAN Ubiquitin thioesterase OTUB1 OS=Homo sapiens OX=9606 GN=OTUB1 PE=1 SV=2
4712	A-1.21095.21095.4.3.dta	4	SKEDLVSQGFTEFTIEDFHNTFMDLIEQVEK	22,Phe->Arg[F]#0;	0.0277	3685.77	0	3685.77	-0.00342	-0.93	S	1	TRUE	sp_Q96FW1	sp_Q96FW1|OTUB1_HUMAN Ubiquitin thioesterase OTUB1 OS=Homo sapiens OX=9606 GN=OTUB1 PE=1 SV=2
745	A-1.21099.21099.2.0.dta	2	QTSVADLLASFNDQSTSDYLVVYLR	6,Carbamidomethyl[D]#0;	1.34e-05	2862.44	0	2862.42	0.02468	8.62	S	1	TRUE	sp_Q96FW1	sp_Q96FW1|OTUB1_HUMAN Ubiquitin thioesterase OTUB1 OS=Homo sapiens OX=9606 GN=OTUB1 PE=1 SV=2
3230	A-1.21100.21100.3.0.dta	3	QTSVADLLASFNDQSTSDYLVVYLR	6,Carbamidomethyl[D]#0;	0.00392	2862.44	0	2862.42	0.02371	8.28	S	1	TRUE	sp_Q96FW1	sp_Q96FW1|OTUB1_HUMAN Ubiquitin thioesterase OTUB1 OS=Homo sapiens OX=9606 GN=OTUB1 PE=1 SV=2
2954	A-1.21102.21102.3.0.dta	3	SKEDLVSQGFTEFTIEDFHNTFMDLIEQVEK	20,Deamidated[N]#0;	0.00259	3677.75	0	3677.72	0.0319	8.67	S	1	TRUE	sp_Q96FW1	sp_Q96FW1|OTUB1_HUMAN Ubiquitin thioesterase OTUB1 OS=Homo sapiens OX=9606 GN=OTUB1 PE=1 SV=2
2065	A-1.21103.21103.3.0.dta	3	IQQEIAVQNPLVSERLELSVLYKEYAEDDNIYQQK	19,Glycerophospho[S]#0;	0.0005	4320.18	0	4320.13	0.04419	10.23	S	1	TRUE	sp_Q96FW1	sp_Q96FW1|OTUB1_HUMAN Ubiquitin thioesterase OTUB1 OS=Homo sapiens OX=9606 GN=OTUB1 PE=1 SV=2
2418	A-1.21106.21106.4.0.dta	4	SKEDLVSQGFTEFTIEDFHNTFMDLIEQVEK	0,Formyl[AnyN-term]#0;23,Carbamidomethyl[M]#0;	0.00102	3761.79	0	3761.75	0.03273	8.7	S	1	TRUE	sp_Q96FW1	sp_Q96FW1|OTUB1_HUMAN Ubiquitin thioesterase OTUB1 OS=Homo sapiens OX=9606 GN=OTUB1 PE=1 SV=2
5985	A-1.21107.21107.3.0.dta	3	PAFMPSEGKLVSDIANAWRGLEQVEK	4,Carbamidomethyl[M]#0;	0.168	2929.49	0.00033	2929.49	-0.00185	-0.63	S	1	TRUE	sp_Q08043	sp_Q08043|ACTN3_HUMAN Alpha-actinin-3 OS=Homo sapiens OX=9606 GN=ACTN3 PE=1 SV=2
2860	A-1.21112.21112.6.1.dta	6	ESDHIHIIALAQALSVSIQVEYMDRGEGGTTNPHIFPEGSEPK		0.00223	4673.33	0	4673.29	0.03656	7.82	S	1	TRUE	sp_Q96FW1	sp_Q96FW1|OTUB1_HUMAN Ubiquitin thioesterase OTUB1 OS=Homo sapiens OX=9606 GN=OTUB1 PE=1 SV=2
1152	A-1.21113.21113.3.0.dta	3	SLDLDSIIAEVKAQYEDIAQK		5.28e-05	2349.24	0	2349.22	0.01774	7.55	S	1	TRUE	sp_P04264	sp_P04264|K2C1_HUMAN Keratin, type II cytoskeletal 1 OS=Homo sapiens OX=9606 GN=KRT1 PE=1 SV=6
5599	A-1.21116.21116.4.2.dta	4	SKEDLVSQGFTEFTIEDFHNTFMDLIEQVEK	23,Oxidation[M]#0;	0.078	3692.75	0	3692.73	0.02008	5.44	S	1	TRUE	sp_Q96FW1	sp_Q96FW1|OTUB1_HUMAN Ubiquitin thioesterase OTUB1 OS=Homo sapiens OX=9606 GN=OTUB1 PE=1 SV=2
1364	A-1.21119.21119.4.0.dta	4	IQQEIAVQNPLVSERLELSVLYKEYAEDDNIYQQK		9.43e-05	4166.16	0	4166.13	0.03149	7.56	S	1	TRUE	sp_Q96FW1	sp_Q96FW1|OTUB1_HUMAN Ubiquitin thioesterase OTUB1 OS=Homo sapiens OX=9606 GN=OTUB1 PE=1 SV=2
1507	A-1.21120.21120.3.0.dta	3	LELSVLYKEYAEDDNIYQQK		0.000148	2461.23	0	2461.21	0.01532	6.22	S	1	TRUE	sp_Q96FW1	sp_Q96FW1|OTUB1_HUMAN Ubiquitin thioesterase OTUB1 OS=Homo sapiens OX=9606 GN=OTUB1 PE=1 SV=2
8022	A-1.21122.21122.4.2.dta	4	SKEDLVSQGFTEFTIEDFHNTFMDLIEQVEK	9,Gly->Trp[G]#0;	0.449	3805.81	0.00842	3805.79	0.02022	5.31	S	1	TRUE	sp_Q96FW1	sp_Q96FW1|OTUB1_HUMAN Ubiquitin thioesterase OTUB1 OS=Homo sapiens OX=9606 GN=OTUB1 PE=1 SV=2
4448	A-1.21125.21125.2.0.dta	2	SLDLDSIIAEVK	0,Formyl[AnyN-term]#0;	0.0202	1330.72	0	1330.71	0.00777	5.84	S	1	TRUE	sp_P04264	sp_P04264|K2C1_HUMAN Keratin, type II cytoskeletal 1 OS=Homo sapiens OX=9606 GN=KRT1 PE=1 SV=6
3709	A-1.21132.21132.3.0.dta	3	VLLSICSLLCDPNPDDPLVPEIAR	6,Carbamidomethyl[C]#0;10,Carbamidomethyl[C]#0;	0.00807	2706.4	0	2706.38	0.01958	7.23	S	1	TRUE	sp_P61077/sp_P62837	sp_P61077|UB2D3_HUMAN Ubiquitin-conjugating enzyme E2 D3 OS=Homo sapiens OX=9606 GN=UBE2D3 PE=1 SV=1/sp_P62837|UB2D2_HUMAN Ubiquitin-conjugating enzyme E2 D2 OS=Homo sapiens OX=9606 GN=UBE2D2 PE=1 SV=1
4439	A-1.21138.21138.3.0.dta	3	VLLSICSLLCDPNPDDPLVPEIAR	6,Carbamidomethyl[C]#0;10,Carbamidomethyl[C]#0;	0.0199	2706.4	0	2706.38	0.01958	7.23	S	1	TRUE	sp_P61077/sp_P62837	sp_P61077|UB2D3_HUMAN Ubiquitin-conjugating enzyme E2 D3 OS=Homo sapiens OX=9606 GN=UBE2D3 PE=1 SV=1/sp_P62837|UB2D2_HUMAN Ubiquitin-conjugating enzyme E2 D2 OS=Homo sapiens OX=9606 GN=UBE2D2 PE=1 SV=1
450	A-1.21141.21141.4.0.dta	4	SKEDLVSQGFTEFTIEDFHNTFMDLIEQVEK	0,Formyl[AnyN-term]#0;23,Carbamidomethyl[M]#0;	3.72e-06	3761.79	0	3761.75	0.03366	8.95	S	1	TRUE	sp_Q96FW1	sp_Q96FW1|OTUB1_HUMAN Ubiquitin thioesterase OTUB1 OS=Homo sapiens OX=9606 GN=OTUB1 PE=1 SV=2
948	A-1.21145.21145.5.0.dta	5	ESDHIHIIALAQALSVSIQVEYMDRGEGGTTNPHIFPEGSEPK	23,Carbamidomethyl[M]#0;	2.64e-05	4730.36	0	4730.32	0.04144	8.76	S	1	TRUE	sp_Q96FW1	sp_Q96FW1|OTUB1_HUMAN Ubiquitin thioesterase OTUB1 OS=Homo sapiens OX=9606 GN=OTUB1 PE=1 SV=2
3462	A-1.21146.21146.5.0.dta	5	ESDHIHIIALAQALSVSIQVEYMDRGEGGTTNPHIFPEGSEPK	31,GG[T]#0;	0.0056	4787.36	0	4787.34	0.02773	5.79	S	1	TRUE	sp_Q96FW1	sp_Q96FW1|OTUB1_HUMAN Ubiquitin thioesterase OTUB1 OS=Homo sapiens OX=9606 GN=OTUB1 PE=1 SV=2
7908	A-1.21150.21150.4.1.dta	4	SKEDLVSQGFTEFTIEDFHNTFMDLIEQVEK	7,Methylmalonylation[S]#0;	0.431	3776.78	0.00726	3776.75	0.02528	6.69	S	1	TRUE	sp_Q96FW1	sp_Q96FW1|OTUB1_HUMAN Ubiquitin thioesterase OTUB1 OS=Homo sapiens OX=9606 GN=OTUB1 PE=1 SV=2
518	A-1.21153.21153.5.0.dta	5	ESDHIHIIALAQALSVSIQVEYMDRGEGGTTNPHIFPEGSEPK	23,Carbamidomethyl[M]#0;	4.96e-06	4730.36	0	4730.32	0.04144	8.76	S	1	TRUE	sp_Q96FW1	sp_Q96FW1|OTUB1_HUMAN Ubiquitin thioesterase OTUB1 OS=Homo sapiens OX=9606 GN=OTUB1 PE=1 SV=2
2843	A-1.21154.21154.2.0.dta	2	VLLSICSLLCDPNPDDPLVPEIAR	6,Carbamidomethyl[C]#0;10,Carbamidomethyl[C]#0;	0.00218	2706.4	0	2706.38	0.01851	6.84	S	1	TRUE	sp_P61077/sp_P62837	sp_P61077|UB2D3_HUMAN Ubiquitin-conjugating enzyme E2 D3 OS=Homo sapiens OX=9606 GN=UBE2D3 PE=1 SV=1/sp_P62837|UB2D2_HUMAN Ubiquitin-conjugating enzyme E2 D2 OS=Homo sapiens OX=9606 GN=UBE2D2 PE=1 SV=1
1337	A-1.21155.21155.5.1.dta	5	ESDHIHIIALAQALSVSIQVEYMDRGEGGTTNPHIFPEGSEPK	23,Carbamidomethyl[M]#0;	8.7e-05	4730.36	0	4730.32	0.04144	8.76	S	1	TRUE	sp_Q96FW1	sp_Q96FW1|OTUB1_HUMAN Ubiquitin thioesterase OTUB1 OS=Homo sapiens OX=9606 GN=OTUB1 PE=1 SV=2
910	A-1.21157.21157.4.0.dta	4	SKEDLVSQGFTEFTIEDFHNTFMDLIEQVEK	23,Dethiomethyl[M]#0;	2.39e-05	3628.75	0	3628.73	0.01997	5.5	S	1	TRUE	sp_Q96FW1	sp_Q96FW1|OTUB1_HUMAN Ubiquitin thioesterase OTUB1 OS=Homo sapiens OX=9606 GN=OTUB1 PE=1 SV=2
5675	A-1.21158.21158.4.3.dta	4	SKEDLVSQGFTEFTIEDFHNTFMDLIEQVEK	13,Phe->Gln[F]#0;	0.0949	3657.76	0	3657.73	0.0307	8.39	S	1	TRUE	sp_Q96FW1	sp_Q96FW1|OTUB1_HUMAN Ubiquitin thioesterase OTUB1 OS=Homo sapiens OX=9606 GN=OTUB1 PE=1 SV=2
1571	A-1.21159.21159.5.0.dta	5	ESDHIHIIALAQALSVSIQVEYMDRGEGGTTNPHIFPEGSEPK	23,Carbamidomethyl[M]#0;	0.00017	4730.36	0	4730.32	0.04144	8.76	S	1	TRUE	sp_Q96FW1	sp_Q96FW1|OTUB1_HUMAN Ubiquitin thioesterase OTUB1 OS=Homo sapiens OX=9606 GN=OTUB1 PE=1 SV=2
7020	A-1.21163.21163.3.1.dta	3	YQEDVQQLQQALAQRDEELR	1,Tyr->Dha[Y]#0;	0.312	2366.18	0.00171	2366.17	0.00704	2.98	S	1	TRUE	sp_Q9BV73	sp_Q9BV73|CP250_HUMAN Centrosome-associated protein CEP250 OS=Homo sapiens OX=9606 GN=CEP250 PE=1 SV=2
1236	A-1.21163.21163.6.0.dta	6	ESDHIHIIALAQALSVSIQVEYMDRGEGGTTNPHIFPEGSEPK	23,Carbamidomethyl[M]#0;	6.8e-05	4730.35	0	4730.32	0.03106	6.57	S	1	TRUE	sp_Q96FW1	sp_Q96FW1|OTUB1_HUMAN Ubiquitin thioesterase OTUB1 OS=Homo sapiens OX=9606 GN=OTUB1 PE=1 SV=2
4396	A-1.21166.21166.3.0.dta	3	QTSVADLLASFNDQSTSDYLVVYLR	10,GG[S]#0;	0.0187	2919.46	0	2919.44	0.02709	9.28	S	1	TRUE	sp_Q96FW1	sp_Q96FW1|OTUB1_HUMAN Ubiquitin thioesterase OTUB1 OS=Homo sapiens OX=9606 GN=OTUB1 PE=1 SV=2
3694	A-1.21173.21173.4.0.dta	4	ESDHIHIIALAQALSVSIQVEYMDR		0.00794	2838.46	0	2838.45	0.01794	6.32	S	1	TRUE	sp_Q96FW1	sp_Q96FW1|OTUB1_HUMAN Ubiquitin thioesterase OTUB1 OS=Homo sapiens OX=9606 GN=OTUB1 PE=1 SV=2
825	A-1.21175.21175.5.0.dta	5	ESDHIHIIALAQALSVSIQVEYMDRGEGGTTNPHIFPEGSEPK	23,Carbamidomethyl[M]#0;	1.77e-05	4730.36	0	4730.32	0.04196	8.87	S	1	TRUE	sp_Q96FW1	sp_Q96FW1|OTUB1_HUMAN Ubiquitin thioesterase OTUB1 OS=Homo sapiens OX=9606 GN=OTUB1 PE=1 SV=2
985	A-1.21179.21179.3.0.dta	3	SLDLDSIIAEVKAQYEDIAQK		3.04e-05	2349.24	0	2349.22	0.01781	7.58	S	1	TRUE	sp_P04264	sp_P04264|K2C1_HUMAN Keratin, type II cytoskeletal 1 OS=Homo sapiens OX=9606 GN=KRT1 PE=1 SV=6
4161	A-1.21181.21181.3.0.dta	3	QTSVADLLASFNDQSTSDYLVVYLR	10,GG[S]#0;	0.0142	2919.46	0	2919.44	0.02753	9.43	S	1	TRUE	sp_Q96FW1	sp_Q96FW1|OTUB1_HUMAN Ubiquitin thioesterase OTUB1 OS=Homo sapiens OX=9606 GN=OTUB1 PE=1 SV=2
5963	A-1.21184.21184.3.0.dta	3	ESDHIHIIALAQALSVSIQVEYMDR	17,Ser->Gln[S]#0;	0.162	2879.44	0.00033	2879.47	-0.03127	-10.86	S	1	TRUE	sp_Q96FW1	sp_Q96FW1|OTUB1_HUMAN Ubiquitin thioesterase OTUB1 OS=Homo sapiens OX=9606 GN=OTUB1 PE=1 SV=2
3146	A-1.21185.21185.3.0.dta	3	VLLSICSLLCDPNPDDPLVPEIAR	6,Carbamidomethyl[C]#0;10,Carbamidomethyl[C]#0;	0.0034	2706.4	0	2706.38	0.01819	6.72	S	1	TRUE	sp_P61077/sp_P62837	sp_P61077|UB2D3_HUMAN Ubiquitin-conjugating enzyme E2 D3 OS=Homo sapiens OX=9606 GN=UBE2D3 PE=1 SV=1/sp_P62837|UB2D2_HUMAN Ubiquitin-conjugating enzyme E2 D2 OS=Homo sapiens OX=9606 GN=UBE2D2 PE=1 SV=1
4447	A-1.21186.21186.3.0.dta	3	DLDSIIAEVKAQYEDIAQK	8,GlycerylPE[E]#0;	0.0201	2346.15	0	2346.15	0.00423	1.8	C	1	TRUE	sp_P04264	sp_P04264|K2C1_HUMAN Keratin, type II cytoskeletal 1 OS=Homo sapiens OX=9606 GN=KRT1 PE=1 SV=6
5820	A-1.21188.21188.4.2.dta	4	SKEDLVSQGFTEFTIEDFHNTFMDLIEQVEK	9,Gly->Trp[G]#0;	0.136	3805.79	0	3805.79	-0.00508	-1.33	S	1	TRUE	sp_Q96FW1	sp_Q96FW1|OTUB1_HUMAN Ubiquitin thioesterase OTUB1 OS=Homo sapiens OX=9606 GN=OTUB1 PE=1 SV=2
2530	A-1.21190.21190.4.0.dta	4	SKEDLVSQGFTEFTIEDFHNTFMDLIEQVEK	20,Deamidated[N]#0;	0.00127	3677.75	0	3677.72	0.03207	8.72	S	1	TRUE	sp_Q96FW1	sp_Q96FW1|OTUB1_HUMAN Ubiquitin thioesterase OTUB1 OS=Homo sapiens OX=9606 GN=OTUB1 PE=1 SV=2
791	A-1.21197.21197.4.0.dta	4	SKEDLVSQGFTEFTIEDFHNTFMDLIEQVEK	0,Formyl[AnyN-term]#0;23,Carbamidomethyl[M]#0;	1.58e-05	3761.79	0	3761.75	0.03589	9.54	S	1	TRUE	sp_Q96FW1	sp_Q96FW1|OTUB1_HUMAN Ubiquitin thioesterase OTUB1 OS=Homo sapiens OX=9606 GN=OTUB1 PE=1 SV=2
1043	A-1.21198.21198.3.0.dta	3	SLDLDSIIAEVKAQYEDIAQK		3.63e-05	2349.24	0	2349.22	0.01784	7.59	S	1	TRUE	sp_P04264	sp_P04264|K2C1_HUMAN Keratin, type II cytoskeletal 1 OS=Homo sapiens OX=9606 GN=KRT1 PE=1 SV=6
4364	A-1.21202.21202.3.0.dta	3	AFGFSHLEALLDDSKELQR	14,Glycerophospho[S]#0;	0.018	2330.13	0	2330.11	0.02056	8.82	S	1	TRUE	sp_Q96FW1	sp_Q96FW1|OTUB1_HUMAN Ubiquitin thioesterase OTUB1 OS=Homo sapiens OX=9606 GN=OTUB1 PE=1 SV=2
3464	A-1.21203.21203.3.0.dta	3	SLDLDSIIAEVKAQYEDIAQK	17,Carbamidomethyl[D]#0;	0.00561	2406.26	0	2406.24	0.01925	8	S	1	TRUE	sp_P04264	sp_P04264|K2C1_HUMAN Keratin, type II cytoskeletal 1 OS=Homo sapiens OX=9606 GN=KRT1 PE=1 SV=6
877	A-1.21204.21204.4.0.dta	4	SKEDLVSQGFTEFTIEDFHNTFMDLIEQVEK	0,Formyl[AnyN-term]#0;23,Carbamidomethyl[M]#0;	2.14e-05	3761.79	0	3761.75	0.03589	9.54	S	1	TRUE	sp_Q96FW1	sp_Q96FW1|OTUB1_HUMAN Ubiquitin thioesterase OTUB1 OS=Homo sapiens OX=9606 GN=OTUB1 PE=1 SV=2
1615	A-1.21215.21215.4.0.dta	4	IQQEIAVQNPLVSERLELSVLYKEYAEDDNIYQQK	13,Glycerophospho[S]#0;	0.000193	4320.17	0	4320.13	0.03786	8.76	S	1	TRUE	sp_Q96FW1	sp_Q96FW1|OTUB1_HUMAN Ubiquitin thioesterase OTUB1 OS=Homo sapiens OX=9606 GN=OTUB1 PE=1 SV=2
4666	A-1.21217.21217.3.0.dta	3	IQQEIAVQNPLVSERLELSVLYK	0,Formyl[AnyN-term]#0;	0.0262	2697.5	0	2697.48	0.0211	7.82	S	1	TRUE	sp_Q96FW1	sp_Q96FW1|OTUB1_HUMAN Ubiquitin thioesterase OTUB1 OS=Homo sapiens OX=9606 GN=OTUB1 PE=1 SV=2
5181	A-1.21217.21217.4.2.dta	4	EIFLSQPILLELEAPLKICGDIHGQYTDLLR	19,Carbamidomethyl[C]#0;	0.0466	3594.95	0	3594.92	0.02929	8.15	S	1	TRUE	sp_P62140	sp_P62140|PP1B_HUMAN Serine/threonine-protein phosphatase PP1-beta catalytic subunit OS=Homo sapiens OX=9606 GN=PPP1CB PE=1 SV=3
5660	A-1.21218.21218.3.0.dta	3	QTSVADLLASFNDQSTSDYLVVYLR	19,AEBS[Y]#0;	0.0918	2988.46	0	2988.43	0.03013	10.08	S	1	TRUE	sp_Q96FW1	sp_Q96FW1|OTUB1_HUMAN Ubiquitin thioesterase OTUB1 OS=Homo sapiens OX=9606 GN=OTUB1 PE=1 SV=2
5510	A-1.21219.21219.3.0.dta	3	IQQEIAVQNPLVSERLELSVLYK	0,Formyl[AnyN-term]#0;	0.0646	2697.5	0	2697.48	0.0211	7.82	S	1	TRUE	sp_Q96FW1	sp_Q96FW1|OTUB1_HUMAN Ubiquitin thioesterase OTUB1 OS=Homo sapiens OX=9606 GN=OTUB1 PE=1 SV=2
3280	A-1.21219.21219.4.2.dta	4	EIFLSQPILLELEAPLKICGDIHGQYTDLLR	19,Carbamidomethyl[C]#0;	0.0042	3594.95	0	3594.92	0.02929	8.15	S	1	TRUE	sp_P62140	sp_P62140|PP1B_HUMAN Serine/threonine-protein phosphatase PP1-beta catalytic subunit OS=Homo sapiens OX=9606 GN=PPP1CB PE=1 SV=3
5942	A-1.21223.21223.3.2.dta	3	QTSVADLLASFNDQSTSDYLVVYLR	6,Carbamidomethyl[D]#0;	0.154	2862.44	0.00033	2862.42	0.02415	8.44	S	1	TRUE	sp_Q96FW1	sp_Q96FW1|OTUB1_HUMAN Ubiquitin thioesterase OTUB1 OS=Homo sapiens OX=9606 GN=OTUB1 PE=1 SV=2
4040	A-1.21225.21225.5.3.dta	5	ESDHIHIIALAQALSVSIQVEYMDRGEGGTTNPHIFPEGSEPK	36,Phe->Trp[F]#0;	0.0122	4712.33	0	4712.3	0.02626	5.57	S	1	TRUE	sp_Q96FW1	sp_Q96FW1|OTUB1_HUMAN Ubiquitin thioesterase OTUB1 OS=Homo sapiens OX=9606 GN=OTUB1 PE=1 SV=2
1258	A-1.21226.21226.4.0.dta	4	ESDHIHIIALAQALSVSIQVEYMDRGEGGTTNPHIFPEGSEPK		7.21e-05	4673.34	0	4673.29	0.04376	9.36	S	1	TRUE	sp_Q96FW1	sp_Q96FW1|OTUB1_HUMAN Ubiquitin thioesterase OTUB1 OS=Homo sapiens OX=9606 GN=OTUB1 PE=1 SV=2
5967	A-1.21227.21227.5.0.dta	5	SKEDLVSQGFTEFTIEDFHNTFMDLIEQVEK	21,GG[T]#0;	0.162	3790.82	0.00033	3790.78	0.03624	9.56	S	1	TRUE	sp_Q96FW1	sp_Q96FW1|OTUB1_HUMAN Ubiquitin thioesterase OTUB1 OS=Homo sapiens OX=9606 GN=OTUB1 PE=1 SV=2
5914	A-1.21228.21228.4.0.dta	4	IQQEIAVQNPLVSERLELSVLYKEYAEDDNIYQQK	0,Formyl[AnyN-term]#0;	0.142	4194.15	0.00033	4194.12	0.03071	7.32	S	1	TRUE	sp_Q96FW1	sp_Q96FW1|OTUB1_HUMAN Ubiquitin thioesterase OTUB1 OS=Homo sapiens OX=9606 GN=OTUB1 PE=1 SV=2
2980	A-1.21231.21231.3.1.dta	3	QTSVADLLASFNDQSTSDYLVVYLR	6,Carbamidomethyl[D]#0;	0.0027	2862.44	0	2862.42	0.02415	8.44	S	1	TRUE	sp_Q96FW1	sp_Q96FW1|OTUB1_HUMAN Ubiquitin thioesterase OTUB1 OS=Homo sapiens OX=9606 GN=OTUB1 PE=1 SV=2
3285	A-1.21238.21238.4.4.dta	4	ESDHIHIIALAQALSVSIQVEYMDRGEGGTTNPHIFPEGSEPK	0,Formyl[AnyN-term]#0;32,Deamidated[N]#0;	0.00424	4702.33	0	4702.27	0.0588	12.5	S	1	TRUE	sp_Q96FW1	sp_Q96FW1|OTUB1_HUMAN Ubiquitin thioesterase OTUB1 OS=Homo sapiens OX=9606 GN=OTUB1 PE=1 SV=2
3077	A-1.21240.21240.3.0.dta	3	IQQEIAVQNPLVSERLELSVLYKEYAEDDNIYQQK	6,Ala->Thr[A]#0;	0.00309	4196.17	0	4196.14	0.03277	7.81	S	1	TRUE	sp_Q96FW1	sp_Q96FW1|OTUB1_HUMAN Ubiquitin thioesterase OTUB1 OS=Homo sapiens OX=9606 GN=OTUB1 PE=1 SV=2
5822	A-1.21243.21243.3.0.dta	3	SKEDLVSQGFTEFTIEDFHNTFMDLIEQVEK	24,Methylthio[D]#0;	0.138	3722.77	0	3722.72	0.0472	12.68	S	1	TRUE	sp_Q96FW1	sp_Q96FW1|OTUB1_HUMAN Ubiquitin thioesterase OTUB1 OS=Homo sapiens OX=9606 GN=OTUB1 PE=1 SV=2
70	A-1.21244.21244.4.0.dta	4	SKEDLVSQGFTEFTIEDFHNTFMDLIEQVEK	23,Dethiomethyl[M]#0;	1.49e-07	3628.76	0	3628.73	0.02893	7.97	S	1	TRUE	sp_Q96FW1	sp_Q96FW1|OTUB1_HUMAN Ubiquitin thioesterase OTUB1 OS=Homo sapiens OX=9606 GN=OTUB1 PE=1 SV=2
630	A-1.21249.21249.4.1.dta	4	SKEDLVSQGFTEFTIEDFHNTFMDLIEQVEK	23,Carbamidomethyl[M]#0;	7.97e-06	3733.8	0	3733.76	0.0418	11.19	S	1	TRUE	sp_Q96FW1	sp_Q96FW1|OTUB1_HUMAN Ubiquitin thioesterase OTUB1 OS=Homo sapiens OX=9606 GN=OTUB1 PE=1 SV=2
5210	A-1.21255.21255.2.0.dta	2	QTSVADLLASFNDQSTSDYLVVYLR	10,GG[S]#0;	0.0483	2919.46	0	2919.44	0.02125	7.28	S	1	TRUE	sp_Q96FW1	sp_Q96FW1|OTUB1_HUMAN Ubiquitin thioesterase OTUB1 OS=Homo sapiens OX=9606 GN=OTUB1 PE=1 SV=2
3192	A-1.21256.21256.3.0.dta	3	IQQEIAVQNPLVSERLELSVLYK		0.00374	2669.52	0	2669.49	0.03252	12.18	S	1	TRUE	sp_Q96FW1	sp_Q96FW1|OTUB1_HUMAN Ubiquitin thioesterase OTUB1 OS=Homo sapiens OX=9606 GN=OTUB1 PE=1 SV=2
7382	A-1.21258.21258.4.1.dta	4	SKEDLVSQGFTEFTIEDFHNTFMDLIEQVEK	2,Methyl[K]#0;20,Deamidated[N]#0;23,Oxidation[M]#0;	0.339	3707.78	0.0027	3707.73	0.04882	13.17	S	1	TRUE	sp_Q96FW1	sp_Q96FW1|OTUB1_HUMAN Ubiquitin thioesterase OTUB1 OS=Homo sapiens OX=9606 GN=OTUB1 PE=1 SV=2
3282	A-1.21259.21259.4.0.dta	4	EDLVSQGFTEFTIEDFHNTFMDLIEQVEK	21,Carbamidomethyl[M]#0;	0.0042	3518.67	0	3518.63	0.03454	9.82	S	1	TRUE	sp_Q96FW1	sp_Q96FW1|OTUB1_HUMAN Ubiquitin thioesterase OTUB1 OS=Homo sapiens OX=9606 GN=OTUB1 PE=1 SV=2
5175	A-1.21261.21261.5.0.dta	5	ESDHIHIIALAQALSVSIQVEYMDRGEGGTTNPHIFPEGSEPK	36,Phe->Trp[F]#0;	0.0464	4712.33	0	4712.3	0.02698	5.73	S	1	TRUE	sp_Q96FW1	sp_Q96FW1|OTUB1_HUMAN Ubiquitin thioesterase OTUB1 OS=Homo sapiens OX=9606 GN=OTUB1 PE=1 SV=2
6647	A-1.21262.21262.4.6.dta	4	SKEDLVSQGFTEFTIEDFHNTFMDLIEQVEK	23,Met->Ser[M]#0;	0.252	3632.77	0.00105	3632.73	0.03801	10.46	S	1	TRUE	sp_Q96FW1	sp_Q96FW1|OTUB1_HUMAN Ubiquitin thioesterase OTUB1 OS=Homo sapiens OX=9606 GN=OTUB1 PE=1 SV=2
5796	A-1.21263.21263.3.1.dta	3	IQQEIAVQNPLVSERLELSVLYK	0,Formyl[AnyN-term]#0;	0.129	2697.5	0	2697.48	0.02122	7.87	S	1	TRUE	sp_Q96FW1	sp_Q96FW1|OTUB1_HUMAN Ubiquitin thioesterase OTUB1 OS=Homo sapiens OX=9606 GN=OTUB1 PE=1 SV=2
4005	A-1.21263.21263.4.3.dta	4	EIFLSQPILLELEAPLKICGDIHGQYTDLLR	19,Carbamidomethyl[C]#0;	0.0117	3594.95	0	3594.92	0.03079	8.57	S	1	TRUE	sp_P62140	sp_P62140|PP1B_HUMAN Serine/threonine-protein phosphatase PP1-beta catalytic subunit OS=Homo sapiens OX=9606 GN=PPP1CB PE=1 SV=3
3933	A-1.21269.21269.3.0.dta	3	AFGFSHLEALLDDSKELQR	5,Ser->His[S]#0;	0.0107	2226.14	0	2226.13	0.00529	2.38	S	1	TRUE	sp_Q96FW1	sp_Q96FW1|OTUB1_HUMAN Ubiquitin thioesterase OTUB1 OS=Homo sapiens OX=9606 GN=OTUB1 PE=1 SV=2
1945	A-1.21275.21275.4.0.dta	4	ESDHIHIIALAQALSVSIQVEYMDR	23,Carbamidomethyl[M]#0;	0.000402	2895.49	0	2895.47	0.02087	7.21	S	1	TRUE	sp_Q96FW1	sp_Q96FW1|OTUB1_HUMAN Ubiquitin thioesterase OTUB1 OS=Homo sapiens OX=9606 GN=OTUB1 PE=1 SV=2
5960	A-1.21276.21276.4.3.dta	4	SKEDLVSQGFTEFTIEDFHNTFMDLIEQVEK	16,Glu[E]#0;	0.16	3805.79	0.00033	3805.78	0.00894	2.35	S	1	TRUE	sp_Q96FW1	sp_Q96FW1|OTUB1_HUMAN Ubiquitin thioesterase OTUB1 OS=Homo sapiens OX=9606 GN=OTUB1 PE=1 SV=2
406	A-1.21278.21278.4.0.dta	4	EDLVSQGFTEFTIEDFHNTFMDLIEQVEK	21,Dethiomethyl[M]#0;	3.02e-06	3413.63	0	3413.61	0.02407	7.05	S	1	TRUE	sp_Q96FW1	sp_Q96FW1|OTUB1_HUMAN Ubiquitin thioesterase OTUB1 OS=Homo sapiens OX=9606 GN=OTUB1 PE=1 SV=2
2857	A-1.21279.21279.5.0.dta	5	SKEDLVSQGFTEFTIEDFHNTFMDLIEQVEK	23,Carbamidomethyl[M]#0;	0.00222	3733.79	0	3733.76	0.02821	7.55	S	1	TRUE	sp_Q96FW1	sp_Q96FW1|OTUB1_HUMAN Ubiquitin thioesterase OTUB1 OS=Homo sapiens OX=9606 GN=OTUB1 PE=1 SV=2
5644	A-1.21282.21282.3.0.dta	3	SLDLDSIIAEVKAQYEDIAQK		0.088	2349.24	0	2349.22	0.01765	7.51	S	1	TRUE	sp_P04264	sp_P04264|K2C1_HUMAN Keratin, type II cytoskeletal 1 OS=Homo sapiens OX=9606 GN=KRT1 PE=1 SV=6
967	A-1.21283.21283.4.0.dta	4	SKEDLVSQGFTEFTIEDFHNTFMDLIEQVEK	0,Formyl[AnyN-term]#0;23,Carbamidomethyl[M]#0;	2.85e-05	3761.79	0	3761.75	0.0358	9.52	S	1	TRUE	sp_Q96FW1	sp_Q96FW1|OTUB1_HUMAN Ubiquitin thioesterase OTUB1 OS=Homo sapiens OX=9606 GN=OTUB1 PE=1 SV=2
6652	A-1.21288.21288.5.0.dta	5	SKEDLVSQGFTEFTIEDFHNTFMDLIEQVEK	21,GG[T]#0;	0.256	3790.82	0.00105	3790.78	0.03818	10.07	S	1	TRUE	sp_Q96FW1	sp_Q96FW1|OTUB1_HUMAN Ubiquitin thioesterase OTUB1 OS=Homo sapiens OX=9606 GN=OTUB1 PE=1 SV=2
6649	A-1.21296.21296.2.2.dta	2	QALSVSIQVEYMDR	4,Hex(1)Pent(1)[S]#0;	0.253	1932.92	0.00105	1932.91	0.00698	3.61	C	1	TRUE	sp_Q96FW1	sp_Q96FW1|OTUB1_HUMAN Ubiquitin thioesterase OTUB1 OS=Homo sapiens OX=9606 GN=OTUB1 PE=1 SV=2
2743	A-1.21296.21296.3.0.dta	3	ESDHIHIIALAQALSVSIQVEYMDR	23,Carbamidomethyl[M]#0;	0.00183	2895.49	0	2895.47	0.01913	6.61	S	1	TRUE	sp_Q96FW1	sp_Q96FW1|OTUB1_HUMAN Ubiquitin thioesterase OTUB1 OS=Homo sapiens OX=9606 GN=OTUB1 PE=1 SV=2
3036	A-1.21299.21299.5.0.dta	5	ESDHIHIIALAQALSVSIQVEYMDRGEGGTTNPHIFPEGSEPK	31,GG[T]#0;	0.00291	4787.36	0	4787.34	0.02583	5.4	S	1	TRUE	sp_Q96FW1	sp_Q96FW1|OTUB1_HUMAN Ubiquitin thioesterase OTUB1 OS=Homo sapiens OX=9606 GN=OTUB1 PE=1 SV=2
2704	A-1.21304.21304.5.1.dta	5	ESDHIHIIALAQALSVSIQVEYMDRGEGGTTNPHIFPEGSEPK	23,Carbamidomethyl[M]#0;	0.00175	4730.36	0	4730.32	0.03981	8.42	S	1	TRUE	sp_Q96FW1	sp_Q96FW1|OTUB1_HUMAN Ubiquitin thioesterase OTUB1 OS=Homo sapiens OX=9606 GN=OTUB1 PE=1 SV=2
1103	A-1.21308.21308.4.1.dta	4	SKEDLVSQGFTEFTIEDFHNTFMDLIEQVEK	23,Oxidation[M]#0;	4.38e-05	3692.76	0	3692.73	0.02442	6.61	S	1	TRUE	sp_Q96FW1	sp_Q96FW1|OTUB1_HUMAN Ubiquitin thioesterase OTUB1 OS=Homo sapiens OX=9606 GN=OTUB1 PE=1 SV=2
2508	A-1.21309.21309.4.1.dta	4	SKEDLVSQGFTEFTIEDFHNTFMDLIEQVEK	23,Dethiomethyl[M]#0;	0.00121	3628.76	0	3628.73	0.02928	8.07	S	1	TRUE	sp_Q96FW1	sp_Q96FW1|OTUB1_HUMAN Ubiquitin thioesterase OTUB1 OS=Homo sapiens OX=9606 GN=OTUB1 PE=1 SV=2
7326	A-1.21317.21317.3.1.dta	3	QTSVADLLASFNDQSTSDYLVVYLR	2,Thr->Trp[T]#0;	0.326	2890.43	0.00232	2890.43	0.0031	1.07	S	1	TRUE	sp_Q96FW1	sp_Q96FW1|OTUB1_HUMAN Ubiquitin thioesterase OTUB1 OS=Homo sapiens OX=9606 GN=OTUB1 PE=1 SV=2
4376	A-1.21322.21322.4.0.dta	4	SKEDLVSQGFTEFTIEDFHNTFMDLIEQVEK	15,Xle->Trp[I]#0;	0.0182	3749.79	0	3749.73	0.05489	14.64	S	1	TRUE	sp_Q96FW1	sp_Q96FW1|OTUB1_HUMAN Ubiquitin thioesterase OTUB1 OS=Homo sapiens OX=9606 GN=OTUB1 PE=1 SV=2
6015	A-1.21323.21323.3.0.dta	3	QTSVADLLASFNDQSTSDYLVVYLR	19,AEBS[Y]#0;	0.181	2988.45	0.00033	2988.43	0.02269	7.59	S	1	TRUE	sp_Q96FW1	sp_Q96FW1|OTUB1_HUMAN Ubiquitin thioesterase OTUB1 OS=Homo sapiens OX=9606 GN=OTUB1 PE=1 SV=2
3736	A-1.21330.21330.5.3.dta	5	ESDHIHIIALAQALSVSIQVEYMDRGEGGTTNPHIFPEGSEPK	36,Phe->Trp[F]#0;	0.00846	4712.34	0	4712.3	0.0353	7.49	S	1	TRUE	sp_Q96FW1	sp_Q96FW1|OTUB1_HUMAN Ubiquitin thioesterase OTUB1 OS=Homo sapiens OX=9606 GN=OTUB1 PE=1 SV=2
370	A-1.21331.21331.2.0.dta	2	QTSVADLLASFNDQSTSDYLVVYLR		2.57e-06	2805.42	0	2805.39	0.02353	8.39	S	1	TRUE	sp_Q96FW1	sp_Q96FW1|OTUB1_HUMAN Ubiquitin thioesterase OTUB1 OS=Homo sapiens OX=9606 GN=OTUB1 PE=1 SV=2
5941	A-1.21332.21332.3.3.dta	3	ESDHIHIIALAQALSVSIQVEYMDR	23,Carbamidomethyl[M]#0;	0.153	2895.49	0.00033	2895.47	0.01888	6.52	S	1	TRUE	sp_Q96FW1	sp_Q96FW1|OTUB1_HUMAN Ubiquitin thioesterase OTUB1 OS=Homo sapiens OX=9606 GN=OTUB1 PE=1 SV=2
5004	A-1.21336.21336.4.1.dta	4	LDNLQQEIDFLTALYQAELSQMQTQISETNVILSMDNNR	22,Carbamidomethyl[M]#0;30,Deamidated[N]#0;35,Carbamidomethyl[M]#0;	0.0391	4642.3	0	4642.23	0.06687	14.4	S	1	TRUE	sp_P04264	sp_P04264|K2C1_HUMAN Keratin, type II cytoskeletal 1 OS=Homo sapiens OX=9606 GN=KRT1 PE=1 SV=6
1353	A-1.21338.21338.4.0.dta	4	EDLVSQGFTEFTIEDFHNTFMDLIEQVEK	21,Dethiomethyl[M]#0;	9.23e-05	3413.63	0	3413.61	0.02377	6.96	S	1	TRUE	sp_Q96FW1	sp_Q96FW1|OTUB1_HUMAN Ubiquitin thioesterase OTUB1 OS=Homo sapiens OX=9606 GN=OTUB1 PE=1 SV=2
4760	A-1.21339.21339.4.3.dta	4	SKEDLVSQGFTEFTIEDFHNTFMDLIEQVEK	16,Glu[E]#0;	0.0291	3805.79	0	3805.78	0.00981	2.58	S	1	TRUE	sp_Q96FW1	sp_Q96FW1|OTUB1_HUMAN Ubiquitin thioesterase OTUB1 OS=Homo sapiens OX=9606 GN=OTUB1 PE=1 SV=2
5576	A-1.21343.21343.4.4.dta	4	SKEDLVSQGFTEFTIEDFHNTFMDLIEQVEK	2,Methyl[K]#0;23,Oxidation[M]#0;	0.0714	3706.76	0	3706.75	0.01359	3.67	S	1	TRUE	sp_Q96FW1	sp_Q96FW1|OTUB1_HUMAN Ubiquitin thioesterase OTUB1 OS=Homo sapiens OX=9606 GN=OTUB1 PE=1 SV=2
3491	A-1.21348.21348.4.2.dta	4	ESDHIHIIALAQALSVSIQVEYMDRGEGGTTNPHIFPEGSEPK	0,Glu->pyro-Glu[AnyN-termE]#0;	0.00582	4655.31	0	4655.28	0.03141	6.75	S	1	TRUE	sp_Q96FW1	sp_Q96FW1|OTUB1_HUMAN Ubiquitin thioesterase OTUB1 OS=Homo sapiens OX=9606 GN=OTUB1 PE=1 SV=2
787	A-1.21353.21353.4.0.dta	4	EDLVSQGFTEFTIEDFHNTFMDLIEQVEK	21,Carbamidomethyl[M]#0;	1.54e-05	3518.66	0	3518.63	0.0336	9.55	S	1	TRUE	sp_Q96FW1	sp_Q96FW1|OTUB1_HUMAN Ubiquitin thioesterase OTUB1 OS=Homo sapiens OX=9606 GN=OTUB1 PE=1 SV=2
396	A-1.21354.21354.4.1.dta	4	SKEDLVSQGFTEFTIEDFHNTFMDLIEQVEK	23,Dethiomethyl[M]#0;	2.85e-06	3628.77	0	3628.73	0.03431	9.45	S	1	TRUE	sp_Q96FW1	sp_Q96FW1|OTUB1_HUMAN Ubiquitin thioesterase OTUB1 OS=Homo sapiens OX=9606 GN=OTUB1 PE=1 SV=2
538	A-1.21357.21357.4.1.dta	4	ESDHIHIIALAQALSVSIQVEYMDRGEGGTTNPHIFPEGSEPK		5.44e-06	4673.34	0	4673.29	0.04561	9.76	S	1	TRUE	sp_Q96FW1	sp_Q96FW1|OTUB1_HUMAN Ubiquitin thioesterase OTUB1 OS=Homo sapiens OX=9606 GN=OTUB1 PE=1 SV=2
1771	A-1.21361.21361.4.1.dta	4	EDLVSQGFTEFTIEDFHNTFMDLIEQVEK	21,Dethiomethyl[M]#0;	0.00028	3413.63	0	3413.61	0.02436	7.14	S	1	TRUE	sp_Q96FW1	sp_Q96FW1|OTUB1_HUMAN Ubiquitin thioesterase OTUB1 OS=Homo sapiens OX=9606 GN=OTUB1 PE=1 SV=2
3763	A-1.21363.21363.4.1.dta	4	IQQEIAVQNPLVSERLELSVLYKEYAEDDNIYQQK	0,Formyl[AnyN-term]#0;	0.00868	4194.15	0	4194.12	0.02601	6.2	S	1	TRUE	sp_Q96FW1	sp_Q96FW1|OTUB1_HUMAN Ubiquitin thioesterase OTUB1 OS=Homo sapiens OX=9606 GN=OTUB1 PE=1 SV=2
2276	A-1.21364.21364.3.0.dta	3	TIDDLKNQILNLTTDNANILLQIDNAR		0.000774	3052.67	0	3052.63	0.0406	13.3	S	1	TRUE	sp_P13645	sp_P13645|K1C10_HUMAN Keratin, type I cytoskeletal 10 OS=Homo sapiens OX=9606 GN=KRT10 PE=1 SV=6
1319	A-1.21369.21369.5.0.dta	5	ESDHIHIIALAQALSVSIQVEYMDRGEGGTTNPHIFPEGSEPK	23,Carbamidomethyl[M]#0;	8.4e-05	4730.35	0	4730.32	0.03931	8.31	S	1	TRUE	sp_Q96FW1	sp_Q96FW1|OTUB1_HUMAN Ubiquitin thioesterase OTUB1 OS=Homo sapiens OX=9606 GN=OTUB1 PE=1 SV=2
43	A-1.21373.21373.4.0.dta	4	SKEDLVSQGFTEFTIEDFHNTFMDLIEQVEK	20,Deamidated[N]#0;	5.78e-08	3677.75	0	3677.72	0.03189	8.67	S	1	TRUE	sp_Q96FW1	sp_Q96FW1|OTUB1_HUMAN Ubiquitin thioesterase OTUB1 OS=Homo sapiens OX=9606 GN=OTUB1 PE=1 SV=2
5280	A-1.21380.21380.4.0.dta	4	EDLVSQGFTEFTIEDFHNTFMDLIEQVEK	19,GG[T]#0;	0.0518	3575.68	0	3575.65	0.02537	7.09	S	1	TRUE	sp_Q96FW1	sp_Q96FW1|OTUB1_HUMAN Ubiquitin thioesterase OTUB1 OS=Homo sapiens OX=9606 GN=OTUB1 PE=1 SV=2
3543	A-1.21387.21387.3.0.dta	3	SKEDLVSQGFTEFTIEDFHNTFMDLIEQVEK	23,Oxidation[M]#0;	0.00627	3692.78	0	3692.73	0.04915	13.31	S	1	TRUE	sp_Q96FW1	sp_Q96FW1|OTUB1_HUMAN Ubiquitin thioesterase OTUB1 OS=Homo sapiens OX=9606 GN=OTUB1 PE=1 SV=2
1717	A-1.21398.21398.4.4.dta	4	SKEDLVSQGFTEFTIEDFHNTFMDLIEQVEK	23,Oxidation[M]#0;	0.000248	3692.76	0	3692.73	0.02708	7.33	S	1	TRUE	sp_Q96FW1	sp_Q96FW1|OTUB1_HUMAN Ubiquitin thioesterase OTUB1 OS=Homo sapiens OX=9606 GN=OTUB1 PE=1 SV=2
1308	A-1.21407.21407.5.0.dta	5	ESDHIHIIALAQALSVSIQVEYMDRGEGGTTNPHIFPEGSEPK	0,Glu->pyro-Glu[AnyN-termE]#0;	8.11e-05	4655.33	0	4655.28	0.05085	10.92	S	1	TRUE	sp_Q96FW1	sp_Q96FW1|OTUB1_HUMAN Ubiquitin thioesterase OTUB1 OS=Homo sapiens OX=9606 GN=OTUB1 PE=1 SV=2
2891	A-1.21408.21408.4.0.dta	4	IQQEIAVQNPLVSERLELSVLYKEYAEDDNIYQQK	23,Carbamidomethyl[K](Gly[K])#0;	0.00234	4223.18	0	4223.15	0.02942	6.97	S	1	TRUE	sp_Q96FW1	sp_Q96FW1|OTUB1_HUMAN Ubiquitin thioesterase OTUB1 OS=Homo sapiens OX=9606 GN=OTUB1 PE=1 SV=2
6628	A-1.21416.21416.3.4.dta	3	YCMQLSQIQGLIGSVEEQLAQLR	2,Carbamidomethyl[C]#0;3,Carbamidomethyl[M]#0;	0.243	2721.39	0.00105	2721.37	0.02452	9.01	S	1	TRUE	sp_P08779	sp_P08779|K1C16_HUMAN Keratin, type I cytoskeletal 16 OS=Homo sapiens OX=9606 GN=KRT16 PE=1 SV=4
5634	A-1.21416.21416.4.3.dta	4	SKEDLVSQGFTEFTIEDFHNTFMDLIEQVEK	20,Asn->Ala[N]#0;	0.0864	3633.72	0	3633.73	-0.009	-2.48	S	1	TRUE	sp_Q96FW1	sp_Q96FW1|OTUB1_HUMAN Ubiquitin thioesterase OTUB1 OS=Homo sapiens OX=9606 GN=OTUB1 PE=1 SV=2
325	A-1.21428.21428.3.0.dta	3	EDLVSQGFTEFTIEDFHNTFMDLIEQVEK	21,Carbamidomethyl[M]#0;	2.01e-06	3518.65	0	3518.63	0.02407	6.84	S	1	TRUE	sp_Q96FW1	sp_Q96FW1|OTUB1_HUMAN Ubiquitin thioesterase OTUB1 OS=Homo sapiens OX=9606 GN=OTUB1 PE=1 SV=2
3027	A-1.21436.21436.3.0.dta	3	IQQEIAVQNPLVSERLELSVLYKEYAEDDNIYQQK	0,Formyl[AnyN-term]#0;9,Deamidated[N]#0;	0.00288	4195.17	0	4195.11	0.05755	13.72	S	1	TRUE	sp_Q96FW1	sp_Q96FW1|OTUB1_HUMAN Ubiquitin thioesterase OTUB1 OS=Homo sapiens OX=9606 GN=OTUB1 PE=1 SV=2
5474	A-1.21438.21438.3.1.dta	3	YCMQLSQIQGLIGSVEEQLAQLR	2,Carbamidomethyl[C]#0;3,Carbamidomethyl[M]#0;	0.0627	2721.4	0	2721.37	0.02658	9.77	S	1	TRUE	sp_P08779	sp_P08779|K1C16_HUMAN Keratin, type I cytoskeletal 16 OS=Homo sapiens OX=9606 GN=KRT16 PE=1 SV=4
3298	A-1.21438.21438.4.5.dta	4	SKEDLVSQGFTEFTIEDFHNTFMDLIEQVEK	23,Dethiomethyl[M]#0;	0.00437	3628.79	0	3628.73	0.05437	14.98	S	1	TRUE	sp_Q96FW1	sp_Q96FW1|OTUB1_HUMAN Ubiquitin thioesterase OTUB1 OS=Homo sapiens OX=9606 GN=OTUB1 PE=1 SV=2
5562	A-1.21441.21441.4.1.dta	4	QTSVADLLASFNDQSTSDYLVVYLR	16,monomethylphosphothione[T]#0;	0.0695	2915.35	0	2915.35	-0.0063	-2.16	S	1	TRUE	sp_Q96FW1	sp_Q96FW1|OTUB1_HUMAN Ubiquitin thioesterase OTUB1 OS=Homo sapiens OX=9606 GN=OTUB1 PE=1 SV=2
4132	A-1.21446.21446.4.0.dta	4	SKEDLVSQGFTEFTIEDFHNTFMDLIEQVEK	21,GG[T]#0;	0.0137	3790.79	0	3790.78	0.01488	3.93	S	1	TRUE	sp_Q96FW1	sp_Q96FW1|OTUB1_HUMAN Ubiquitin thioesterase OTUB1 OS=Homo sapiens OX=9606 GN=OTUB1 PE=1 SV=2
2832	A-1.21451.21451.3.0.dta	3	SLDLDSIIAEVKAQYEDIAQK		0.00215	2349.24	0	2349.22	0.0191	8.13	S	1	TRUE	sp_P04264	sp_P04264|K2C1_HUMAN Keratin, type II cytoskeletal 1 OS=Homo sapiens OX=9606 GN=KRT1 PE=1 SV=6
5640	A-1.21454.21454.4.1.dta	4	ESDHIHIIALAQALSVSIQVEYMDR	23,Oxidation[M]#0;	0.0874	2854.45	0	2854.44	0.00757	2.65	S	1	TRUE	sp_Q96FW1	sp_Q96FW1|OTUB1_HUMAN Ubiquitin thioesterase OTUB1 OS=Homo sapiens OX=9606 GN=OTUB1 PE=1 SV=2
1448	A-1.21457.21457.3.0.dta	3	QTSVADLLASFNDQSTSDYLVVYLR	6,Carbamidomethyl[D]#0;	0.000122	2862.44	0	2862.42	0.02597	9.07	S	1	TRUE	sp_Q96FW1	sp_Q96FW1|OTUB1_HUMAN Ubiquitin thioesterase OTUB1 OS=Homo sapiens OX=9606 GN=OTUB1 PE=1 SV=2
2741	A-1.21463.21463.3.0.dta	3	IQQEIAVQNPLVSERLELSVLYK		0.00183	2669.51	0	2669.49	0.02534	9.49	S	1	TRUE	sp_Q96FW1	sp_Q96FW1|OTUB1_HUMAN Ubiquitin thioesterase OTUB1 OS=Homo sapiens OX=9606 GN=OTUB1 PE=1 SV=2
3356	A-1.21465.21465.2.0.dta	2	SSVSGIVATVFGATGFLGR		0.00469	1825.99	0	1825.98	0.0075	4.11	S	1	TRUE	sp_Q16795	sp_Q16795|NDUA9_HUMAN NADH dehydrogenase ubiquinone 1 alpha subcomplex subunit 9, mitochondrial OS=Homo sapiens OX=9606 GN=NDUFA9 PE=1 SV=2
5666	A-1.21468.21468.4.1.dta	4	SKEDLVSQGFTEFTIEDFHNTFMDLIEQVEK	18,Phe->Arg[F]#0;	0.0927	3685.81	0	3685.77	0.03672	9.96	S	1	TRUE	sp_Q96FW1	sp_Q96FW1|OTUB1_HUMAN Ubiquitin thioesterase OTUB1 OS=Homo sapiens OX=9606 GN=OTUB1 PE=1 SV=2
5465	A-1.21469.21469.4.1.dta	4	SKEDLVSQGFTEFTIEDFHNTFMDLIEQVEK	21,GG[T]#0;	0.062	3790.79	0	3790.78	0.01132	2.99	S	1	TRUE	sp_Q96FW1	sp_Q96FW1|OTUB1_HUMAN Ubiquitin thioesterase OTUB1 OS=Homo sapiens OX=9606 GN=OTUB1 PE=1 SV=2
1993	A-1.21476.21476.4.0.dta	4	SKEDLVSQGFTEFTIEDFHNTFMDLIEQVEK	23,Oxidation[M]#0;	0.000438	3692.76	0	3692.73	0.03019	8.18	S	1	TRUE	sp_Q96FW1	sp_Q96FW1|OTUB1_HUMAN Ubiquitin thioesterase OTUB1 OS=Homo sapiens OX=9606 GN=OTUB1 PE=1 SV=2
1489	A-1.21483.21483.4.0.dta	4	IQQEIAVQNPLVSERLELSVLYKEYAEDDNIYQQK		0.00014	4166.16	0	4166.13	0.03543	8.5	S	1	TRUE	sp_Q96FW1	sp_Q96FW1|OTUB1_HUMAN Ubiquitin thioesterase OTUB1 OS=Homo sapiens OX=9606 GN=OTUB1 PE=1 SV=2
979	A-1.21484.21484.4.0.dta	4	SKEDLVSQGFTEFTIEDFHNTFMDLIEQVEK	20,Deamidated[N]#0;	3e-05	3677.75	0	3677.72	0.03354	9.12	S	1	TRUE	sp_Q96FW1	sp_Q96FW1|OTUB1_HUMAN Ubiquitin thioesterase OTUB1 OS=Homo sapiens OX=9606 GN=OTUB1 PE=1 SV=2
5048	A-1.21485.21485.4.1.dta	4	SKEDLVSQGFTEFTIEDFHNTFMDLIEQVEK	9,Gly->Trp[G]#0;	0.0414	3805.83	0	3805.79	0.03571	9.38	S	1	TRUE	sp_Q96FW1	sp_Q96FW1|OTUB1_HUMAN Ubiquitin thioesterase OTUB1 OS=Homo sapiens OX=9606 GN=OTUB1 PE=1 SV=2
1540	A-1.21491.21491.3.0.dta	3	LELSVLYKEYAEDDNIYQQK		0.00016	2461.23	0	2461.21	0.01268	5.15	S	1	TRUE	sp_Q96FW1	sp_Q96FW1|OTUB1_HUMAN Ubiquitin thioesterase OTUB1 OS=Homo sapiens OX=9606 GN=OTUB1 PE=1 SV=2
2361	A-1.21494.21494.3.0.dta	3	QTSVADLLASFNDQSTSDYLVVYLR		0.000941	2805.42	0	2805.39	0.02925	10.43	S	1	TRUE	sp_Q96FW1	sp_Q96FW1|OTUB1_HUMAN Ubiquitin thioesterase OTUB1 OS=Homo sapiens OX=9606 GN=OTUB1 PE=1 SV=2
2806	A-1.21494.21494.5.1.dta	5	ESDHIHIIALAQALSVSIQVEYMDRGEGGTTNPHIFPEGSEPK		0.00205	4673.26	0	4673.29	-0.03361	-7.19	S	1	TRUE	sp_Q96FW1	sp_Q96FW1|OTUB1_HUMAN Ubiquitin thioesterase OTUB1 OS=Homo sapiens OX=9606 GN=OTUB1 PE=1 SV=2
6614	A-1.21497.21497.3.0.dta	3	VLLSICSLLCDPNPDDPLVPEIAR	6,Carbamidomethyl[C]#0;10,Carbamidomethyl[C]#0;	0.234	2706.41	0.00105	2706.38	0.02134	7.89	S	1	TRUE	sp_P61077/sp_P62837	sp_P61077|UB2D3_HUMAN Ubiquitin-conjugating enzyme E2 D3 OS=Homo sapiens OX=9606 GN=UBE2D3 PE=1 SV=1/sp_P62837|UB2D2_HUMAN Ubiquitin-conjugating enzyme E2 D2 OS=Homo sapiens OX=9606 GN=UBE2D2 PE=1 SV=1
540	A-1.21502.21502.2.0.dta	2	QTSVADLLASFNDQSTSDYLVVYLR	6,Carbamidomethyl[D]#0;	5.53e-06	2862.44	0	2862.42	0.02339	8.17	S	1	TRUE	sp_Q96FW1	sp_Q96FW1|OTUB1_HUMAN Ubiquitin thioesterase OTUB1 OS=Homo sapiens OX=9606 GN=OTUB1 PE=1 SV=2
6018	A-1.21503.21503.3.0.dta	3	QTSVADLLASFNDQSTSDYLVVYLR	19,AEBS[Y]#0;	0.184	2988.45	0.00033	2988.43	0.02113	7.07	S	1	TRUE	sp_Q96FW1	sp_Q96FW1|OTUB1_HUMAN Ubiquitin thioesterase OTUB1 OS=Homo sapiens OX=9606 GN=OTUB1 PE=1 SV=2
5156	A-1.21506.21506.4.2.dta	4	SKEDLVSQGFTEFTIEDFHNTFMDLIEQVEK	16,Glu[E]#0;	0.0456	3805.83	0	3805.78	0.05097	13.39	S	1	TRUE	sp_Q96FW1	sp_Q96FW1|OTUB1_HUMAN Ubiquitin thioesterase OTUB1 OS=Homo sapiens OX=9606 GN=OTUB1 PE=1 SV=2
469	A-1.21509.21509.5.0.dta	5	ESDHIHIIALAQALSVSIQVEYMDRGEGGTTNPHIFPEGSEPK	23,Carbamidomethyl[M]#0;	4.12e-06	4730.36	0	4730.32	0.03981	8.42	S	1	TRUE	sp_Q96FW1	sp_Q96FW1|OTUB1_HUMAN Ubiquitin thioesterase OTUB1 OS=Homo sapiens OX=9606 GN=OTUB1 PE=1 SV=2
3470	A-1.21511.21511.5.0.dta	5	ESDHIHIIALAQALSVSIQVEYMDRGEGGTTNPHIFPEGSEPK	30,GG[T]#0;	0.00566	4787.36	0	4787.34	0.02816	5.88	S	1	TRUE	sp_Q96FW1	sp_Q96FW1|OTUB1_HUMAN Ubiquitin thioesterase OTUB1 OS=Homo sapiens OX=9606 GN=OTUB1 PE=1 SV=2
2114	A-1.21512.21512.4.2.dta	4	EDLVSQGFTEFTIEDFHNTFMDLIEQVEK	21,Dethiomethyl[M]#0;	0.000547	3413.63	0	3413.61	0.02267	6.64	S	1	TRUE	sp_Q96FW1	sp_Q96FW1|OTUB1_HUMAN Ubiquitin thioesterase OTUB1 OS=Homo sapiens OX=9606 GN=OTUB1 PE=1 SV=2
5973	A-1.21514.21514.4.4.dta	4	SKEDLVSQGFTEFTIEDFHNTFMDLIEQVEK	14,Thr->Gln[T]#0;	0.165	3703.78	0.00033	3703.75	0.03228	8.72	S	1	TRUE	sp_Q96FW1	sp_Q96FW1|OTUB1_HUMAN Ubiquitin thioesterase OTUB1 OS=Homo sapiens OX=9606 GN=OTUB1 PE=1 SV=2
2678	A-1.21516.21516.4.0.dta	4	SKEDLVSQGFTEFTIEDFHNTFMDLIEQVEK	0,Formyl[AnyN-term]#0;23,Carbamidomethyl[M]#0;	0.0017	3761.79	0	3761.75	0.03731	9.92	S	1	TRUE	sp_Q96FW1	sp_Q96FW1|OTUB1_HUMAN Ubiquitin thioesterase OTUB1 OS=Homo sapiens OX=9606 GN=OTUB1 PE=1 SV=2
3751	A-1.21519.21519.3.1.dta	3	QTSVADLLASFNDQSTSDYLVVYLR	0,Formyl[AnyN-term]#0;	0.00858	2833.41	0	2833.39	0.02555	9.02	S	1	TRUE	sp_Q96FW1	sp_Q96FW1|OTUB1_HUMAN Ubiquitin thioesterase OTUB1 OS=Homo sapiens OX=9606 GN=OTUB1 PE=1 SV=2
786	A-1.21520.21520.4.0.dta	4	SKEDLVSQGFTEFTIEDFHNTFMDLIEQVEK	0,Formyl[AnyN-term]#0;23,Carbamidomethyl[M]#0;	1.54e-05	3761.79	0	3761.75	0.03731	9.92	S	1	TRUE	sp_Q96FW1	sp_Q96FW1|OTUB1_HUMAN Ubiquitin thioesterase OTUB1 OS=Homo sapiens OX=9606 GN=OTUB1 PE=1 SV=2
1420	A-1.21521.21521.3.0.dta	3	SKEDLVSQGFTEFTIEDFHNTFMDLIEQVEK	0,Formyl[AnyN-term]#0;23,Carbamidomethyl[M]#0;	0.000112	3761.78	0	3761.75	0.02951	7.85	S	1	TRUE	sp_Q96FW1	sp_Q96FW1|OTUB1_HUMAN Ubiquitin thioesterase OTUB1 OS=Homo sapiens OX=9606 GN=OTUB1 PE=1 SV=2
2969	A-1.21529.21529.3.1.dta	3	AFGFSHLEALLDDSKELQR	0,Unknown_210[AnyN-term]#0;	0.00263	2386.27	0	2386.27	0.00536	2.25	S	1	TRUE	sp_Q96FW1	sp_Q96FW1|OTUB1_HUMAN Ubiquitin thioesterase OTUB1 OS=Homo sapiens OX=9606 GN=OTUB1 PE=1 SV=2
1373	A-1.21535.21535.4.0.dta	4	ESDHIHIIALAQALSVSIQVEYMDR		9.63e-05	2838.46	0	2838.45	0.0193	6.8	S	1	TRUE	sp_Q96FW1	sp_Q96FW1|OTUB1_HUMAN Ubiquitin thioesterase OTUB1 OS=Homo sapiens OX=9606 GN=OTUB1 PE=1 SV=2
243	A-1.21537.21537.4.0.dta	4	SKEDLVSQGFTEFTIEDFHNTFMDLIEQVEK	0,Formyl[AnyN-term]#0;23,Carbamidomethyl[M]#0;	1.28e-06	3761.79	0	3761.75	0.03736	9.93	S	1	TRUE	sp_Q96FW1	sp_Q96FW1|OTUB1_HUMAN Ubiquitin thioesterase OTUB1 OS=Homo sapiens OX=9606 GN=OTUB1 PE=1 SV=2
3315	A-1.21547.21547.3.0.dta	3	QTSVADLLASFNDQSTSDYLVVYLR	16,GG[T]#0;	0.0045	2919.47	0	2919.44	0.03408	11.67	S	1	TRUE	sp_Q96FW1	sp_Q96FW1|OTUB1_HUMAN Ubiquitin thioesterase OTUB1 OS=Homo sapiens OX=9606 GN=OTUB1 PE=1 SV=2
927	A-1.21561.21561.4.0.dta	4	SKEDLVSQGFTEFTIEDFHNTFMDLIEQVEK	0,Formyl[AnyN-term]#0;23,Carbamidomethyl[M]#0;	2.5e-05	3761.79	0	3761.75	0.03725	9.9	S	1	TRUE	sp_Q96FW1	sp_Q96FW1|OTUB1_HUMAN Ubiquitin thioesterase OTUB1 OS=Homo sapiens OX=9606 GN=OTUB1 PE=1 SV=2
5062	A-1.21566.21566.3.0.dta	3	AFGFSHLEALLDDSKELQR	6,4-ONE[H]#0;	0.0422	2330.22	0	2330.2	0.01923	8.25	S	1	TRUE	sp_Q96FW1	sp_Q96FW1|OTUB1_HUMAN Ubiquitin thioesterase OTUB1 OS=Homo sapiens OX=9606 GN=OTUB1 PE=1 SV=2
2799	A-1.21571.21571.3.0.dta	3	QTSVADLLASFNDQSTSDYLVVYLR	0,Formyl[AnyN-term]#0;	0.00203	2833.41	0	2833.39	0.0229	8.08	S	1	TRUE	sp_Q96FW1	sp_Q96FW1|OTUB1_HUMAN Ubiquitin thioesterase OTUB1 OS=Homo sapiens OX=9606 GN=OTUB1 PE=1 SV=2
5934	A-1.21571.21571.4.2.dta	4	SKEDLVSQGFTEFTIEDFHNTFMDLIEQVEK	7,Methylmalonylation[S]#0;	0.151	3776.8	0.00033	3776.75	0.04377	11.59	S	1	TRUE	sp_Q96FW1	sp_Q96FW1|OTUB1_HUMAN Ubiquitin thioesterase OTUB1 OS=Homo sapiens OX=9606 GN=OTUB1 PE=1 SV=2
1084	A-1.21572.21572.3.0.dta	3	SLDLDSIIAEVKAQYEDIAQK	10,Carbamidomethyl[E]#0;	4.14e-05	2406.26	0	2406.24	0.01917	7.97	S	1	TRUE	sp_P04264	sp_P04264|K2C1_HUMAN Keratin, type II cytoskeletal 1 OS=Homo sapiens OX=9606 GN=KRT1 PE=1 SV=6
814	A-1.21573.21573.4.0.dta	4	SKEDLVSQGFTEFTIEDFHNTFMDLIEQVEK	0,Formyl[AnyN-term]#0;23,Carbamidomethyl[M]#0;	1.72e-05	3761.79	0	3761.75	0.03725	9.9	S	1	TRUE	sp_Q96FW1	sp_Q96FW1|OTUB1_HUMAN Ubiquitin thioesterase OTUB1 OS=Homo sapiens OX=9606 GN=OTUB1 PE=1 SV=2
1173	A-1.21574.21574.3.0.dta	3	SLDLDSIIAEVKAQYEDIAQK		5.76e-05	2349.24	0	2349.22	0.01885	8.02	S	1	TRUE	sp_P04264	sp_P04264|K2C1_HUMAN Keratin, type II cytoskeletal 1 OS=Homo sapiens OX=9606 GN=KRT1 PE=1 SV=6
5744	A-1.21577.21577.3.2.dta	3	ESDHIHIIALAQALSVSIQVEYMDR	23,Carbamidomethyl[M]#0;	0.112	2895.49	0	2895.47	0.02454	8.47	S	1	TRUE	sp_Q96FW1	sp_Q96FW1|OTUB1_HUMAN Ubiquitin thioesterase OTUB1 OS=Homo sapiens OX=9606 GN=OTUB1 PE=1 SV=2
3733	A-1.21582.21582.3.2.dta	3	NVQALEIELQSQLALKQSLEASLAETEGR	0,Formyl[AnyN-term]#0;	0.00842	3196.66	0	3196.67	-0.01315	-4.11	S	1	TRUE	sp_P13645	sp_P13645|K1C10_HUMAN Keratin, type I cytoskeletal 10 OS=Homo sapiens OX=9606 GN=KRT10 PE=1 SV=6
5587	A-1.21585.21585.3.0.dta	3	SKEDLVSQGFTEFTIEDFHNTFMDLIEQVEK	15,Xle->His[I]#0;	0.0757	3700.75	0	3700.71	0.03615	9.77	S	1	TRUE	sp_Q96FW1	sp_Q96FW1|OTUB1_HUMAN Ubiquitin thioesterase OTUB1 OS=Homo sapiens OX=9606 GN=OTUB1 PE=1 SV=2
2933	A-1.21587.21587.3.0.dta	3	QTSVADLLASFNDQSTSDYLVVYLR	18,Carbamidomethyl[D]#0;	0.00248	2862.44	0	2862.42	0.02684	9.38	S	1	TRUE	sp_Q96FW1	sp_Q96FW1|OTUB1_HUMAN Ubiquitin thioesterase OTUB1 OS=Homo sapiens OX=9606 GN=OTUB1 PE=1 SV=2
592	A-1.21590.21590.2.0.dta	2	QTSVADLLASFNDQSTSDYLVVYLR	0,Formyl[AnyN-term]#0;	7.06e-06	2833.42	0	2833.39	0.02628	9.27	S	1	TRUE	sp_Q96FW1	sp_Q96FW1|OTUB1_HUMAN Ubiquitin thioesterase OTUB1 OS=Homo sapiens OX=9606 GN=OTUB1 PE=1 SV=2
4823	A-1.21593.21593.4.1.dta	4	IQQEIAVQNPLVSERLELSVLYKEYAEDDNIYQQK	0,Formyl[AnyN-term]#0;	0.0317	4194.17	0	4194.12	0.04143	9.88	S	1	TRUE	sp_Q96FW1	sp_Q96FW1|OTUB1_HUMAN Ubiquitin thioesterase OTUB1 OS=Homo sapiens OX=9606 GN=OTUB1 PE=1 SV=2
7319	A-1.21596.21596.2.0.dta	2	YQEDVQQLQQALAQRDEELR	1,Tyr->Dha[Y]#0;	0.324	2366.18	0.00205	2366.17	0.00789	3.34	S	1	TRUE	sp_Q9BV73	sp_Q9BV73|CP250_HUMAN Centrosome-associated protein CEP250 OS=Homo sapiens OX=9606 GN=CEP250 PE=1 SV=2
2120	A-1.21596.21596.4.2.dta	4	ESDHIHIIALAQALSVSIQVEYMDRGEGGTTNPHIFPEGSEPK	23,Carbamidomethyl[M]#0;32,Deamidated[N]#0;	0.000554	4731.35	0	4731.3	0.04795	10.13	S	1	TRUE	sp_Q96FW1	sp_Q96FW1|OTUB1_HUMAN Ubiquitin thioesterase OTUB1 OS=Homo sapiens OX=9606 GN=OTUB1 PE=1 SV=2
5750	A-1.21599.21599.4.7.dta	4	SKEDLVSQGFTEFTIEDFHNTFMDLIEQVEK	17,Unknown_234[D]#0;	0.113	3910.86	0	3910.81	0.04489	11.48	S	1	TRUE	sp_Q96FW1	sp_Q96FW1|OTUB1_HUMAN Ubiquitin thioesterase OTUB1 OS=Homo sapiens OX=9606 GN=OTUB1 PE=1 SV=2
8086	A-1.21600.21600.4.1.dta	4	IQQEIAVQNPLVSERLELSVLYKEYAEDDNIYQQK	0,Formyl[AnyN-term]#0;	0.458	4194.17	0.00911	4194.12	0.04143	9.88	S	1	TRUE	sp_Q96FW1	sp_Q96FW1|OTUB1_HUMAN Ubiquitin thioesterase OTUB1 OS=Homo sapiens OX=9606 GN=OTUB1 PE=1 SV=2
6653	A-1.21601.21601.2.3.dta	2	GTIEILSDVQLIK	0,Formyl[AnyN-term]#0;	0.257	1456.83	0.00105	1456.83	0.00859	5.9	S	1	TRUE	sp_P05388/sp_Q8NHW5	sp_P05388|RLA0_HUMAN 60S acidic ribosomal protein P0 OS=Homo sapiens OX=9606 GN=RPLP0 PE=1 SV=1/sp_Q8NHW5|RLA0L_HUMAN 60S acidic ribosomal protein P0-like OS=Homo sapiens OX=9606 GN=RPLP0P6 PE=5 SV=1
168	A-1.21613.21613.4.2.dta	4	SKEDLVSQGFTEFTIEDFHNTFMDLIEQVEK	23,Carbamidomethyl[M]#0;	7.91e-07	3733.8	0	3733.76	0.03956	10.59	S	1	TRUE	sp_Q96FW1	sp_Q96FW1|OTUB1_HUMAN Ubiquitin thioesterase OTUB1 OS=Homo sapiens OX=9606 GN=OTUB1 PE=1 SV=2
3921	A-1.21613.21613.5.4.dta	5	ESDHIHIIALAQALSVSIQVEYMDRGEGGTTNPHIFPEGSEPK		0.0106	4673.24	0	4673.29	-0.05053	-10.81	S	1	TRUE	sp_Q96FW1	sp_Q96FW1|OTUB1_HUMAN Ubiquitin thioesterase OTUB1 OS=Homo sapiens OX=9606 GN=OTUB1 PE=1 SV=2
3829	A-1.21616.21616.4.0.dta	4	SKEDLVSQGFTEFTIEDFHNTFMDLIEQVEK	15,Xle->Trp[I]#0;	0.00935	3749.79	0	3749.73	0.06215	16.57	S	1	TRUE	sp_Q96FW1	sp_Q96FW1|OTUB1_HUMAN Ubiquitin thioesterase OTUB1 OS=Homo sapiens OX=9606 GN=OTUB1 PE=1 SV=2
4124	A-1.21617.21617.2.0.dta	2	MSVQPTVSLGGFEITPPVVLR	0,Propionamide[AnyN-term]#0;	0.0136	2298.24	0	2298.25	-0.01561	-6.79	S	1	TRUE	sp_P06748	sp_P06748|NPM_HUMAN Nucleophosmin OS=Homo sapiens OX=9606 GN=NPM1 PE=1 SV=2
1531	A-1.21622.21622.3.0.dta	3	QTSVADLLASFNDQSTSDYLVVYLR	18,Carbamidomethyl[D]#0;	0.000157	2862.44	0	2862.42	0.02664	9.31	S	1	TRUE	sp_Q96FW1	sp_Q96FW1|OTUB1_HUMAN Ubiquitin thioesterase OTUB1 OS=Homo sapiens OX=9606 GN=OTUB1 PE=1 SV=2
5774	A-1.21631.21631.3.0.dta	3	SKEDLVSQGFTEFTIEDFHNTFMDLIEQVEK	7,Methylmalonylation[S]#0;	0.12	3776.8	0	3776.75	0.0505	13.37	S	1	TRUE	sp_Q96FW1	sp_Q96FW1|OTUB1_HUMAN Ubiquitin thioesterase OTUB1 OS=Homo sapiens OX=9606 GN=OTUB1 PE=1 SV=2
2289	A-1.21639.21639.4.0.dta	4	ESDHIHIIALAQALSVSIQVEYMDR	23,Carbamidomethyl[M]#0;	0.000798	2895.49	0	2895.47	0.01883	6.5	S	1	TRUE	sp_Q96FW1	sp_Q96FW1|OTUB1_HUMAN Ubiquitin thioesterase OTUB1 OS=Homo sapiens OX=9606 GN=OTUB1 PE=1 SV=2
5325	A-1.21640.21640.4.3.dta	4	SKEDLVSQGFTEFTIEDFHNTFMDLIEQVEK	16,Glu[E]#0;	0.0542	3805.81	0	3805.78	0.03228	8.48	S	1	TRUE	sp_Q96FW1	sp_Q96FW1|OTUB1_HUMAN Ubiquitin thioesterase OTUB1 OS=Homo sapiens OX=9606 GN=OTUB1 PE=1 SV=2
7310	A-1.21652.21652.4.3.dta	4	SKEDLVSQGFTEFTIEDFHNTFMDLIEQVEK	2,Lipoyl[K]#0;	0.317	3864.83	0.00205	3864.77	0.06003	15.53	S	1	TRUE	sp_Q96FW1	sp_Q96FW1|OTUB1_HUMAN Ubiquitin thioesterase OTUB1 OS=Homo sapiens OX=9606 GN=OTUB1 PE=1 SV=2
5771	A-1.21653.21653.3.1.dta	3	QTSVADLLASFNDQSTSDYLVVYLR	13,Cation_Na[D]#0;	0.119	2827.4	0	2827.38	0.01986	7.02	S	1	TRUE	sp_Q96FW1	sp_Q96FW1|OTUB1_HUMAN Ubiquitin thioesterase OTUB1 OS=Homo sapiens OX=9606 GN=OTUB1 PE=1 SV=2
3538	A-1.21654.21654.3.3.dta	3	YCMQLSQIQGLIGSVEEQLAQLR	2,Carbamidomethyl[C]#0;3,Carbamidomethyl[M]#0;	0.00624	2721.39	0	2721.37	0.01963	7.21	S	1	TRUE	sp_P08779	sp_P08779|K1C16_HUMAN Keratin, type I cytoskeletal 16 OS=Homo sapiens OX=9606 GN=KRT16 PE=1 SV=4
3005	A-1.21654.21654.4.1.dta	4	SKEDLVSQGFTEFTIEDFHNTFMDLIEQVEK	23,Dethiomethyl[M]#0;	0.00281	3628.77	0	3628.73	0.03534	9.74	S	1	TRUE	sp_Q96FW1	sp_Q96FW1|OTUB1_HUMAN Ubiquitin thioesterase OTUB1 OS=Homo sapiens OX=9606 GN=OTUB1 PE=1 SV=2
1731	A-1.21655.21655.3.0.dta	3	QTSVADLLASFNDQSTSDYLVVYLR	18,Carbamidomethyl[D]#0;	0.000256	2862.44	0	2862.42	0.02621	9.16	S	1	TRUE	sp_Q96FW1	sp_Q96FW1|OTUB1_HUMAN Ubiquitin thioesterase OTUB1 OS=Homo sapiens OX=9606 GN=OTUB1 PE=1 SV=2
3985	A-1.21657.21657.3.0.dta	3	VFVGGLSPDTSEEQIKEYFGAFGEIENIELPMDTK	8,Pro->Val[P]#0;	0.0114	3891.93	0	3891.89	0.04294	11.03	S	1	TRUE	sp_O14979	sp_O14979|HNRDL_HUMAN Heterogeneous nuclear ribonucleoprotein D-like OS=Homo sapiens OX=9606 GN=HNRNPDL PE=1 SV=3
7417	A-1.21660.21660.5.2.dta	5	KLQIQCVVEDDKVGTDLLEEEITKFEEHVQSVDIAAFNKI	6,Carbamidomethyl[C]#0;	0.362	4630.4	0.0027	4630.36	0.03862	8.34	S	1	TRUE	sp_P29692	sp_P29692|EF1D_HUMAN Elongation factor 1-delta OS=Homo sapiens OX=9606 GN=EEF1D PE=1 SV=5
4570	A-1.21661.21661.3.0.dta	3	AFGFSHLEALLDDSKELQR	5,Ser->His[S]#0;	0.0233	2226.14	0	2226.13	0.00641	2.88	S	1	TRUE	sp_Q96FW1	sp_Q96FW1|OTUB1_HUMAN Ubiquitin thioesterase OTUB1 OS=Homo sapiens OX=9606 GN=OTUB1 PE=1 SV=2
2964	A-1.21665.21665.4.0.dta	4	SKEDLVSQGFTEFTIEDFHNTFMDLIEQVEK	25,Xle->Trp[L]#0;	0.00262	3749.8	0	3749.73	0.06369	16.98	S	1	TRUE	sp_Q96FW1	sp_Q96FW1|OTUB1_HUMAN Ubiquitin thioesterase OTUB1 OS=Homo sapiens OX=9606 GN=OTUB1 PE=1 SV=2
7659	A-1.21666.21666.4.0.dta	4	SKEDLVSQGFTEFTIEDFHNTFMDLIEQVEK	13,Phe->Trp[F]#0;	0.387	3715.78	0.00433	3715.75	0.03584	9.65	S	1	TRUE	sp_Q96FW1	sp_Q96FW1|OTUB1_HUMAN Ubiquitin thioesterase OTUB1 OS=Homo sapiens OX=9606 GN=OTUB1 PE=1 SV=2
1335	A-1.21667.21667.3.0.dta	3	QTSVADLLASFNDQSTSDYLVVYLR	18,Carbamidomethyl[D]#0;	8.67e-05	2862.44	0	2862.42	0.02599	9.08	S	1	TRUE	sp_Q96FW1	sp_Q96FW1|OTUB1_HUMAN Ubiquitin thioesterase OTUB1 OS=Homo sapiens OX=9606 GN=OTUB1 PE=1 SV=2
4938	A-1.21670.21670.2.2.dta	2	EIFLSQPILLELEAPLK		0.0362	1953.15	0	1953.13	0.0188	9.62	S	1	TRUE	sp_P62136/sp_P36873/sp_P62140	sp_P62136|PP1A_HUMAN Serine/threonine-protein phosphatase PP1-alpha catalytic subunit OS=Homo sapiens OX=9606 GN=PPP1CA PE=1 SV=1/sp_P36873|PP1G_HUMAN Serine/threonine-protein phosphatase PP1-gamma catalytic subunit OS=Homo sapiens OX=9606 GN=PPP1CC PE=1 SV=1/sp_P62140|PP1B_HUMAN Serine/threonine-protein phosphatase PP1-beta catalytic subunit OS=Homo sapiens OX=9606 GN=PPP1CB PE=1 SV=3
5113	A-1.21678.21678.4.3.dta	4	ESDHIHIIALAQALSVSIQVEYMDRGEGGTTN		0.0441	3454.72	0	3454.69	0.02629	7.61	N	1	TRUE	sp_Q96FW1	sp_Q96FW1|OTUB1_HUMAN Ubiquitin thioesterase OTUB1 OS=Homo sapiens OX=9606 GN=OTUB1 PE=1 SV=2
3754	A-1.21681.21681.6.2.dta	6	ESDHIHIIALAQALSVSIQVEYMDRGEGGTTNPHIFPEGSEPK		0.00864	4673.35	0	4673.29	0.05382	11.52	S	1	TRUE	sp_Q96FW1	sp_Q96FW1|OTUB1_HUMAN Ubiquitin thioesterase OTUB1 OS=Homo sapiens OX=9606 GN=OTUB1 PE=1 SV=2
854	A-1.21684.21684.4.0.dta	4	SKEDLVSQGFTEFTIEDFHNTFMDLIEQVEK	0,Formyl[AnyN-term]#0;23,Carbamidomethyl[M]#0;	1.93e-05	3761.79	0	3761.75	0.03926	10.44	S	1	TRUE	sp_Q96FW1	sp_Q96FW1|OTUB1_HUMAN Ubiquitin thioesterase OTUB1 OS=Homo sapiens OX=9606 GN=OTUB1 PE=1 SV=2
986	A-1.21685.21685.4.0.dta	4	SKEDLVSQGFTEFTIEDFHNTFMDLIEQVEK	0,Formyl[AnyN-term]#0;23,Carbamidomethyl[M]#0;	3.06e-05	3761.79	0	3761.75	0.03926	10.44	S	1	TRUE	sp_Q96FW1	sp_Q96FW1|OTUB1_HUMAN Ubiquitin thioesterase OTUB1 OS=Homo sapiens OX=9606 GN=OTUB1 PE=1 SV=2
1431	A-1.21687.21687.3.0.dta	3	QTSVADLLASFNDQSTSDYLVVYLR	18,Carbamidomethyl[D]#0;	0.000115	2862.44	0	2862.42	0.02599	9.08	S	1	TRUE	sp_Q96FW1	sp_Q96FW1|OTUB1_HUMAN Ubiquitin thioesterase OTUB1 OS=Homo sapiens OX=9606 GN=OTUB1 PE=1 SV=2
1283	A-1.21691.21691.3.0.dta	3	QTSVADLLASFNDQSTSDYLVVYLR		7.66e-05	2805.42	0	2805.39	0.02937	10.47	S	1	TRUE	sp_Q96FW1	sp_Q96FW1|OTUB1_HUMAN Ubiquitin thioesterase OTUB1 OS=Homo sapiens OX=9606 GN=OTUB1 PE=1 SV=2
7325	A-1.21692.21692.3.2.dta	3	QTSVADLLASFNDQSTSDYLVVYLR	16,monomethylphosphothione[T]#0;	0.326	2915.34	0.00232	2915.35	-0.01124	-3.86	S	1	TRUE	sp_Q96FW1	sp_Q96FW1|OTUB1_HUMAN Ubiquitin thioesterase OTUB1 OS=Homo sapiens OX=9606 GN=OTUB1 PE=1 SV=2
1467	A-1.21693.21693.3.0.dta	3	QTSVADLLASFNDQSTSDYLVVYLR		0.000127	2805.42	0	2805.39	0.02937	10.47	S	1	TRUE	sp_Q96FW1	sp_Q96FW1|OTUB1_HUMAN Ubiquitin thioesterase OTUB1 OS=Homo sapiens OX=9606 GN=OTUB1 PE=1 SV=2
4408	A-1.21694.21694.4.0.dta	4	FVGGLNPESPTEEKIREYFGEFGEIEAIELPMDPK	32,Oxidation[M]#0;	0.0191	3983.99	0	3983.93	0.06836	17.16	C	1	TRUE	sp_Q99729	sp_Q99729|ROAA_HUMAN Heterogeneous nuclear ribonucleoprotein A/B OS=Homo sapiens OX=9606 GN=HNRNPAB PE=1 SV=2
2255	A-1.21696.21696.3.0.dta	3	QTSVADLLASFNDQSTSDYLVVYLR	0,Formyl[AnyN-term]#0;	0.000746	2833.41	0	2833.39	0.02228	7.86	S	1	TRUE	sp_Q96FW1	sp_Q96FW1|OTUB1_HUMAN Ubiquitin thioesterase OTUB1 OS=Homo sapiens OX=9606 GN=OTUB1 PE=1 SV=2
7864	A-1.21696.21696.4.2.dta	4	SKEDLVSQGFTEFTIEDFHNTFMDLIEQVEK	7,Methylmalonylation[S]#0;	0.426	3776.79	0.00691	3776.75	0.04046	10.71	S	1	TRUE	sp_Q96FW1	sp_Q96FW1|OTUB1_HUMAN Ubiquitin thioesterase OTUB1 OS=Homo sapiens OX=9606 GN=OTUB1 PE=1 SV=2
7532	A-1.21699.21699.4.0.dta	4	SKEDLVSQGFTEFTIEDFHNTFMDLIEQVEK	13,Phe->Trp[F]#0;	0.379	3715.78	0.00373	3715.75	0.03575	9.62	S	1	TRUE	sp_Q96FW1	sp_Q96FW1|OTUB1_HUMAN Ubiquitin thioesterase OTUB1 OS=Homo sapiens OX=9606 GN=OTUB1 PE=1 SV=2
4806	A-1.21703.21703.4.4.dta	4	SKEDLVSQGFTEFTIEDFHNTFMDLIEQVEK	23,Carbamyl[M]#0;	0.031	3719.78	0	3719.74	0.04027	10.83	S	1	TRUE	sp_Q96FW1	sp_Q96FW1|OTUB1_HUMAN Ubiquitin thioesterase OTUB1 OS=Homo sapiens OX=9606 GN=OTUB1 PE=1 SV=2
5687	A-1.21710.21710.2.0.dta	2	VQPTVSLGGFEITPPVVLR	0,Unknown_306[AnyN-term]#0;	0.0991	2315.26	0	2315.24	0.02519	10.88	C	1	TRUE	sp_P06748	sp_P06748|NPM_HUMAN Nucleophosmin OS=Homo sapiens OX=9606 GN=NPM1 PE=1 SV=2
7780	A-1.21712.21712.3.0.dta	3	SKEDLVSQGFTEFTIEDFHNTFMDLIEQVEK	7,Cresylphosphate[S]#0;	0.408	3846.8	0.00595	3846.75	0.0552	14.35	S	1	TRUE	sp_Q96FW1	sp_Q96FW1|OTUB1_HUMAN Ubiquitin thioesterase OTUB1 OS=Homo sapiens OX=9606 GN=OTUB1 PE=1 SV=2
85	A-1.21717.21717.4.0.dta	4	EDLVSQGFTEFTIEDFHNTFMDLIEQVEK	21,Carbamidomethyl[M]#0;	2.41e-07	3518.66	0	3518.63	0.02676	7.6	S	1	TRUE	sp_Q96FW1	sp_Q96FW1|OTUB1_HUMAN Ubiquitin thioesterase OTUB1 OS=Homo sapiens OX=9606 GN=OTUB1 PE=1 SV=2
5212	A-1.21719.21719.4.1.dta	4	IEQVEKQTSVADLLASFNDQSTSDYLVVYLR	2,Unknown_302[E]#0;	0.0484	3833.8	0	3833.77	0.02884	7.52	C	1	TRUE	sp_Q96FW1	sp_Q96FW1|OTUB1_HUMAN Ubiquitin thioesterase OTUB1 OS=Homo sapiens OX=9606 GN=OTUB1 PE=1 SV=2
1622	A-1.21720.21720.2.0.dta	2	EIFLSQPILLELEAPLK		0.000196	1953.15	0	1953.13	0.0184	9.42	S	1	TRUE	sp_P62136/sp_P36873/sp_P62140	sp_P62136|PP1A_HUMAN Serine/threonine-protein phosphatase PP1-alpha catalytic subunit OS=Homo sapiens OX=9606 GN=PPP1CA PE=1 SV=1/sp_P36873|PP1G_HUMAN Serine/threonine-protein phosphatase PP1-gamma catalytic subunit OS=Homo sapiens OX=9606 GN=PPP1CC PE=1 SV=1/sp_P62140|PP1B_HUMAN Serine/threonine-protein phosphatase PP1-beta catalytic subunit OS=Homo sapiens OX=9606 GN=PPP1CB PE=1 SV=3
4605	A-1.21727.21727.4.0.dta	4	RVLDELTLTKADLEMQIESLTEELAYLKK	15,Oxidation[M]#0;	0.0243	3408.86	0	3408.82	0.0402	11.79	S	1	TRUE	sp_P13645	sp_P13645|K1C10_HUMAN Keratin, type I cytoskeletal 10 OS=Homo sapiens OX=9606 GN=KRT10 PE=1 SV=6
1222	A-1.21733.21733.5.0.dta	5	ESDHIHIIALAQALSVSIQVEYMDRGEGGTTNPHIFPEGSEPK	23,Carbamidomethyl[M]#0;	6.58e-05	4730.36	0	4730.32	0.04162	8.8	S	1	TRUE	sp_Q96FW1	sp_Q96FW1|OTUB1_HUMAN Ubiquitin thioesterase OTUB1 OS=Homo sapiens OX=9606 GN=OTUB1 PE=1 SV=2
1580	A-1.21740.21740.3.0.dta	3	QTSVADLLASFNDQSTSDYLVVYLR	18,Carbamidomethyl[D]#0;	0.000173	2862.44	0	2862.42	0.02551	8.91	S	1	TRUE	sp_Q96FW1	sp_Q96FW1|OTUB1_HUMAN Ubiquitin thioesterase OTUB1 OS=Homo sapiens OX=9606 GN=OTUB1 PE=1 SV=2
5579	A-1.21741.21741.4.4.dta	4	ESDHIHIIALAQALSVSIQVEYMDRGEGGTTN		0.0723	3454.72	0	3454.69	0.02844	8.23	N	1	TRUE	sp_Q96FW1	sp_Q96FW1|OTUB1_HUMAN Ubiquitin thioesterase OTUB1 OS=Homo sapiens OX=9606 GN=OTUB1 PE=1 SV=2
4779	A-1.21745.21745.4.2.dta	4	LDNLQQEIDFLTALYQAELSQMQTQISETNVILSMDNNR	22,Carbamidomethyl[M]#0;30,Deamidated[N]#0;35,Carbamidomethyl[M]#0;	0.0299	4642.31	0	4642.23	0.07996	17.22	S	1	TRUE	sp_P04264	sp_P04264|K2C1_HUMAN Keratin, type II cytoskeletal 1 OS=Homo sapiens OX=9606 GN=KRT1 PE=1 SV=6
7371	A-1.21748.21748.2.2.dta	2	GTIEILSDVQLIK	0,Formyl[AnyN-term]#0;	0.334	1456.83	0.0027	1456.83	0.00709	4.87	S	1	TRUE	sp_P05388/sp_Q8NHW5	sp_P05388|RLA0_HUMAN 60S acidic ribosomal protein P0 OS=Homo sapiens OX=9606 GN=RPLP0 PE=1 SV=1/sp_Q8NHW5|RLA0L_HUMAN 60S acidic ribosomal protein P0-like OS=Homo sapiens OX=9606 GN=RPLP0P6 PE=5 SV=1
6610	A-1.21750.21750.3.3.dta	3	QTSVADLLASFNDQSTSDYLVVYLR	16,monomethylphosphothione[T]#0;	0.232	2915.34	0.00105	2915.35	-0.01136	-3.9	S	1	TRUE	sp_Q96FW1	sp_Q96FW1|OTUB1_HUMAN Ubiquitin thioesterase OTUB1 OS=Homo sapiens OX=9606 GN=OTUB1 PE=1 SV=2
3275	A-1.21751.21751.5.3.dta	5	ESDHIHIIALAQALSVSIQVEYMDRGEGGTTNPHIFPEGSEPK	23,Carbamyl[M]#0;	0.00417	4716.33	0	4716.3	0.03459	7.33	S	1	TRUE	sp_Q96FW1	sp_Q96FW1|OTUB1_HUMAN Ubiquitin thioesterase OTUB1 OS=Homo sapiens OX=9606 GN=OTUB1 PE=1 SV=2
4135	A-1.21754.21754.3.0.dta	3	LIGVPESDVENGTKLENTLQDIIQENFPNLAR	5,Pro->Val[P]#0;	0.0138	3568.86	0	3568.85	0.01482	4.15	S	1	TRUE	sp_Q9UN81	sp_Q9UN81|LORF1_HUMAN LINE-1 retrotransposable element ORF1 protein OS=Homo sapiens OX=9606 GN=L1RE1 PE=1 SV=1
2803	A-1.21759.21759.4.0.dta	4	SKEDLVSQGFTEFTIEDFHNTFMDLIEQVEK	25,Xle->Trp[L]#0;	0.00203	3749.79	0	3749.73	0.06301	16.8	S	1	TRUE	sp_Q96FW1	sp_Q96FW1|OTUB1_HUMAN Ubiquitin thioesterase OTUB1 OS=Homo sapiens OX=9606 GN=OTUB1 PE=1 SV=2
5725	A-1.21764.21764.4.0.dta	4	SKEDLVSQGFTEFTIEDFHNTFMDLIEQVEK	13,Phe->Trp[F]#0;	0.108	3715.78	0	3715.75	0.03348	9.01	S	1	TRUE	sp_Q96FW1	sp_Q96FW1|OTUB1_HUMAN Ubiquitin thioesterase OTUB1 OS=Homo sapiens OX=9606 GN=OTUB1 PE=1 SV=2
49	A-1.21770.21770.4.0.dta	4	SKEDLVSQGFTEFTIEDFHNTFMDLIEQVEK	23,Oxidation[M]#0;	7.35e-08	3692.77	0	3692.73	0.03954	10.71	S	1	TRUE	sp_Q96FW1	sp_Q96FW1|OTUB1_HUMAN Ubiquitin thioesterase OTUB1 OS=Homo sapiens OX=9606 GN=OTUB1 PE=1 SV=2
5554	A-1.21771.21771.4.0.dta	4	IKAIPQLQGYLRSVFALTNGIYPHKLVF		0.0676	3186.84	0	3186.82	0.02354	7.39	S	1	TRUE	sp_Q02878	sp_Q02878|RL6_HUMAN 60S ribosomal protein L6 OS=Homo sapiens OX=9606 GN=RPL6 PE=1 SV=3
5913	A-1.21785.21785.4.0.dta	4	EDLVSQGFTEFTIEDFHNTFMDLIEQVEK	19,GG[T]#0;	0.142	3575.68	0.00033	3575.65	0.03188	8.92	S	1	TRUE	sp_Q96FW1	sp_Q96FW1|OTUB1_HUMAN Ubiquitin thioesterase OTUB1 OS=Homo sapiens OX=9606 GN=OTUB1 PE=1 SV=2
3990	A-1.21786.21786.4.1.dta	4	IQQEIAVQNPLVSERLELSVLYKEYAEDDNIYQQK	0,Carbamidomethyl[AnyN-term]#0;	0.0115	4223.19	0	4223.15	0.0366	8.67	S	1	TRUE	sp_Q96FW1	sp_Q96FW1|OTUB1_HUMAN Ubiquitin thioesterase OTUB1 OS=Homo sapiens OX=9606 GN=OTUB1 PE=1 SV=2
1833	A-1.21787.21787.2.0.dta	2	NVQALEIELQSQLALK	0,Formyl[AnyN-term]#0;	0.000319	1825.02	0	1825.01	0.01399	7.67	S	1	TRUE	sp_P13645	sp_P13645|K1C10_HUMAN Keratin, type I cytoskeletal 10 OS=Homo sapiens OX=9606 GN=KRT10 PE=1 SV=6
7815	A-1.21788.21788.3.8.dta	3	AFGFSHLEALLDDSKELQR		0.41	2176.12	0.0063	2176.1	0.02044	9.39	S	1	TRUE	sp_Q96FW1	sp_Q96FW1|OTUB1_HUMAN Ubiquitin thioesterase OTUB1 OS=Homo sapiens OX=9606 GN=OTUB1 PE=1 SV=2
4752	A-1.21795.21795.4.3.dta	4	IQQEIAVQNPLVSERLELSVLYKEYAEDDNIYQQK	0,Formyl[AnyN-term]#0;	0.029	4194.08	0	4194.12	-0.04176	-9.96	S	1	TRUE	sp_Q96FW1	sp_Q96FW1|OTUB1_HUMAN Ubiquitin thioesterase OTUB1 OS=Homo sapiens OX=9606 GN=OTUB1 PE=1 SV=2
896	A-1.21798.21798.3.0.dta	3	SKEDLVSQGFTEFTIEDFHNTFMDLIEQVEK	23,Carbamyl[M]#0;	2.27e-05	3719.78	0	3719.74	0.03358	9.03	S	1	TRUE	sp_Q96FW1	sp_Q96FW1|OTUB1_HUMAN Ubiquitin thioesterase OTUB1 OS=Homo sapiens OX=9606 GN=OTUB1 PE=1 SV=2
589	A-1.21802.21802.3.0.dta	3	VLDELTLTKADLEMQIESLTEELAYLKK	14,Oxidation[M]#0;	7e-06	3252.75	0	3252.72	0.02929	9	S	1	TRUE	sp_P13645	sp_P13645|K1C10_HUMAN Keratin, type I cytoskeletal 10 OS=Homo sapiens OX=9606 GN=KRT10 PE=1 SV=6
3154	A-1.21803.21803.4.0.dta	4	AVSAKSKEDLVSQGFTEFTIEDFHNTFMDLIEQVEK	9,Carbamidomethyl[D]#0;	0.0035	4190.08	0	4190.03	0.05572	13.3	S	1	TRUE	sp_Q96FW1	sp_Q96FW1|OTUB1_HUMAN Ubiquitin thioesterase OTUB1 OS=Homo sapiens OX=9606 GN=OTUB1 PE=1 SV=2
1493	A-1.21816.21816.3.0.dta	3	QTSVADLLASFNDQSTSDYLVVYLR	19,AEBS[Y]#0;	0.000143	2988.46	0	2988.43	0.02723	9.11	S	1	TRUE	sp_Q96FW1	sp_Q96FW1|OTUB1_HUMAN Ubiquitin thioesterase OTUB1 OS=Homo sapiens OX=9606 GN=OTUB1 PE=1 SV=2
6586	A-1.21816.21816.4.2.dta	4	SAKSKEDLVSQGFTEFTIEDFHNTFMDLIEQVEK	26,Oxidation[M]#0;	0.225	3978.95	0.00105	3978.9	0.05314	13.35	C	1	TRUE	sp_Q96FW1	sp_Q96FW1|OTUB1_HUMAN Ubiquitin thioesterase OTUB1 OS=Homo sapiens OX=9606 GN=OTUB1 PE=1 SV=2
4204	A-1.21817.21817.5.4.dta	5	IGLVRPGTALELLEAQAATGFIVDPVSNLRLPVEEAYKR		0.015	4206.37	0	4206.33	0.03805	9.05	S	1	TRUE	sp_P15924	sp_P15924|DESP_HUMAN Desmoplakin OS=Homo sapiens OX=9606 GN=DSP PE=1 SV=3
4538	A-1.21818.21818.4.3.dta	4	EIFLSQPILLELEAPLKICGDIHGQYYDLLR	19,Carbamidomethyl[C]#0;	0.0224	3656.98	0	3656.94	0.03743	10.23	S	1	TRUE	sp_P62136/sp_P36873	sp_P62136|PP1A_HUMAN Serine/threonine-protein phosphatase PP1-alpha catalytic subunit OS=Homo sapiens OX=9606 GN=PPP1CA PE=1 SV=1/sp_P36873|PP1G_HUMAN Serine/threonine-protein phosphatase PP1-gamma catalytic subunit OS=Homo sapiens OX=9606 GN=PPP1CC PE=1 SV=1
7314	A-1.21818.21818.4.5.dta	4	SKEDLVSQGFTEFTIEDFHNTFMDLIEQVEK	13,Phe->Gln[F]#0;	0.319	3657.76	0.00205	3657.73	0.03175	8.68	S	1	TRUE	sp_Q96FW1	sp_Q96FW1|OTUB1_HUMAN Ubiquitin thioesterase OTUB1 OS=Homo sapiens OX=9606 GN=OTUB1 PE=1 SV=2
6008	A-1.21819.21819.3.0.dta	3	SKEDLVSQGFTEFTIEDFHNTFMDLIEQVEK	9,Gly->Pro[G]#0;	0.18	3716.79	0.00033	3716.77	0.02495	6.71	S	1	TRUE	sp_Q96FW1	sp_Q96FW1|OTUB1_HUMAN Ubiquitin thioesterase OTUB1 OS=Homo sapiens OX=9606 GN=OTUB1 PE=1 SV=2
1587	A-1.21821.21821.3.0.dta	3	QTSVADLLASFNDQSTSDYLVVYLR	13,Carbamidomethyl[D]#0;	0.000176	2862.44	0	2862.42	0.02367	8.27	S	1	TRUE	sp_Q96FW1	sp_Q96FW1|OTUB1_HUMAN Ubiquitin thioesterase OTUB1 OS=Homo sapiens OX=9606 GN=OTUB1 PE=1 SV=2
2830	A-1.21829.21829.3.0.dta	3	QTSVADLLASFNDQSTSDYLVVYLR	0,Formyl[AnyN-term]#0;	0.00215	2833.41	0	2833.39	0.02218	7.83	S	1	TRUE	sp_Q96FW1	sp_Q96FW1|OTUB1_HUMAN Ubiquitin thioesterase OTUB1 OS=Homo sapiens OX=9606 GN=OTUB1 PE=1 SV=2
6164	A-1.21829.21829.4.2.dta	4	SKEDLVSQGFTEFTIEDFHNTFMDLIEQVEK	7,Methylmalonylation[S]#0;	0.215	3776.79	0.00065	3776.75	0.03663	9.7	S	1	TRUE	sp_Q96FW1	sp_Q96FW1|OTUB1_HUMAN Ubiquitin thioesterase OTUB1 OS=Homo sapiens OX=9606 GN=OTUB1 PE=1 SV=2
2873	A-1.21830.21830.3.0.dta	3	IQQEIAVQNPLVSERLELSVLYK		0.00226	2669.52	0	2669.49	0.03295	12.34	S	1	TRUE	sp_Q96FW1	sp_Q96FW1|OTUB1_HUMAN Ubiquitin thioesterase OTUB1 OS=Homo sapiens OX=9606 GN=OTUB1 PE=1 SV=2
1979	A-1.21831.21831.3.0.dta	3	QTSVADLLASFNDQSTSDYLVVYLR	0,Formyl[AnyN-term]#0;	0.00043	2833.41	0	2833.39	0.02218	7.83	S	1	TRUE	sp_Q96FW1	sp_Q96FW1|OTUB1_HUMAN Ubiquitin thioesterase OTUB1 OS=Homo sapiens OX=9606 GN=OTUB1 PE=1 SV=2
6619	A-1.21831.21831.4.2.dta	4	SKEDLVSQGFTEFTIEDFHNTFMDLIEQVEK	7,Methylmalonylation[S]#0;	0.236	3776.79	0.00105	3776.75	0.03663	9.7	S	1	TRUE	sp_Q96FW1	sp_Q96FW1|OTUB1_HUMAN Ubiquitin thioesterase OTUB1 OS=Homo sapiens OX=9606 GN=OTUB1 PE=1 SV=2
2512	A-1.21834.21834.2.0.dta	2	GMYGIENEVFLSLPCILNAR	15,Carbamidomethyl[C]#0;	0.00121	2296.17	0	2296.15	0.02267	9.87	S	1	TRUE	sp_P07195	sp_P07195|LDHB_HUMAN L-lactate dehydrogenase B chain OS=Homo sapiens OX=9606 GN=LDHB PE=1 SV=2
5719	A-1.21841.21841.3.0.dta	3	IQQEIAVQNPLVSERLELSVLYK	0,Formyl[AnyN-term]#0;	0.106	2697.5	0	2697.48	0.02204	8.17	S	1	TRUE	sp_Q96FW1	sp_Q96FW1|OTUB1_HUMAN Ubiquitin thioesterase OTUB1 OS=Homo sapiens OX=9606 GN=OTUB1 PE=1 SV=2
5763	A-1.21847.21847.4.3.dta	4	SKEDLVSQGFTEFTIEDFHNTFMDLIEQVEK	16,Glu[E]#0;	0.117	3805.81	0	3805.78	0.03179	8.35	S	1	TRUE	sp_Q96FW1	sp_Q96FW1|OTUB1_HUMAN Ubiquitin thioesterase OTUB1 OS=Homo sapiens OX=9606 GN=OTUB1 PE=1 SV=2
1269	A-1.21848.21848.4.0.dta	4	IQQEIAVQNPLVSERLELSVLYKEYAEDDNIYQQK		7.46e-05	4166.16	0	4166.13	0.03174	7.62	S	1	TRUE	sp_Q96FW1	sp_Q96FW1|OTUB1_HUMAN Ubiquitin thioesterase OTUB1 OS=Homo sapiens OX=9606 GN=OTUB1 PE=1 SV=2
1058	A-1.21849.21849.4.2.dta	4	SKEDLVSQGFTEFTIEDFHNTFMDLIEQVEK		3.79e-05	3676.75	0	3676.74	0.01615	4.39	S	1	TRUE	sp_Q96FW1	sp_Q96FW1|OTUB1_HUMAN Ubiquitin thioesterase OTUB1 OS=Homo sapiens OX=9606 GN=OTUB1 PE=1 SV=2
3713	A-1.21851.21851.2.3.dta	2	ASFNDQSTSDYLVVYLR		0.00812	1977.99	0	1977.96	0.03264	16.5	C	1	TRUE	sp_Q96FW1	sp_Q96FW1|OTUB1_HUMAN Ubiquitin thioesterase OTUB1 OS=Homo sapiens OX=9606 GN=OTUB1 PE=1 SV=2
8079	A-1.21853.21853.3.0.dta	3	SKEDLVSQGFTEFTIEDFHNTFMDLIEQVEK	20,Bacillosamine[N]#0;	0.453	3904.83	0.00911	3904.85	-0.01273	-3.26	S	1	TRUE	sp_Q96FW1	sp_Q96FW1|OTUB1_HUMAN Ubiquitin thioesterase OTUB1 OS=Homo sapiens OX=9606 GN=OTUB1 PE=1 SV=2
4751	A-1.21854.21854.3.0.dta	3	GMYGIENEVFLSLPCILNAR	15,Carbamidomethyl[C]#0;	0.029	2296.16	0	2296.15	0.01391	6.06	S	1	TRUE	sp_P07195	sp_P07195|LDHB_HUMAN L-lactate dehydrogenase B chain OS=Homo sapiens OX=9606 GN=LDHB PE=1 SV=2
1131	A-1.21856.21856.3.0.dta	3	SLDLDSIIAEVKAQYEDIAQK		4.92e-05	2349.23	0	2349.22	0.01432	6.09	S	1	TRUE	sp_P04264	sp_P04264|K2C1_HUMAN Keratin, type II cytoskeletal 1 OS=Homo sapiens OX=9606 GN=KRT1 PE=1 SV=6
5484	A-1.21858.21858.4.0.dta	4	SKEDLVSQGFTEFTIEDFHNTFMDLIEQVEK	21,Thr->Gln[T]#0;	0.0633	3703.79	0	3703.75	0.03976	10.74	S	1	TRUE	sp_Q96FW1	sp_Q96FW1|OTUB1_HUMAN Ubiquitin thioesterase OTUB1 OS=Homo sapiens OX=9606 GN=OTUB1 PE=1 SV=2
4506	A-1.21859.21859.3.3.dta	3	QTSVADLLASFNDQSTSDYLVVYLR	10,Dehydrated[S]#0;	0.0214	2787.4	0	2787.38	0.01848	6.63	S	1	TRUE	sp_Q96FW1	sp_Q96FW1|OTUB1_HUMAN Ubiquitin thioesterase OTUB1 OS=Homo sapiens OX=9606 GN=OTUB1 PE=1 SV=2
632	A-1.21859.21859.4.2.dta	4	SKEDLVSQGFTEFTIEDFHNTFMDLIEQVEK	23,Carbamyl[M]#0;	7.99e-06	3719.77	0	3719.74	0.02879	7.74	S	1	TRUE	sp_Q96FW1	sp_Q96FW1|OTUB1_HUMAN Ubiquitin thioesterase OTUB1 OS=Homo sapiens OX=9606 GN=OTUB1 PE=1 SV=2
6623	A-1.21860.21860.3.2.dta	3	LVSERLELSVLYKEYAEDDNIYQQK	9,Palmitoleyl[S]#0;	0.239	3281.76	0.00105	3281.76	0.00388	1.18	C	1	TRUE	sp_Q96FW1	sp_Q96FW1|OTUB1_HUMAN Ubiquitin thioesterase OTUB1 OS=Homo sapiens OX=9606 GN=OTUB1 PE=1 SV=2
4973	A-1.21863.21863.4.0.dta	4	SKEDLVSQGFTEFTIEDFHNTFMDLIEQVEK	21,Thr->Gln[T]#0;	0.0377	3703.79	0	3703.75	0.03976	10.74	S	1	TRUE	sp_Q96FW1	sp_Q96FW1|OTUB1_HUMAN Ubiquitin thioesterase OTUB1 OS=Homo sapiens OX=9606 GN=OTUB1 PE=1 SV=2
1210	A-1.21874.21874.5.0.dta	5	ESDHIHIIALAQALSVSIQVEYMDRGEGGTTNPHIFPEGSEPK	23,Carbamidomethyl[M]#0;	6.39e-05	4730.35	0	4730.32	0.03793	8.02	S	1	TRUE	sp_Q96FW1	sp_Q96FW1|OTUB1_HUMAN Ubiquitin thioesterase OTUB1 OS=Homo sapiens OX=9606 GN=OTUB1 PE=1 SV=2
3903	A-1.21875.21875.3.0.dta	3	QTSVADLLASFNDQSTSDYLVVYLR	15,GG[S]#0;	0.0103	2919.47	0	2919.44	0.03572	12.23	S	1	TRUE	sp_Q96FW1	sp_Q96FW1|OTUB1_HUMAN Ubiquitin thioesterase OTUB1 OS=Homo sapiens OX=9606 GN=OTUB1 PE=1 SV=2
2490	A-1.21877.21877.2.1.dta	2	QTSVADLLASFNDQSTSDYLVVYLR	15,Dehydrated[S]#0;	0.00117	2787.4	0	2787.38	0.02007	7.2	S	1	TRUE	sp_Q96FW1	sp_Q96FW1|OTUB1_HUMAN Ubiquitin thioesterase OTUB1 OS=Homo sapiens OX=9606 GN=OTUB1 PE=1 SV=2
3469	A-1.21878.21878.4.0.dta	4	IKAIPQLQGYLRSVFALTNGIYPHKLVF		0.00565	3186.84	0	3186.82	0.02339	7.34	S	1	TRUE	sp_Q02878	sp_Q02878|RL6_HUMAN 60S ribosomal protein L6 OS=Homo sapiens OX=9606 GN=RPL6 PE=1 SV=3
5680	A-1.21878.21878.4.3.dta	4	TFHIFYYLLSGAGEHLKTDLLLEPYNK		0.0967	3182.67	0	3182.66	0.01228	3.86	S	1	TRUE	sp_P35579	sp_P35579|MYH9_HUMAN Myosin-9 OS=Homo sapiens OX=9606 GN=MYH9 PE=1 SV=4
2550	A-1.21880.21880.2.0.dta	2	AFGFSHLEALLDDSKELQR	1,Ala->Asp[A]#0;	0.00132	2220.1	0	2220.09	0.01077	4.85	S	1	TRUE	sp_Q96FW1	sp_Q96FW1|OTUB1_HUMAN Ubiquitin thioesterase OTUB1 OS=Homo sapiens OX=9606 GN=OTUB1 PE=1 SV=2
3019	A-1.21886.21886.5.0.dta	5	AVSAKSKEDLVSQGFTEFTIEDFHNTFMDLIEQVEK	5,Carbamidomethyl[K](Gly[K])#0;	0.00284	4190.05	0	4190.03	0.02453	5.85	S	1	TRUE	sp_Q96FW1	sp_Q96FW1|OTUB1_HUMAN Ubiquitin thioesterase OTUB1 OS=Homo sapiens OX=9606 GN=OTUB1 PE=1 SV=2
715	A-1.21887.21887.2.0.dta	2	QTSVADLLASFNDQSTSDYLVVYLR	13,Carbamidomethyl[D]#0;	1.15e-05	2862.44	0	2862.42	0.02036	7.11	S	1	TRUE	sp_Q96FW1	sp_Q96FW1|OTUB1_HUMAN Ubiquitin thioesterase OTUB1 OS=Homo sapiens OX=9606 GN=OTUB1 PE=1 SV=2
1100	A-1.21890.21890.4.0.dta	4	SKEDLVSQGFTEFTIEDFHNTFMDLIEQVEK	20,Deamidated[N]#0;	4.34e-05	3677.75	0	3677.72	0.03342	9.09	S	1	TRUE	sp_Q96FW1	sp_Q96FW1|OTUB1_HUMAN Ubiquitin thioesterase OTUB1 OS=Homo sapiens OX=9606 GN=OTUB1 PE=1 SV=2
7403	A-1.21891.21891.2.0.dta	2	DFHNTFMDLIEQVEK	7,Oxidation[M]#0;	0.354	1881.9	0.0027	1881.87	0.02828	15.03	C	1	TRUE	sp_Q96FW1	sp_Q96FW1|OTUB1_HUMAN Ubiquitin thioesterase OTUB1 OS=Homo sapiens OX=9606 GN=OTUB1 PE=1 SV=2
7818	A-1.21893.21893.2.0.dta	2	SFNDQSTSDYLVVYLR	2,Dioxidation[F]#0;	0.412	1938.91	0.0063	1938.91	0.0058	2.99	C	1	TRUE	sp_Q96FW1	sp_Q96FW1|OTUB1_HUMAN Ubiquitin thioesterase OTUB1 OS=Homo sapiens OX=9606 GN=OTUB1 PE=1 SV=2
3741	A-1.21896.21896.4.0.dta	4	EDLVSQGFTEFTIEDFHNTFMDLIEQVEK	21,Carbamidomethyl[M]#0;	0.0085	3518.65	0	3518.63	0.02223	6.32	S	1	TRUE	sp_Q96FW1	sp_Q96FW1|OTUB1_HUMAN Ubiquitin thioesterase OTUB1 OS=Homo sapiens OX=9606 GN=OTUB1 PE=1 SV=2
1536	A-1.21901.21901.4.0.dta	4	ESDHIHIIALAQALSVSIQVEYMDR		0.000159	2838.46	0	2838.45	0.01664	5.86	S	1	TRUE	sp_Q96FW1	sp_Q96FW1|OTUB1_HUMAN Ubiquitin thioesterase OTUB1 OS=Homo sapiens OX=9606 GN=OTUB1 PE=1 SV=2
1519	A-1.21903.21903.4.0.dta	4	AVSAKSKEDLVSQGFTEFTIEDFHNTFMDLIEQVEK	6,Ser->Gln[S]#0;	0.000151	4174.11	0	4174.03	0.08108	19.42	S	1	TRUE	sp_Q96FW1	sp_Q96FW1|OTUB1_HUMAN Ubiquitin thioesterase OTUB1 OS=Homo sapiens OX=9606 GN=OTUB1 PE=1 SV=2
5404	A-1.21905.21905.3.0.dta	3	QTSVADLLASFNDQSTSDYLVVYLR		0.0588	2805.42	0	2805.39	0.02196	7.83	S	1	TRUE	sp_Q96FW1	sp_Q96FW1|OTUB1_HUMAN Ubiquitin thioesterase OTUB1 OS=Homo sapiens OX=9606 GN=OTUB1 PE=1 SV=2
3436	A-1.21905.21905.4.1.dta	4	SKEDLVSQGFTEFTIEDFHNTFMDLIEQVEK	25,Xle->Trp[L]#0;	0.00541	3749.78	0	3749.73	0.05093	13.58	S	1	TRUE	sp_Q96FW1	sp_Q96FW1|OTUB1_HUMAN Ubiquitin thioesterase OTUB1 OS=Homo sapiens OX=9606 GN=OTUB1 PE=1 SV=2
1240	A-1.21908.21908.4.0.dta	4	SKEDLVSQGFTEFTIEDFHNTFMDLIEQVEK	20,Deamidated[N]#0;	6.89e-05	3677.75	0	3677.72	0.03161	8.59	S	1	TRUE	sp_Q96FW1	sp_Q96FW1|OTUB1_HUMAN Ubiquitin thioesterase OTUB1 OS=Homo sapiens OX=9606 GN=OTUB1 PE=1 SV=2
6835	A-1.21909.21909.4.1.dta	4	AVSAKSKEDLVSQGFTEFTIEDFHNTFMDLIEQVEK	6,Methylmalonylation[S]#0;	0.289	4233.1	0.00131	4233.02	0.07939	18.76	S	1	TRUE	sp_Q96FW1	sp_Q96FW1|OTUB1_HUMAN Ubiquitin thioesterase OTUB1 OS=Homo sapiens OX=9606 GN=OTUB1 PE=1 SV=2
3652	A-1.21910.21910.2.1.dta	2	QTSVADLLASFNDQSTSDYLVVYLR	10,Malonyl[S]#0;	0.00734	2891.44	0	2891.39	0.04778	16.53	S	1	TRUE	sp_Q96FW1	sp_Q96FW1|OTUB1_HUMAN Ubiquitin thioesterase OTUB1 OS=Homo sapiens OX=9606 GN=OTUB1 PE=1 SV=2
60	A-1.21913.21913.4.1.dta	4	SKEDLVSQGFTEFTIEDFHNTFMDLIEQVEK	23,Carbamidomethyl[M]#0;	1.13e-07	3733.72	0	3733.76	-0.04197	-11.24	S	1	TRUE	sp_Q96FW1	sp_Q96FW1|OTUB1_HUMAN Ubiquitin thioesterase OTUB1 OS=Homo sapiens OX=9606 GN=OTUB1 PE=1 SV=2
1429	A-1.21914.21914.2.0.dta	2	NVQALEIELQSQLALK	0,Formyl[AnyN-term]#0;	0.000114	1825.02	0	1825.01	0.01606	8.8	S	1	TRUE	sp_P13645	sp_P13645|K1C10_HUMAN Keratin, type I cytoskeletal 10 OS=Homo sapiens OX=9606 GN=KRT10 PE=1 SV=6
443	A-1.21918.21918.4.0.dta	4	SKEDLVSQGFTEFTIEDFHNTFMDLIEQVEK	20,Deamidated[N]#0;	3.59e-06	3677.75	0	3677.72	0.03161	8.59	S	1	TRUE	sp_Q96FW1	sp_Q96FW1|OTUB1_HUMAN Ubiquitin thioesterase OTUB1 OS=Homo sapiens OX=9606 GN=OTUB1 PE=1 SV=2
1309	A-1.21925.21925.4.0.dta	4	SKEDLVSQGFTEFTIEDFHNTFMDLIEQVEK	0,Formyl[AnyN-term]#0;23,Carbamidomethyl[M]#0;	8.14e-05	3761.79	0	3761.75	0.03259	8.66	S	1	TRUE	sp_Q96FW1	sp_Q96FW1|OTUB1_HUMAN Ubiquitin thioesterase OTUB1 OS=Homo sapiens OX=9606 GN=OTUB1 PE=1 SV=2
5191	A-1.21926.21926.3.0.dta	3	QTSVADLLASFNDQSTSDYLVVYLR	2,GG[T]#0;	0.047	2919.47	0	2919.44	0.03378	11.57	S	1	TRUE	sp_Q96FW1	sp_Q96FW1|OTUB1_HUMAN Ubiquitin thioesterase OTUB1 OS=Homo sapiens OX=9606 GN=OTUB1 PE=1 SV=2
7312	A-1.21927.21927.5.1.dta	5	SKEDLVSQGFTEFTIEDFHNTFMDLIEQVEK	17,Cation_Fe[II][D]#0;	0.318	3730.71	0.00205	3730.66	0.05162	13.84	S	1	TRUE	sp_Q96FW1	sp_Q96FW1|OTUB1_HUMAN Ubiquitin thioesterase OTUB1 OS=Homo sapiens OX=9606 GN=OTUB1 PE=1 SV=2
3124	A-1.21928.21928.3.0.dta	3	LELSVLYKEYAEDDNIYQQK		0.00328	2461.23	0	2461.21	0.01182	4.8	S	1	TRUE	sp_Q96FW1	sp_Q96FW1|OTUB1_HUMAN Ubiquitin thioesterase OTUB1 OS=Homo sapiens OX=9606 GN=OTUB1 PE=1 SV=2
6000	A-1.21933.21933.2.0.dta	2	SFNDQSTSDYLVVYLR	2,Dioxidation[F]#0;	0.174	1938.91	0.00033	1938.91	0.00474	2.45	C	1	TRUE	sp_Q96FW1	sp_Q96FW1|OTUB1_HUMAN Ubiquitin thioesterase OTUB1 OS=Homo sapiens OX=9606 GN=OTUB1 PE=1 SV=2
45	A-1.21934.21934.4.0.dta	4	SKEDLVSQGFTEFTIEDFHNTFMDLIEQVEK	23,Oxidation[M]#0;	6.85e-08	3692.77	0	3692.73	0.04009	10.86	S	1	TRUE	sp_Q96FW1	sp_Q96FW1|OTUB1_HUMAN Ubiquitin thioesterase OTUB1 OS=Homo sapiens OX=9606 GN=OTUB1 PE=1 SV=2
7416	A-1.21935.21935.3.1.dta	3	QTSVADLLASFNDQSTSDYLVVYLR	0,Biotin_Thermo-21330[AnyN-term]#0;	0.361	3278.59	0.0027	3278.61	-0.02585	-7.88	S	1	TRUE	sp_Q96FW1	sp_Q96FW1|OTUB1_HUMAN Ubiquitin thioesterase OTUB1 OS=Homo sapiens OX=9606 GN=OTUB1 PE=1 SV=2
7965	A-1.21939.21939.3.1.dta	3	TNVTMVVSAGPWSSEKAEMNILEINEK		0.435	2977.48	0.00784	2977.46	0.01617	5.43	C	1	TRUE	sp_P0C2Y1	sp_P0C2Y1|NBPF7_HUMAN Putative neuroblastoma breakpoint family member 7 OS=Homo sapiens OX=9606 GN=NBPF7 PE=5 SV=1
4320	A-1.21944.21944.3.0.dta	3	SKEDLVSQGFTEFTIEDFHNTFMDLIEQVEK	13,Phe->Trp[F]#0;	0.0171	3715.76	0	3715.75	0.0095	2.56	S	1	TRUE	sp_Q96FW1	sp_Q96FW1|OTUB1_HUMAN Ubiquitin thioesterase OTUB1 OS=Homo sapiens OX=9606 GN=OTUB1 PE=1 SV=2
7430	A-1.21947.21947.3.0.dta	3	SKEDLVSQGFTEFTIEDFHNTFMDLIEQVEK	9,Gly->His[G]#0;	0.362	3756.85	0.00296	3756.77	0.07418	19.75	S	1	TRUE	sp_Q96FW1	sp_Q96FW1|OTUB1_HUMAN Ubiquitin thioesterase OTUB1 OS=Homo sapiens OX=9606 GN=OTUB1 PE=1 SV=2
1793	A-1.21951.21951.3.0.dta	3	QTSVADLLASFNDQSTSDYLVVYLR	13,Carbamidomethyl[D]#0;	0.000291	2862.44	0	2862.42	0.02137	7.47	S	1	TRUE	sp_Q96FW1	sp_Q96FW1|OTUB1_HUMAN Ubiquitin thioesterase OTUB1 OS=Homo sapiens OX=9606 GN=OTUB1 PE=1 SV=2
2640	A-1.21952.21952.3.0.dta	3	QTSVADLLASFNDQSTSDYLVVYLR	0,Formyl[AnyN-term]#0;	0.0016	2833.41	0	2833.39	0.01946	6.87	S	1	TRUE	sp_Q96FW1	sp_Q96FW1|OTUB1_HUMAN Ubiquitin thioesterase OTUB1 OS=Homo sapiens OX=9606 GN=OTUB1 PE=1 SV=2
6005	A-1.21952.21952.4.2.dta	4	SKEDLVSQGFTEFTIEDFHNTFMDLIEQVEK	7,Methylmalonylation[S]#0;	0.178	3776.78	0.00033	3776.75	0.02643	7	S	1	TRUE	sp_Q96FW1	sp_Q96FW1|OTUB1_HUMAN Ubiquitin thioesterase OTUB1 OS=Homo sapiens OX=9606 GN=OTUB1 PE=1 SV=2
1874	A-1.21953.21953.2.0.dta	2	QTSVADLLASFNDQSTSDYLVVYLR	4,Val->Gln[V]#0;	0.000345	2834.42	0	2834.38	0.03761	13.27	S	1	TRUE	sp_Q96FW1	sp_Q96FW1|OTUB1_HUMAN Ubiquitin thioesterase OTUB1 OS=Homo sapiens OX=9606 GN=OTUB1 PE=1 SV=2
7407	A-1.21956.21956.5.0.dta	5	SKEDLVSQGFTEFTIEDFHNTFMDLIEQVEKQTSVADLLASFNDQSTSDYLVVYLR	31,Lys->Tyr[K]#0;	0.356	6498.19	0.0027	6498.08	0.10903	16.78	S	1	TRUE	sp_Q96FW1	sp_Q96FW1|OTUB1_HUMAN Ubiquitin thioesterase OTUB1 OS=Homo sapiens OX=9606 GN=OTUB1 PE=1 SV=2
5700	A-1.21957.21957.3.5.dta	3	QTSVADLLASFNDQSTSDYLVVYLR	8,Xle->Trp[L]#0;	0.103	2878.44	0	2878.39	0.05571	19.35	S	1	TRUE	sp_Q96FW1	sp_Q96FW1|OTUB1_HUMAN Ubiquitin thioesterase OTUB1 OS=Homo sapiens OX=9606 GN=OTUB1 PE=1 SV=2
2277	A-1.21959.21959.2.0.dta	2	ASITPGTILIILTGR		0.000775	1525.94	0	1525.93	0.00553	3.62	S	1	TRUE	sp_Q02878	sp_Q02878|RL6_HUMAN 60S ribosomal protein L6 OS=Homo sapiens OX=9606 GN=RPL6 PE=1 SV=3
3132	A-1.21961.21961.3.0.dta	3	QTSVADLLASFNDQSTSDYLVVYLR	0,Formyl[AnyN-term]#0;	0.00332	2833.41	0	2833.39	0.01946	6.87	S	1	TRUE	sp_Q96FW1	sp_Q96FW1|OTUB1_HUMAN Ubiquitin thioesterase OTUB1 OS=Homo sapiens OX=9606 GN=OTUB1 PE=1 SV=2
1221	A-1.21962.21962.3.0.dta	3	SLDLDSIIAEVKAQYEDIAQK		6.57e-05	2349.23	0	2349.22	0.01292	5.5	S	1	TRUE	sp_P04264	sp_P04264|K2C1_HUMAN Keratin, type II cytoskeletal 1 OS=Homo sapiens OX=9606 GN=KRT1 PE=1 SV=6
5812	A-1.21964.21964.3.0.dta	3	SKEDLVSQGFTEFTIEDFHNTFMDLIEQVEK	8,Biotin_Thermo-21345[Q]#0;	0.133	3987.94	0	3987.9	0.04115	10.32	S	1	TRUE	sp_Q96FW1	sp_Q96FW1|OTUB1_HUMAN Ubiquitin thioesterase OTUB1 OS=Homo sapiens OX=9606 GN=OTUB1 PE=1 SV=2
2517	A-1.21965.21965.4.0.dta	4	VLDELTLTKADLEMQIESLTEELAYLKK	14,Oxidation[M]#0;	0.00123	3252.74	0	3252.72	0.02008	6.17	S	1	TRUE	sp_P13645	sp_P13645|K1C10_HUMAN Keratin, type I cytoskeletal 10 OS=Homo sapiens OX=9606 GN=KRT10 PE=1 SV=6
2355	A-1.21967.21967.3.0.dta	3	SKEDLVSQGFTEFTIEDFHNTFMDLIEQVEK	18,Dioxidation[F]#0;	0.000927	3708.73	0	3708.73	0.00551	1.48	S	1	TRUE	sp_Q96FW1	sp_Q96FW1|OTUB1_HUMAN Ubiquitin thioesterase OTUB1 OS=Homo sapiens OX=9606 GN=OTUB1 PE=1 SV=2
376	A-1.21972.21972.3.0.dta	3	VLDELTLTKADLEMQIESLTEELAYLKK	14,Oxidation[M]#0;	2.62e-06	3252.75	0	3252.72	0.03075	9.45	S	1	TRUE	sp_P13645	sp_P13645|K1C10_HUMAN Keratin, type I cytoskeletal 10 OS=Homo sapiens OX=9606 GN=KRT10 PE=1 SV=6
4433	A-1.21973.21973.3.0.dta	3	SKEDLVSQGFTEFTIEDFHNTFMDLIEQVEK	0,Formyl[AnyN-term]#0;23,Carbamidomethyl[M]#0;	0.0197	3761.79	0	3761.75	0.03443	9.15	S	1	TRUE	sp_Q96FW1	sp_Q96FW1|OTUB1_HUMAN Ubiquitin thioesterase OTUB1 OS=Homo sapiens OX=9606 GN=OTUB1 PE=1 SV=2
6135	A-1.21975.21975.3.1.dta	3	SKEDLVSQGFTEFTIEDFHNTFMDLIEQVEK	7,Cresylphosphate[S]#0;	0.199	3846.8	0.00065	3846.75	0.04973	12.93	S	1	TRUE	sp_Q96FW1	sp_Q96FW1|OTUB1_HUMAN Ubiquitin thioesterase OTUB1 OS=Homo sapiens OX=9606 GN=OTUB1 PE=1 SV=2
4582	A-1.21977.21977.2.3.dta	2	FNDQSTSDYLVVYLR	1,Trioxidation[F]#0;	0.0236	1867.89	0	1867.87	0.01871	10.02	C	1	TRUE	sp_Q96FW1	sp_Q96FW1|OTUB1_HUMAN Ubiquitin thioesterase OTUB1 OS=Homo sapiens OX=9606 GN=OTUB1 PE=1 SV=2
88	A-1.21977.21977.4.1.dta	4	SKEDLVSQGFTEFTIEDFHNTFMDLIEQVEK	23,Carbamidomethyl[M]#0;	2.51e-07	3733.72	0	3733.76	-0.04032	-10.8	S	1	TRUE	sp_Q96FW1	sp_Q96FW1|OTUB1_HUMAN Ubiquitin thioesterase OTUB1 OS=Homo sapiens OX=9606 GN=OTUB1 PE=1 SV=2
2713	A-1.21978.21978.3.0.dta	3	QTSVADLLASFNDQSTSDYLVVYLR	2,GG[T]#0;	0.00177	2919.46	0	2919.44	0.02666	9.13	S	1	TRUE	sp_Q96FW1	sp_Q96FW1|OTUB1_HUMAN Ubiquitin thioesterase OTUB1 OS=Homo sapiens OX=9606 GN=OTUB1 PE=1 SV=2
5430	A-1.21979.21979.4.0.dta	4	QTSVADLLASFNDQSTSDYLVVYLR	6,Cation_Ca[II][D]#0;	0.0601	2843.35	0	2843.34	0.01265	4.45	S	1	TRUE	sp_Q96FW1	sp_Q96FW1|OTUB1_HUMAN Ubiquitin thioesterase OTUB1 OS=Homo sapiens OX=9606 GN=OTUB1 PE=1 SV=2
4691	A-1.21980.21980.5.0.dta	5	SKEDLVSQGFTEFTIEDFHNTFMDLIEQVEKQTSVADLLASFNDQSTSDYLVVYLR	40,Ala->Tyr[A]#0;	0.0269	6555.18	0	6555.14	0.03833	5.85	S	1	TRUE	sp_Q96FW1	sp_Q96FW1|OTUB1_HUMAN Ubiquitin thioesterase OTUB1 OS=Homo sapiens OX=9606 GN=OTUB1 PE=1 SV=2
6126	A-1.21981.21981.2.1.dta	2	DLEEWNQRQSEQVEK		0.195	1917.91	0.00065	1917.89	0.01235	6.44	S	1	TRUE	sp_P09497	sp_P09497|CLCB_HUMAN Clathrin light chain B OS=Homo sapiens OX=9606 GN=CLTB PE=1 SV=1
4891	A-1.21981.21981.4.0.dta	4	SKEDLVSQGFTEFTIEDFHNTFMDLIEQVEKQ	29,Val->Gln[V]#0;	0.0341	3833.8	0	3833.78	0.014	3.65	N	1	TRUE	sp_Q96FW1	sp_Q96FW1|OTUB1_HUMAN Ubiquitin thioesterase OTUB1 OS=Homo sapiens OX=9606 GN=OTUB1 PE=1 SV=2
303	A-1.21985.21985.2.0.dta	2	QTSVADLLASFNDQSTSDYLVVYLR		1.77e-06	2805.42	0	2805.39	0.02102	7.49	S	1	TRUE	sp_Q96FW1	sp_Q96FW1|OTUB1_HUMAN Ubiquitin thioesterase OTUB1 OS=Homo sapiens OX=9606 GN=OTUB1 PE=1 SV=2
5069	A-1.21986.21986.4.0.dta	4	VLDELTLTKADLEMQIESLTEELAYLKK	16,Xle->Trp[I]#0;	0.0423	3309.76	0	3309.72	0.03995	12.07	S	1	TRUE	sp_P13645	sp_P13645|K1C10_HUMAN Keratin, type I cytoskeletal 10 OS=Homo sapiens OX=9606 GN=KRT10 PE=1 SV=6
5805	A-1.21988.21988.4.0.dta	4	SKEDLVSQGFTEFTIEDFHNTFMDLIEQVEK	17,Asp->Thr[D]#0;	0.132	3662.75	0	3662.76	-0.00394	-1.08	S	1	TRUE	sp_Q96FW1	sp_Q96FW1|OTUB1_HUMAN Ubiquitin thioesterase OTUB1 OS=Homo sapiens OX=9606 GN=OTUB1 PE=1 SV=2
3541	A-1.21989.21989.3.0.dta	3	AFGFSHLEALLDDSKELQR	1,Ala->Asp[A]#0;	0.00626	2220.1	0	2220.09	0.01102	4.96	S	1	TRUE	sp_Q96FW1	sp_Q96FW1|OTUB1_HUMAN Ubiquitin thioesterase OTUB1 OS=Homo sapiens OX=9606 GN=OTUB1 PE=1 SV=2
893	A-1.21993.21993.3.0.dta	3	HLPNLLDETQIFSYFSQFGTVTR		2.24e-05	2713.38	0	2713.36	0.01848	6.81	S	1	TRUE	sp_Q9BYG3	sp_Q9BYG3|MK67I_HUMAN MKI67 FHA domain-interacting nucleolar phosphoprotein OS=Homo sapiens OX=9606 GN=NIFK PE=1 SV=1
5568	A-1.21994.21994.2.1.dta	2	SFNDQSTSDYLVVYLR	2,Dioxidation[F]#0;	0.0701	1938.91	0	1938.91	0.00405	2.09	C	1	TRUE	sp_Q96FW1	sp_Q96FW1|OTUB1_HUMAN Ubiquitin thioesterase OTUB1 OS=Homo sapiens OX=9606 GN=OTUB1 PE=1 SV=2
1200	A-1.21995.21995.4.0.dta	4	VLDELTLTKADLEMQIESLTEELAYLKK	14,Carbamyl[M]#0;	6.23e-05	3279.75	0	3279.73	0.01949	5.94	S	1	TRUE	sp_P13645	sp_P13645|K1C10_HUMAN Keratin, type I cytoskeletal 10 OS=Homo sapiens OX=9606 GN=KRT10 PE=1 SV=6
1008	A-1.22000.22000.2.0.dta	2	QTSVADLLASFNDQSTSDYLVVYLR		3.27e-05	2805.42	0	2805.39	0.02102	7.49	S	1	TRUE	sp_Q96FW1	sp_Q96FW1|OTUB1_HUMAN Ubiquitin thioesterase OTUB1 OS=Homo sapiens OX=9606 GN=OTUB1 PE=1 SV=2
3430	A-1.22005.22005.6.2.dta	6	SKEDLVSQGFTEFTIEDFHNTFMDLIEQVEKQTSVADLLASFNDQSTSDYLVVYLR	36,Ala->Tyr[A]#0;	0.00537	6555.18	0	6555.14	0.04373	6.67	S	1	TRUE	sp_Q96FW1	sp_Q96FW1|OTUB1_HUMAN Ubiquitin thioesterase OTUB1 OS=Homo sapiens OX=9606 GN=OTUB1 PE=1 SV=2
5217	A-1.22008.22008.3.0.dta	3	SKEDLVSQGFTEFTIEDFHNTFMDLIEQVEK	14,Phosphopropargyl[T]#0;	0.0488	3793.77	0	3793.73	0.03573	9.42	S	1	TRUE	sp_Q96FW1	sp_Q96FW1|OTUB1_HUMAN Ubiquitin thioesterase OTUB1 OS=Homo sapiens OX=9606 GN=OTUB1 PE=1 SV=2
3367	A-1.22009.22009.3.0.dta	3	HLPNLLDETQIFSYFSQFGTVTR		0.00482	2713.38	0	2713.36	0.01848	6.81	S	1	TRUE	sp_Q9BYG3	sp_Q9BYG3|MK67I_HUMAN MKI67 FHA domain-interacting nucleolar phosphoprotein OS=Homo sapiens OX=9606 GN=NIFK PE=1 SV=1
6142	A-1.22011.22011.3.0.dta	3	SKEDLVSQGFTEFTIEDFHNTFMDLIEQVEK	1,dHex[S]#0;	0.2	3822.78	0.00065	3822.79	-0.00968	-2.53	S	1	TRUE	sp_Q96FW1	sp_Q96FW1|OTUB1_HUMAN Ubiquitin thioesterase OTUB1 OS=Homo sapiens OX=9606 GN=OTUB1 PE=1 SV=2
1958	A-1.22014.22014.4.1.dta	4	ESDHIHIIALAQALSVSIQVEYMDRGEGGTTNPHIFPEGSEPK	23,Carbamidomethyl[M]#0;32,Deamidated[N]#0;	0.000414	4731.33	0	4731.3	0.02641	5.58	S	1	TRUE	sp_Q96FW1	sp_Q96FW1|OTUB1_HUMAN Ubiquitin thioesterase OTUB1 OS=Homo sapiens OX=9606 GN=OTUB1 PE=1 SV=2
1403	A-1.22015.22015.4.1.dta	4	SKEDLVSQGFTEFTIEDFHNTFMDLIEQVEK	20,Deamidated[N]#0;	0.000105	3677.75	0	3677.72	0.02817	7.66	S	1	TRUE	sp_Q96FW1	sp_Q96FW1|OTUB1_HUMAN Ubiquitin thioesterase OTUB1 OS=Homo sapiens OX=9606 GN=OTUB1 PE=1 SV=2
2816	A-1.22017.22017.3.0.dta	3	SKEDLVSQGFTEFTIEDFHNTFMDLIEQVEK	16,Glu->Tyr[E]#0;	0.00208	3710.75	0	3710.76	-0.00296	-0.8	S	1	TRUE	sp_Q96FW1	sp_Q96FW1|OTUB1_HUMAN Ubiquitin thioesterase OTUB1 OS=Homo sapiens OX=9606 GN=OTUB1 PE=1 SV=2
1713	A-1.22021.22021.3.0.dta	3	QTSVADLLASFNDQSTSDYLVVYLR	18,Carbamidomethyl[D]#0;	0.000244	2862.44	0	2862.42	0.02109	7.37	S	1	TRUE	sp_Q96FW1	sp_Q96FW1|OTUB1_HUMAN Ubiquitin thioesterase OTUB1 OS=Homo sapiens OX=9606 GN=OTUB1 PE=1 SV=2
4379	A-1.22029.22029.4.0.dta	4	SKEDLVSQGFTEFTIEDFHNTFMDLIEQVEK	25,Xle->Trp[L]#0;	0.0183	3749.77	0	3749.73	0.04113	10.97	S	1	TRUE	sp_Q96FW1	sp_Q96FW1|OTUB1_HUMAN Ubiquitin thioesterase OTUB1 OS=Homo sapiens OX=9606 GN=OTUB1 PE=1 SV=2
5997	A-1.22030.22030.2.2.dta	2	DLEEWNQRQSEQVEK		0.173	1917.91	0.00033	1917.89	0.01215	6.33	S	1	TRUE	sp_P09497	sp_P09497|CLCB_HUMAN Clathrin light chain B OS=Homo sapiens OX=9606 GN=CLTB PE=1 SV=1
2911	A-1.22031.22031.3.2.dta	3	QTSVADLLASFNDQSTSDYLVVYLR	6,Cation_Fe[III][D]#0;	0.0024	2858.33	0	2858.31	0.02874	10.05	S	1	TRUE	sp_Q96FW1	sp_Q96FW1|OTUB1_HUMAN Ubiquitin thioesterase OTUB1 OS=Homo sapiens OX=9606 GN=OTUB1 PE=1 SV=2
1090	A-1.22032.22032.4.0.dta	4	KEDLVSQGFTEFTIEDFHNTFMDLIEQVEKQTSVADLLASFNDQSTSDYLVVYLR		4.24e-05	6376.16	0	6376.08	0.08213	12.88	C	1	TRUE	sp_Q96FW1	sp_Q96FW1|OTUB1_HUMAN Ubiquitin thioesterase OTUB1 OS=Homo sapiens OX=9606 GN=OTUB1 PE=1 SV=2
3321	A-1.22033.22033.2.1.dta	2	QTSVADLLASFNDQSTSDYLVVYLR	19,Nitro[Y]#0;	0.00452	2850.39	0	2850.38	0.01573	5.52	S	1	TRUE	sp_Q96FW1	sp_Q96FW1|OTUB1_HUMAN Ubiquitin thioesterase OTUB1 OS=Homo sapiens OX=9606 GN=OTUB1 PE=1 SV=2
660	A-1.22034.22034.2.0.dta	2	QTSVADLLASFNDQSTSDYLVVYLR	12,Ammonia-loss[N]#0;	9.16e-06	2788.41	0	2788.37	0.0383	13.74	S	1	TRUE	sp_Q96FW1	sp_Q96FW1|OTUB1_HUMAN Ubiquitin thioesterase OTUB1 OS=Homo sapiens OX=9606 GN=OTUB1 PE=1 SV=2
1620	A-1.22035.22035.3.0.dta	3	QTSVADLLASFNDQSTSDYLVVYLR	15,Dehydrated[S]#0;	0.000195	2787.41	0	2787.38	0.02216	7.95	S	1	TRUE	sp_Q96FW1	sp_Q96FW1|OTUB1_HUMAN Ubiquitin thioesterase OTUB1 OS=Homo sapiens OX=9606 GN=OTUB1 PE=1 SV=2
1068	A-1.22036.22036.2.3.dta	2	QTSVADLLASFNDQSTSDYLVVYLR	0,Formyl[AnyN-term]#0;	3.9e-05	2833.39	0	2833.39	8e-05	0.03	S	1	TRUE	sp_Q96FW1	sp_Q96FW1|OTUB1_HUMAN Ubiquitin thioesterase OTUB1 OS=Homo sapiens OX=9606 GN=OTUB1 PE=1 SV=2
2720	A-1.22038.22038.3.0.dta	3	QTSVADLLASFNDQSTSDYLVVYLR	3,Dehydrated[S]#0;	0.00177	2787.41	0	2787.38	0.02216	7.95	S	1	TRUE	sp_Q96FW1	sp_Q96FW1|OTUB1_HUMAN Ubiquitin thioesterase OTUB1 OS=Homo sapiens OX=9606 GN=OTUB1 PE=1 SV=2
6681	A-1.22041.22041.3.1.dta	3	QTSVADLLASFNDQSTSDYLVVYLR	3,Delta_H(4)C(2)O(-1)S(1)[S](Ser->Met[S])#0;	0.272	2849.39	0.00105	2849.4	-0.01427	-5.01	S	1	TRUE	sp_Q96FW1	sp_Q96FW1|OTUB1_HUMAN Ubiquitin thioesterase OTUB1 OS=Homo sapiens OX=9606 GN=OTUB1 PE=1 SV=2
6677	A-1.22044.22044.2.1.dta	2	QTSVADLLASFNDQSTSDYLVVYLR	19,Tyr->Arg[Y]#0;	0.267	2798.41	0.00105	2798.43	-0.02484	-8.88	S	1	TRUE	sp_Q96FW1	sp_Q96FW1|OTUB1_HUMAN Ubiquitin thioesterase OTUB1 OS=Homo sapiens OX=9606 GN=OTUB1 PE=1 SV=2
3927	A-1.22045.22045.5.0.dta	5	QGFTEFTIEDFHNTFMDLIEQVEKQTSVADLLASFNDQSTSDYLVVYLR	12,His->Thr[H]#0;	0.0107	5668.76	0	5668.72	0.03583	6.32	C	1	TRUE	sp_Q96FW1	sp_Q96FW1|OTUB1_HUMAN Ubiquitin thioesterase OTUB1 OS=Homo sapiens OX=9606 GN=OTUB1 PE=1 SV=2
2038	A-1.22047.22047.5.0.dta	5	LLDDSKELQRFKAVSAKSKEDLVSQGFTEFTIEDFHNTFMDLIEQVEKQTSVADLLASFNDQSTSDYLVVYLR	32,Xle->His[I]#0;	0.000473	8416.23	0	8416.16	0.07345	8.73	C	1	TRUE	sp_Q96FW1	sp_Q96FW1|OTUB1_HUMAN Ubiquitin thioesterase OTUB1 OS=Homo sapiens OX=9606 GN=OTUB1 PE=1 SV=2
2652	A-1.22050.22050.2.1.dta	2	QTSVADLLASFNDQSTSDYLVVYLR	12,Asn->His[N]#0;	0.00163	2828.41	0	2828.41	-0.00409	-1.45	S	1	TRUE	sp_Q96FW1	sp_Q96FW1|OTUB1_HUMAN Ubiquitin thioesterase OTUB1 OS=Homo sapiens OX=9606 GN=OTUB1 PE=1 SV=2
2872	A-1.22053.22053.2.0.dta	2	TSVADLLASFNDQSTSDYLVVYLR	0,Iodoacetanilide_13C(6)[AnyN-term]#0;	0.00226	2816.41	0	2816.41	0.00212	0.75	C	1	TRUE	sp_Q96FW1	sp_Q96FW1|OTUB1_HUMAN Ubiquitin thioesterase OTUB1 OS=Homo sapiens OX=9606 GN=OTUB1 PE=1 SV=2
726	A-1.22055.22055.3.0.dta	3	QTSVADLLASFNDQSTSDYLVVYLR		1.22e-05	2805.42	0	2805.39	0.02236	7.97	S	1	TRUE	sp_Q96FW1	sp_Q96FW1|OTUB1_HUMAN Ubiquitin thioesterase OTUB1 OS=Homo sapiens OX=9606 GN=OTUB1 PE=1 SV=2
2018	A-1.22056.22056.3.1.dta	3	QTSVADLLASFNDQSTSDYLVVYLR	11,Fluoro[F]#0;	0.000461	2823.43	0	2823.38	0.04991	17.68	S	1	TRUE	sp_Q96FW1	sp_Q96FW1|OTUB1_HUMAN Ubiquitin thioesterase OTUB1 OS=Homo sapiens OX=9606 GN=OTUB1 PE=1 SV=2
1975	A-1.22059.22059.2.0.dta	2	QTSVADLLASFNDQSTSDYLVVYLR	5,Ala->Trp[A]#0;	0.000425	2920.48	0	2920.44	0.04058	13.9	S	1	TRUE	sp_Q96FW1	sp_Q96FW1|OTUB1_HUMAN Ubiquitin thioesterase OTUB1 OS=Homo sapiens OX=9606 GN=OTUB1 PE=1 SV=2
7819	A-1.22061.22061.2.0.dta	2	KSEQELKDEEMDLFTK	10,Unknown_216[E]#0;	0.413	2186.06	0.0063	2186.04	0.02009	9.19	S	1	TRUE	sp_Q969Q6	sp_Q969Q6|P2R3C_HUMAN Serine/threonine-protein phosphatase 2A regulatory subunit B'' subunit gamma OS=Homo sapiens OX=9606 GN=PPP2R3C PE=1 SV=1
3257	A-1.22061.22061.6.3.dta	6	SKEDLVSQGFTEFTIEDFHNTFMDLIEQVEKQTSVADLLASFNDQSTSDYLVVYLR	40,Ala->Tyr[A]#0;	0.00405	6555.18	0	6555.14	0.04373	6.67	S	1	TRUE	sp_Q96FW1	sp_Q96FW1|OTUB1_HUMAN Ubiquitin thioesterase OTUB1 OS=Homo sapiens OX=9606 GN=OTUB1 PE=1 SV=2
1565	A-1.22062.22062.4.1.dta	4	QTSVADLLASFNDQSTSDYLVVYLR		0.000168	2805.41	0	2805.39	0.01137	4.05	S	1	TRUE	sp_Q96FW1	sp_Q96FW1|OTUB1_HUMAN Ubiquitin thioesterase OTUB1 OS=Homo sapiens OX=9606 GN=OTUB1 PE=1 SV=2
2121	A-1.22064.22064.6.1.dta	6	ESDHIHIIALAQALSVSIQVEYMDRGEGGTTNPHIFPEGSEPK	23,Carbamidomethyl[M]#0;	0.000555	4730.36	0	4730.32	0.04405	9.31	S	1	TRUE	sp_Q96FW1	sp_Q96FW1|OTUB1_HUMAN Ubiquitin thioesterase OTUB1 OS=Homo sapiens OX=9606 GN=OTUB1 PE=1 SV=2
1434	A-1.22065.22065.2.2.dta	2	QTSVADLLASFNDQSTSDYLVVYLR	10,Carbonyl[S]#0;	0.000116	2819.4	0	2819.37	0.03171	11.25	S	1	TRUE	sp_Q96FW1	sp_Q96FW1|OTUB1_HUMAN Ubiquitin thioesterase OTUB1 OS=Homo sapiens OX=9606 GN=OTUB1 PE=1 SV=2
2716	A-1.22067.22067.3.0.dta	3	SKEDLVSQGFTEFTIEDFHNTFMDLIEQVEK	21,AEC-MAEC[T]#0;	0.00177	3735.76	0	3735.76	0.00836	2.24	S	1	TRUE	sp_Q96FW1	sp_Q96FW1|OTUB1_HUMAN Ubiquitin thioesterase OTUB1 OS=Homo sapiens OX=9606 GN=OTUB1 PE=1 SV=2
4984	A-1.22071.22071.6.5.dta	6	SKEDLVSQGFTEFTIEDFHNTFMDLIEQVEKQTSVADLLASFNDQSTSDYLVVYLR	36,Ala->Tyr[A]#0;	0.0381	6555.18	0	6555.14	0.04373	6.67	S	1	TRUE	sp_Q96FW1	sp_Q96FW1|OTUB1_HUMAN Ubiquitin thioesterase OTUB1 OS=Homo sapiens OX=9606 GN=OTUB1 PE=1 SV=2
2941	A-1.22072.22072.3.0.dta	3	IEQVEKQTSVADLLASFNDQSTSDYLVVYLR	0,Carbamidomethyl[AnyN-term]#0;	0.00252	3588.79	0	3588.81	-0.01966	-5.48	C	1	TRUE	sp_Q96FW1	sp_Q96FW1|OTUB1_HUMAN Ubiquitin thioesterase OTUB1 OS=Homo sapiens OX=9606 GN=OTUB1 PE=1 SV=2
1850	A-1.22077.22077.2.0.dta	2	QTSVADLLASFNDQSTSDYLVVYLR	0,Biotin_Thermo-21330[AnyN-term]#0;	0.000328	3278.59	0	3278.61	-0.02075	-6.33	S	1	TRUE	sp_Q96FW1	sp_Q96FW1|OTUB1_HUMAN Ubiquitin thioesterase OTUB1 OS=Homo sapiens OX=9606 GN=OTUB1 PE=1 SV=2
7626	A-1.22078.22078.2.1.dta	2	DLEEWNQRQSEQVEK	0,Formyl[AnyN-term]#0;	0.384	1945.91	0.00395	1945.89	0.02104	10.81	S	1	TRUE	sp_P09497	sp_P09497|CLCB_HUMAN Clathrin light chain B OS=Homo sapiens OX=9606 GN=CLTB PE=1 SV=1
6692	A-1.22078.22078.3.3.dta	3	QTSVADLLASFNDQSTSDYLVVYLR	10,GG[S]#0;	0.275	2919.46	0.00105	2919.44	0.01973	6.76	S	1	TRUE	sp_Q96FW1	sp_Q96FW1|OTUB1_HUMAN Ubiquitin thioesterase OTUB1 OS=Homo sapiens OX=9606 GN=OTUB1 PE=1 SV=2
2166	A-1.22079.22079.2.0.dta	2	VEKQTSVADLLASFNDQSTSDYLVVYLR	0,Carbamidomethyl[AnyN-term]#0;	0.000638	3218.61	0	3218.62	-0.01053	-3.27	C	1	TRUE	sp_Q96FW1	sp_Q96FW1|OTUB1_HUMAN Ubiquitin thioesterase OTUB1 OS=Homo sapiens OX=9606 GN=OTUB1 PE=1 SV=2
7531	A-1.22081.22081.2.1.dta	2	DLEEWNQRQSEQVEK		0.378	1917.91	0.00373	1917.89	0.01241	6.47	S	1	TRUE	sp_P09497	sp_P09497|CLCB_HUMAN Clathrin light chain B OS=Homo sapiens OX=9606 GN=CLTB PE=1 SV=1
1320	A-1.22082.22082.4.0.dta	4	EDLVSQGFTEFTIEDFHNTFMDLIEQVEK	21,Carbamidomethyl[M]#0;	8.41e-05	3518.65	0	3518.63	0.01696	4.82	S	1	TRUE	sp_Q96FW1	sp_Q96FW1|OTUB1_HUMAN Ubiquitin thioesterase OTUB1 OS=Homo sapiens OX=9606 GN=OTUB1 PE=1 SV=2
1597	A-1.22084.22084.5.0.dta	5	ALLDDSKELQRFKAVSAKSKEDLVSQGFTEFTIEDFHNTFMDLIEQVEKQTSVADLLASFNDQSTSDYLVVYLR	41,Dethiomethyl[M]#0;	0.000182	8415.23	0	8415.21	0.01169	1.39	C	1	TRUE	sp_Q96FW1	sp_Q96FW1|OTUB1_HUMAN Ubiquitin thioesterase OTUB1 OS=Homo sapiens OX=9606 GN=OTUB1 PE=1 SV=2
1798	A-1.22089.22089.5.6.dta	5	ESDHIHIIALAQALSVSIQVEYMDRGEGGTTNPHIFPEGSEPK	23,Carbamidomethyl[M]#0;	0.000293	4730.34	0	4730.32	0.02612	5.52	S	1	TRUE	sp_Q96FW1	sp_Q96FW1|OTUB1_HUMAN Ubiquitin thioesterase OTUB1 OS=Homo sapiens OX=9606 GN=OTUB1 PE=1 SV=2
125	A-1.22091.22091.2.0.dta	2	QTSVADLLASFNDQSTSDYLVVYLR		4.63e-07	2805.41	0	2805.39	0.02052	7.31	S	1	TRUE	sp_Q96FW1	sp_Q96FW1|OTUB1_HUMAN Ubiquitin thioesterase OTUB1 OS=Homo sapiens OX=9606 GN=OTUB1 PE=1 SV=2
2558	A-1.22094.22094.6.3.dta	6	ESDHIHIIALAQALSVSIQVEYMDRGEGGTTNPHIFPEGSEPK	23,Carbamidomethyl[M]#0;	0.00134	4730.35	0	4730.32	0.03918	8.28	S	1	TRUE	sp_Q96FW1	sp_Q96FW1|OTUB1_HUMAN Ubiquitin thioesterase OTUB1 OS=Homo sapiens OX=9606 GN=OTUB1 PE=1 SV=2
7851	A-1.22097.22097.3.0.dta	3	EKQTSVADLLASFNDQSTSDYLVVYLR	2,OxLysBiotinRed[K]#0;	0.416	3416.73	0.0068	3416.7	0.03042	8.9	C	1	TRUE	sp_Q96FW1	sp_Q96FW1|OTUB1_HUMAN Ubiquitin thioesterase OTUB1 OS=Homo sapiens OX=9606 GN=OTUB1 PE=1 SV=2
8023	A-1.22098.22098.2.1.dta	2	DLEEWNQRQSEQVEK		0.449	1917.91	0.00842	1917.89	0.01241	6.47	S	1	TRUE	sp_P09497	sp_P09497|CLCB_HUMAN Clathrin light chain B OS=Homo sapiens OX=9606 GN=CLTB PE=1 SV=1
5659	A-1.22099.22099.2.0.dta	2	LELSVLYKEYAEDDNIYQQK	0,LG-pyrrole[AnyN-term]#0;	0.0914	2777.41	0	2777.42	-0.00948	-3.41	S	1	TRUE	sp_Q96FW1	sp_Q96FW1|OTUB1_HUMAN Ubiquitin thioesterase OTUB1 OS=Homo sapiens OX=9606 GN=OTUB1 PE=1 SV=2
3052	A-1.22101.22101.5.0.dta	5	TEFTIEDFHNTFMDLIEQVEKQTSVADLLASFNDQSTSDYLVVYLR	36,Hex(1)Pent(1)[S]#0;	0.00297	5666.74	0	5666.68	0.06623	11.69	C	1	TRUE	sp_Q96FW1	sp_Q96FW1|OTUB1_HUMAN Ubiquitin thioesterase OTUB1 OS=Homo sapiens OX=9606 GN=OTUB1 PE=1 SV=2
1724	A-1.22102.22102.2.0.dta	2	QTSVADLLASFNDQSTSDYLVVYLR	10,Delta_H(4)C(2)O(-1)S(1)[S](Ser->Met[S])#0;	0.00025	2849.42	0	2849.4	0.01264	4.43	S	1	TRUE	sp_Q96FW1	sp_Q96FW1|OTUB1_HUMAN Ubiquitin thioesterase OTUB1 OS=Homo sapiens OX=9606 GN=OTUB1 PE=1 SV=2
6648	A-1.22103.22103.2.1.dta	2	DLEEWNQRQSEQVEK		0.252	1917.91	0.00105	1917.89	0.01241	6.47	S	1	TRUE	sp_P09497	sp_P09497|CLCB_HUMAN Clathrin light chain B OS=Homo sapiens OX=9606 GN=CLTB PE=1 SV=1
1077	A-1.22105.22105.2.4.dta	2	QTSVADLLASFNDQSTSDYLVVYLR	0,Formyl[AnyN-term]#0;	4.08e-05	2833.39	0	2833.39	8e-05	0.03	S	1	TRUE	sp_Q96FW1	sp_Q96FW1|OTUB1_HUMAN Ubiquitin thioesterase OTUB1 OS=Homo sapiens OX=9606 GN=OTUB1 PE=1 SV=2
2570	A-1.22107.22107.4.0.dta	4	VLDELTLTKADLEMQIESLTEELAYLKK	14,Oxidation[M]#0;	0.00138	3252.74	0	3252.72	0.02319	7.13	S	1	TRUE	sp_P13645	sp_P13645|K1C10_HUMAN Keratin, type I cytoskeletal 10 OS=Homo sapiens OX=9606 GN=KRT10 PE=1 SV=6
3563	A-1.22112.22112.5.0.dta	5	QGFTEFTIEDFHNTFMDLIEQVEKQTSVADLLASFNDQSTSDYLVVYLR	21,Gln->Ser[Q]#0;	0.00643	5663.75	0	5663.7	0.04211	7.43	C	1	TRUE	sp_Q96FW1	sp_Q96FW1|OTUB1_HUMAN Ubiquitin thioesterase OTUB1 OS=Homo sapiens OX=9606 GN=OTUB1 PE=1 SV=2
1224	A-1.22113.22113.3.0.dta	3	QTSVADLLASFNDQSTSDYLVVYLR		6.62e-05	2805.42	0	2805.39	0.02222	7.92	S	1	TRUE	sp_Q96FW1	sp_Q96FW1|OTUB1_HUMAN Ubiquitin thioesterase OTUB1 OS=Homo sapiens OX=9606 GN=OTUB1 PE=1 SV=2
4702	A-1.22115.22115.4.0.dta	4	FVGGLNPESPTEEKIREYFGEFGEIEAIELPMDPK		0.0273	3967.98	0	3967.93	0.05365	13.52	C	1	TRUE	sp_Q99729	sp_Q99729|ROAA_HUMAN Heterogeneous nuclear ribonucleoprotein A/B OS=Homo sapiens OX=9606 GN=HNRNPAB PE=1 SV=2
5066	A-1.22116.22116.3.0.dta	3	SKEDLVSQGFTEFTIEDFHNTFMDLIEQVEK	21,GG[T]#0;	0.0423	3790.78	0	3790.78	-0.00028	-0.07	S	1	TRUE	sp_Q96FW1	sp_Q96FW1|OTUB1_HUMAN Ubiquitin thioesterase OTUB1 OS=Homo sapiens OX=9606 GN=OTUB1 PE=1 SV=2
2707	A-1.22119.22119.3.1.dta	3	SKEDLVSQGFTEFTIEDFHNTFMDLIEQVEK	14,Deoxy[T]#0;	0.00176	3660.78	0	3660.74	0.04119	11.25	S	1	TRUE	sp_Q96FW1	sp_Q96FW1|OTUB1_HUMAN Ubiquitin thioesterase OTUB1 OS=Homo sapiens OX=9606 GN=OTUB1 PE=1 SV=2
4858	A-1.22122.22122.3.1.dta	3	QTSVADLLASFNDQSTSDYLVVYLR	15,Carbamyl[S]#0;	0.033	2848.38	0	2848.4	-0.01868	-6.56	S	1	TRUE	sp_Q96FW1	sp_Q96FW1|OTUB1_HUMAN Ubiquitin thioesterase OTUB1 OS=Homo sapiens OX=9606 GN=OTUB1 PE=1 SV=2
2972	A-1.22123.22123.3.0.dta	3	ESDHIHIIALAQALSVSIQVEYM	24,Met->Hsl[AnyC-termM]#0;	0.00264	2519.33	0	2519.31	0.01514	6.01	N	1	TRUE	sp_Q96FW1	sp_Q96FW1|OTUB1_HUMAN Ubiquitin thioesterase OTUB1 OS=Homo sapiens OX=9606 GN=OTUB1 PE=1 SV=2
2013	A-1.22124.22124.3.0.dta	3	SKEDLVSQGFTEFTIEDFHNTFMDLIEQVEK	0,Formyl[AnyN-term]#0;2,Methyl[K]#0;23,Oxidation[M]#0;	0.000456	3734.78	0	3734.74	0.03694	9.89	S	1	TRUE	sp_Q96FW1	sp_Q96FW1|OTUB1_HUMAN Ubiquitin thioesterase OTUB1 OS=Homo sapiens OX=9606 GN=OTUB1 PE=1 SV=2
3378	A-1.22125.22125.2.0.dta	2	EKQTSVADLLASFNDQSTSDYLVVYLR	2,Lys->Allysine[K]#0;	0.00495	3061.53	0	3061.5	0.02987	9.76	C	1	TRUE	sp_Q96FW1	sp_Q96FW1|OTUB1_HUMAN Ubiquitin thioesterase OTUB1 OS=Homo sapiens OX=9606 GN=OTUB1 PE=1 SV=2
689	A-1.22127.22127.3.0.dta	3	QTSVADLLASFNDQSTSDYLVVYLR	13,Cation_Na[D]#0;	1.04e-05	2827.39	0	2827.38	0.01098	3.88	S	1	TRUE	sp_Q96FW1	sp_Q96FW1|OTUB1_HUMAN Ubiquitin thioesterase OTUB1 OS=Homo sapiens OX=9606 GN=OTUB1 PE=1 SV=2
266	A-1.22133.22133.4.0.dta	4	SKEDLVSQGFTEFTIEDFHNTFMDLIEQVEK	23,Oxidation[M]#0;	1.49e-06	3692.77	0	3692.73	0.03452	9.35	S	1	TRUE	sp_Q96FW1	sp_Q96FW1|OTUB1_HUMAN Ubiquitin thioesterase OTUB1 OS=Homo sapiens OX=9606 GN=OTUB1 PE=1 SV=2
2285	A-1.22134.22134.3.4.dta	3	QTSVADLLASFNDQSTSDYLVVYLR	13,Cation_Ca[II][D]#0;	0.000793	2843.34	0	2843.34	0.00398	1.4	S	1	TRUE	sp_Q96FW1	sp_Q96FW1|OTUB1_HUMAN Ubiquitin thioesterase OTUB1 OS=Homo sapiens OX=9606 GN=OTUB1 PE=1 SV=2
[truncated: 1,280 more rows]

## Sheet: Methyl
#	Title	Charge	Sq	Mod_Sites	Score	Spectra Mass	Q value	Theory Sq Mass	Delta Mass	Delta Mass (PPM)	Specific Flag	Label Flag	Target_Decoy	Protein AC	Description
[truncated: 26 more rows]
